# Supplementary material for: Mitochondrion of the Trypanosoma brucei long slender bloodstream form is capable of ATP production by substrate-level phosphorylation
Source: PLoS Pathog. 2023 Oct 11;19(10):e1011699. doi: 10.1371/journal.ppat.1011699 (PMC10593219; doi:10.1371/journal.ppat.1011699)
Supplement: S1 Table — Sheet 1 contains Tb927 gene IDs and description for 3,654 protein groups identified by a minimum of 2 peptides (1 unique) and present in at least two out of four replications. Sheet 2 contains protein groups identified in BSF 427 cells and compared to AAC DKO. Sheet 3 contains protein groups differentially expressed (log2 fold change < - 0.4, log2 fold change > 0.5) which passed threshold of p-value of 0.05. Sheet 4 contains protein groups identified in BSF 427 cells and compared to SCS DKO. Sheet 5 contains protein groups differentially expressed (log2 fold change < - 0.4, log2 fold change > 0.5) which passed threshold of p-value of 0.05. (XLSX) [file ppat.1011699.s003.xlsx]

## Sheet: Masss sp_all cell lines_raw dat
Protein.IDs	Peptide.counts..all.	Peptide.counts..razor.unique.	Peptide.counts..unique.	Fasta.headers	Number.of.proteins	Peptides	Razor...unique.peptides	Unique.peptides	Peptides.AACdkoA1_1	Peptides.AACdkoA1_2	Peptides.AACdkoA1_3	Peptides.AACdkoA1_4	Peptides.BFwt427_1	Peptides.BFwt427_2	Peptides.BFwt427_3	Peptides.BFwt427_4	Peptides.SCoASdkoB1_1	Peptides.SCoASdkoB1_2	Peptides.SCoASdkoB1_3	Peptides.SCoASdkoB1_4	Peptides.SCoASdkoB2_1	Peptides.SCoASdkoB2_2	Peptides.SCoASdkoB2_3	Peptides.SCoASdkoB2_4	Razor...unique.peptides.AACdkoA1_1	Razor...unique.peptides.AACdkoA1_2	Razor...unique.peptides.AACdkoA1_3	Razor...unique.peptides.AACdkoA1_4	Razor...unique.peptides.BFwt427_1	Razor...unique.peptides.BFwt427_2	Razor...unique.peptides.BFwt427_3	Razor...unique.peptides.BFwt427_4	Razor...unique.peptides.SCoASdkoB1_1	Razor...unique.peptides.SCoASdkoB1_2	Razor...unique.peptides.SCoASdkoB1_3	Razor...unique.peptides.SCoASdkoB1_4	Razor...unique.peptides.SCoASdkoB2_1	Razor...unique.peptides.SCoASdkoB2_2	Razor...unique.peptides.SCoASdkoB2_3	Razor...unique.peptides.SCoASdkoB2_4	Unique.peptides.AACdkoA1_1	Unique.peptides.AACdkoA1_2	Unique.peptides.AACdkoA1_3	Unique.peptides.AACdkoA1_4	Unique.peptides.BFwt427_1	Unique.peptides.BFwt427_2	Unique.peptides.BFwt427_3	Unique.peptides.BFwt427_4	Unique.peptides.SCoASdkoB1_1
Tb927.5.4450;Tb05.5K5.100	4;4	4;4	4;4	>Tb927.5.4450 | organism=Trypanosoma_brucei_TREU927 | product=hypothetical protein, conserved | location=Tb927_05_v5.1:1372025-1372721(-) | length=169 | sequence_SO=chromosome | SO=protein_coding;>Tb05.5K5.100 | organism=Trypanosoma_brucei_TREU927 | produc	2	4	4	4	2	1	2	2	2	3	2	1	2	2	2	2	1	3	2	2	2	1	2	2	2	3	2	1	2	2	2	2	1	3	2	2	2	1	2	2	2	3	2	1	2
Tb927.5.4460;Tb05.5K5.110;Tb11.v5.0866	43;43;23	43;43;23	43;43;23	>Tb927.5.4460 | organism=Trypanosoma_brucei_TREU927 | product=major vault protein, putative (MVP) | location=Tb927_05_v5.1:1374493-1377380(-) | length=838 | sequence_SO=chromosome | SO=protein_coding;>Tb05.5K5.110 | organism=Trypanosoma_brucei_TREU927 | pr	3	43	43	43	26	27	25	27	29	30	25	24	26	26	24	25	29	28	28	25	26	27	25	27	29	30	25	24	26	26	24	25	29	28	28	25	26	27	25	27	29	30	25	24	26
Tb927.5.4470;Tb05.5K5.120	17;17	17;17	17;17	>Tb927.5.4470 | organism=Trypanosoma_brucei_TREU927 | product=hypothetical protein, conserved | location=Tb927_05_v5.1:1376584-1379121(-) | length=845 | sequence_SO=chromosome | SO=protein_coding;>Tb05.5K5.120 | organism=Trypanosoma_brucei_TREU927 | produc	2	17	17	17	10	7	9	8	10	11	6	9	10	10	10	7	10	12	10	9	10	7	9	8	10	11	6	9	10	10	10	7	10	12	10	9	10	7	9	8	10	11	6	9	10
Tb927.5.4480;Tb05.5K5.130	32;32	32;32	32;32	>Tb927.5.4480 | organism=Trypanosoma_brucei_TREU927 | product=paraflagellar rod component par4, putative | location=Tb927_05_v5.1:1380402-1382169(-) | length=579 | sequence_SO=chromosome | SO=protein_coding;>Tb05.5K5.130 | organism=Trypanosoma_brucei_TREU9	2	32	32	32	25	25	22	25	28	27	28	28	26	22	24	24	25	24	28	24	25	25	22	25	28	27	28	28	26	22	24	24	25	24	28	24	25	25	22	25	28	27	28	28	26
Tb927.5.4500;Tb05.5K5.150	16;16	16;16	16;16	>Tb927.5.4500 | organism=Trypanosoma_brucei_TREU927 | product=ras-like small GTPase, putative (TbSAR1) | location=Tb927_05_v5.1:1383483-1384100(-) | length=194 | sequence_SO=chromosome | SO=protein_coding;>Tb05.5K5.150 | organism=Trypanosoma_brucei_TREU927	2	16	16	16	15	13	14	14	15	14	15	13	14	15	14	14	15	14	14	15	15	13	14	14	15	14	15	13	14	15	14	14	15	14	14	15	15	13	14	14	15	14	15	13	14
Tb927.5.4560;Tb11.v5.0409;Tb05.5K5.200	22;22;22	22;22;22	22;22;22	>Tb927.5.4560 | organism=Trypanosoma_brucei_TREU927 | product=guanine deaminase, putative,guanase, putative,guanine aminase, putative,guanine aminohydrolase, putative | location=Tb927_05_v5.1:1410838-1412388(+) | length=516 | sequence_SO=chromosome | SO=pr	3	22	22	22	19	20	19	19	19	17	20	17	18	19	19	18	17	20	20	19	19	20	19	19	19	17	20	17	18	19	19	18	17	20	20	19	19	20	19	19	19	17	20	17	18
Tb927.5.4570;Tb05.5K5.210	14;14	4;4	4;4	>Tb927.5.4570 | organism=Trypanosoma_brucei_TREU927 | product=hypothetical protein, conserved | location=Tb927_05_v5.1:1413667-1416123(+) | length=818 | sequence_SO=chromosome | SO=protein_coding;>Tb05.5K5.210 | organism=Trypanosoma_brucei_TREU927 | produc	2	14	4	4	9	13	12	11	12	8	12	8	9	12	12	10	9	11	13	9	2	4	3	3	4	2	3	2	2	3	3	4	2	3	4	3	2	4	3	3	4	2	3	2	2
Tb927.5.4580;Tb05.5K5.220;Tb11.v5.0364	16;16;15	16;16;15	6;6;5	>Tb927.5.4580 | organism=Trypanosoma_brucei_TREU927 | product=hypothetical protein, conserved | location=Tb927_05_v5.1:1419742-1423190(+) | length=818 | sequence_SO=chromosome | SO=protein_coding;>Tb05.5K5.220 | organism=Trypanosoma_brucei_TREU927 | produc	3	16	16	6	10	14	13	11	13	9	13	9	11	13	13	10	10	11	13	9	10	14	13	11	13	9	13	9	11	13	13	10	10	11	13	9	3	5	4	3	5	3	4	3	4
Tb927.5.4600;Tb11.v5.0367;Tb05.5K5.240	7;7;7	7;7;7	2;2;2	>Tb927.5.4600 | organism=Trypanosoma_brucei_TREU927 | product=expression site-associated gene (ESAG) protein, putative,expression site-associated gene 3 (ESAG3) protein, putative | location=Tb927_05_v5.1:1425342-1426529(+) | length=395 | sequence_SO=chromo	3	7	7	2	3	5	5	4	5	6	4	5	2	3	6	5	4	7	6	5	3	5	5	4	5	6	4	5	2	3	6	5	4	7	6	5	2	2	2	1	2	2	1	2	1
Tb927.5.4380;Tb05.5K5.30	30;30	30;30	30;30	>Tb927.5.4380 | organism=Trypanosoma_brucei_TREU927 | product=kinetoplastid-specific phospho-protein phosphatase, putative | location=Tb927_05_v5.1:1357435-1359345(-) | length=636 | sequence_SO=chromosome | SO=protein_coding;>Tb05.5K5.30 | organism=Trypano	2	30	30	30	26	22	21	21	23	25	18	24	24	22	25	23	25	24	25	20	26	22	21	21	23	25	18	24	24	22	25	23	25	24	25	20	26	22	21	21	23	25	18	24	24
Tb927.5.4390;Tb05.5K5.40	6;6	6;6	6;6	>Tb927.5.4390 | organism=Trypanosoma_brucei_TREU927 | product=hypothetical protein, conserved | location=Tb927_05_v5.1:1363327-1363734(-) | length=135 | sequence_SO=chromosome | SO=protein_coding;>Tb05.5K5.40 | organism=Trypanosoma_brucei_TREU927 | product	2	6	6	6	5	4	5	5	6	5	5	5	6	6	6	4	5	5	6	6	5	4	5	5	6	5	5	5	6	6	6	4	5	5	6	6	5	4	5	5	6	5	5	5	6
Tb05.5K5.420;Tb927.9.16880;Tb09.v4.0132;Tb11.1140;Tb10.v4.0224;Tb927.5.4860;Tb05.5K5.350;Tb927.9.450;Tb927.9.17900;Tb10.v4.0141;Tb09.v4.0033;Tb927.6.5720;Tb927.11.18180;Tb927.3.250;Tb09.v4.0083;Tb09.v4.0130;Tb927.11.19760	7;4;4;3;2;2;2;1;1;1;1;1;1;1;1;1;1	7;4;4;3;2;2;2;1;1;1;1;1;1;1;1;1;1	2;0;0;0;0;0;0;0;0;0;0;0;0;0;0;0;0	>Tb05.5K5.420 | organism=Trypanosoma_brucei_TREU927 | product=variant surface glycoprotein (VSG, pseudogene), putative,BAC from homologous region on chr5 | location=5K5_v5.1:122167-123255(-) | length=363 | sequence_SO=contig | SO=protein_coding;>Tb927.9.16	17	7	7	2	6	6	6	6	6	6	7	6	5	7	6	7	6	6	7	6	6	6	6	6	6	6	7	6	5	7	6	7	6	6	7	6	2	2	2	2	2	2	2	2	2
Tb927.5.4400;Tb05.5K5.50	8;8	8;8	8;8	>Tb927.5.4400 | organism=Trypanosoma_brucei_TREU927 | product=hypothetical protein, conserved | location=Tb927_05_v5.1:1364125-1365423(-) | length=432 | sequence_SO=chromosome | SO=protein_coding;>Tb05.5K5.50 | organism=Trypanosoma_brucei_TREU927 | product	2	8	8	8	6	6	5	5	6	4	6	6	7	6	7	4	7	5	6	4	6	6	5	5	6	4	6	6	7	6	7	4	7	5	6	4	6	6	5	5	6	4	6	6	7
Tb927.5.4410;Tb05.5K5.60	6;6	6;6	6;6	>Tb927.5.4410 | organism=Trypanosoma_brucei_TREU927 | product=hypothetical protein, conserved | location=Tb927_05_v5.1:1365856-1366512(-) | length=218 | sequence_SO=chromosome | SO=protein_coding;>Tb05.5K5.60 | organism=Trypanosoma_brucei_TREU927 | product	2	6	6	6	4	4	3	3	3	4	4	4	5	5	5	4	4	4	3	3	4	4	3	3	3	4	4	4	5	5	5	4	4	4	3	3	4	4	3	3	3	4	4	4	5
Tb927.5.4420;Tb05.5K5.70	28;28	28;28	28;28	>Tb927.5.4420 | organism=Trypanosoma_brucei_TREU927 | product=nucleolar RNA helicase II, putative,nucleolar RNA helicase Gu, putative | location=Tb927_05_v5.1:1366993-1368933(-) | length=632 | sequence_SO=chromosome | SO=protein_coding;>Tb05.5K5.70 | organ	2	28	28	28	25	23	21	22	23	23	18	20	24	22	23	19	23	24	24	22	25	23	21	22	23	23	18	20	24	22	23	19	23	24	24	22	25	23	21	22	23	23	18	20	24
Tb927.5.4430;Tb05.5K5.80	4;4	4;4	4;4	>Tb927.5.4430 | organism=Trypanosoma_brucei_TREU927 | product=protein kinase, putative | location=Tb927_05_v5.1:1369379-1370436(-) | length=351 | sequence_SO=chromosome | SO=protein_coding;>Tb05.5K5.80 | organism=Trypanosoma_brucei_TREU927 | product=protei	2	4	4	4	2	3	1	2	1	2	2	3	2	2	2	2	3	1	3	2	2	3	1	2	1	2	2	3	2	2	2	2	3	1	3	2	2	3	1	2	1	2	2	3	2
Tb927.5.4440;Tb05.5K5.90	3;3	3;3	3;3	>Tb927.5.4440 | organism=Trypanosoma_brucei_TREU927 | product=dynein light chain, putative | location=Tb927_05_v5.1:1371346-1371618(-) | length=90 | sequence_SO=chromosome | SO=protein_coding;>Tb05.5K5.90 | organism=Trypanosoma_brucei_TREU927 | product=dyn	2	3	3	3	3	3	3	3	3	3	3	3	3	3	3	3	3	3	3	3	3	3	3	3	3	3	3	3	3	3	3	3	3	3	3	3	3	3	3	3	3	3	3	3	3
Tb06.3A7.960	5	5	5	>Tb06.3A7.960 | organism=Trypanosoma_brucei_TREU927 | product=hypothetical protein | location=Tb927_06_v5.1:484320-485252(+) | length=310 | sequence_SO=chromosome | SO=protein_coding	1	5	5	5	4	4	5	5	5	5	5	4	4	5	4	4	5	4	5	4	4	4	5	5	5	5	5	4	4	5	4	4	5	4	5	4	4	4	5	5	5	5	5	4	4
Tb07.11L3.100;Tb927.7.2150	2;2	2;2	2;2	>Tb07.11L3.100 | organism=Trypanosoma_brucei_TREU927 | product=hypothetical protein, conserved | location=11L3_v3:43208-47002(-) | length=1264 | sequence_SO=contig | SO=protein_coding;>Tb927.7.2150 | organism=Trypanosoma_brucei_TREU927 | product=hypothetic	2	2	2	2	1	1	2	2	1	1	2	2	1	2	1	2	2	1	2	1	1	1	2	2	1	1	2	2	1	2	1	2	2	1	2	1	1	1	2	2	1	1	2	2	1
Tb927.7.2140;Tb07.11L3.90	7;7	7;7	7;7	>Tb927.7.2140 | organism=Trypanosoma_brucei_TREU927 | product=hypothetical protein,zinc finger protein family member, putative (ZC3H18) | location=Tb927_07_v5.1:544639-545769(-) | length=376 | sequence_SO=chromosome | SO=protein_coding;>Tb07.11L3.90 | orga	2	7	7	7	4	3	4	5	3	4	4	4	5	2	5	2	4	4	4	4	4	3	4	5	3	4	4	4	5	2	5	2	4	4	4	4	4	3	4	5	3	4	4	4	5
Tb927.9.15660;Tb09.v4.0009;Tb11.v5.0654	2;2;1	2;2;1	2;2;1	>Tb927.9.15660 | organism=Trypanosoma_brucei_TREU927 | product=expression site-associated gene 4 (ESAG4) protein, putative,receptor-type adenylate cyclase, putative | location=Tb927_09_v5.1:2449024-2452752(+) | length=1242 | sequence_SO=chromosome | SO=pro	3	2	2	2	1	1	1	1	1	2	2	2	2	1	2	1	2	2	1	2	1	1	1	1	1	2	2	2	2	1	2	1	2	2	1	2	1	1	1	1	1	2	2	2	2
Tb927.9.15850;Tb09.v4.0110;Tb09.v4.0014	3;3;3	3;3;3	3;3;3	>Tb927.9.15850 | organism=Trypanosoma_brucei_TREU927 | product=hypothetical protein | location=Tb927_09_v5.1:2509648-2511159(-) | length=228 | sequence_SO=chromosome | SO=protein_coding;>Tb09.v4.0110 | organism=Trypanosoma_brucei_TREU927 | product=hypothet	3	3	3	3	2	2	2	2	3	2	2	2	2	2	2	3	2	3	3	3	2	2	2	2	3	2	2	2	2	2	2	3	2	3	3	3	2	2	2	2	3	2	2	2	2
Tb09.v4.0015;Tb927.9.15870;Tb09.v4.0109	7;6;6	7;6;6	7;6;6	>Tb09.v4.0015 | organism=Trypanosoma_brucei_TREU927 | product=hypothetical protein,chrIX additional, unordered contigs | location=TP26M21-2a10.p1k_v5.1:36799-37497(-) | length=232 | sequence_SO=contig | SO=protein_coding;>Tb927.9.15870 | organism=Trypanoso	3	7	7	7	5	3	5	5	6	4	3	3	3	5	2	4	2	5	4	3	5	3	5	5	6	4	3	3	3	5	2	4	2	5	4	3	5	3	5	5	6	4	3	3	3
Tb11.v5.0463;Tb09.v4.0016;Tb927.9.15890	7;7;5	7;7;5	6;6;4	>Tb11.v5.0463 | organism=Trypanosoma_brucei_TREU927 | product=expression site-associated gene (ESAG) protein, putative | location=Tb927_11_bin_v5.1:1864146-1865603(-) | length=485 | sequence_SO=random_sequence | SO=protein_coding;>Tb09.v4.0016 | organism=T	3	7	7	6	6	6	5	4	5	5	7	7	3	4	5	7	4	5	5	3	6	6	5	4	5	5	7	7	3	4	5	7	4	5	5	3	5	5	4	3	4	4	6	6	2
Tb09.v4.0107	3	2	2	>Tb09.v4.0107 | organism=Trypanosoma_brucei_TREU927 | product=expression site-associated gene (ESAG) protein, putative,expression site-associated gene 5 (ESAG5) protein, putative,chrIX additional, unordered contigs | location=tryp_IXb-218d07.p1c:86960-8841	1	3	2	2	2	3	3	3	2	2	3	2	2	3	3	2	2	2	3	3	1	2	2	2	1	1	2	1	1	2	2	1	1	1	2	2	1	2	2	2	1	1	2	1	1
Tb927.10.4430;Tb10.v4.0033;Tb11.v5.0767	9;9;6	9;9;6	9;9;6	>Tb927.10.4430 | organism=Trypanosoma_brucei_TREU927 | product=pumillo RNA binding protein PUF1 (PUF1) | location=Tb927_10_v5.1:1140898-1142616(-) | length=572 | sequence_SO=chromosome | SO=protein_coding;>Tb10.v4.0033 | organism=Trypanosoma_brucei_TREU927	3	9	9	9	4	5	3	4	3	6	3	3	5	4	3	4	2	4	4	4	4	5	3	4	3	6	3	3	5	4	3	4	2	4	4	4	4	5	3	4	3	6	3	3	5
Tb927.10.4450;Tb10.v4.0035;Tb11.v5.0757	21;21;20	21;21;20	21;21;20	>Tb927.10.4450 | organism=Trypanosoma_brucei_TREU927 | product=stress-inducible protein STI1-like, putative | location=Tb927_10_v5.1:1145021-1145794(-) | length=257 | sequence_SO=chromosome | SO=protein_coding;>Tb10.v4.0035 | organism=Trypanosoma_brucei_TR	3	21	21	21	15	16	16	16	17	15	15	15	14	15	15	15	18	15	15	16	15	16	16	16	17	15	15	15	14	15	15	15	18	15	15	16	15	16	16	16	17	15	15	15	14
Tb927.10.4470;Tb10.v4.0037	9;9	9;9	9;9	>Tb927.10.4470 | organism=Trypanosoma_brucei_TREU927 | product=hypothetical protein, conserved | location=Tb927_10_v5.1:1147467-1150622(-) | length=1051 | sequence_SO=chromosome | SO=protein_coding;>Tb10.v4.0037 | organism=Trypanosoma_brucei_TREU927 | prod	2	9	9	9	4	5	6	5	2	3	3	3	5	4	3	5	4	3	2	2	4	5	6	5	2	3	3	3	5	4	3	5	4	3	2	2	4	5	6	5	2	3	3	3	5
Tb927.10.4490;Tb10.v4.0039	10;10	10;10	10;10	>Tb927.10.4490 | organism=Trypanosoma_brucei_TREU927 | product=hypothetical protein, conserved | location=Tb927_10_v5.1:1153329-1156301(-) | length=990 | sequence_SO=chromosome | SO=protein_coding;>Tb10.v4.0039 | organism=Trypanosoma_brucei_TREU927 | produ	2	10	10	10	5	3	3	6	4	3	5	5	5	7	4	5	4	4	6	4	5	3	3	6	4	3	5	5	5	7	4	5	4	4	6	4	5	3	3	6	4	3	5	5	5
Tb927.10.4500;Tb10.v4.0040	11;11	11;11	11;11	>Tb927.10.4500 | organism=Trypanosoma_brucei_TREU927 | product=mRNA capping methyltransferase, putative | location=Tb927_10_v5.1:1156444-1157382(-) | length=312 | sequence_SO=chromosome | SO=protein_coding;>Tb10.v4.0040 | organism=Trypanosoma_brucei_TREU92	2	11	11	11	9	6	7	8	7	9	4	5	9	8	6	7	10	9	7	7	9	6	7	8	7	9	4	5	9	8	6	7	10	9	7	7	9	6	7	8	7	9	4	5	9
Tb927.10.4510;Tb10.v4.0041	7;7	7;7	7;7	>Tb927.10.4510 | organism=Trypanosoma_brucei_TREU927 | product=hypothetical protein, conserved | location=Tb927_10_v5.1:1157751-1158827(-) | length=358 | sequence_SO=chromosome | SO=protein_coding;>Tb10.v4.0041 | organism=Trypanosoma_brucei_TREU927 | produ	2	7	7	7	5	5	5	4	5	5	5	4	6	5	5	3	3	5	5	4	5	5	5	4	5	5	5	4	6	5	5	3	3	5	5	4	5	5	5	4	5	5	5	4	6
Tb927.10.4320;Tb10.v4.0044	6;6	6;6	6;6	>Tb927.10.4320 | organism=Trypanosoma_brucei_TREU927 | product=hypothetical protein, conserved | location=Tb927_10_v5.1:1122487-1124478(+) | length=663 | sequence_SO=chromosome | SO=protein_coding;>Tb10.v4.0044 | organism=Trypanosoma_brucei_TREU927 | produ	2	6	6	6	3	2	3	3	3	3	2	4	3	3	2	5	3	3	4	4	3	2	3	3	3	3	2	4	3	3	2	5	3	3	4	4	3	2	3	3	3	3	2	4	3
Tb927.10.4310;Tb10.v4.0045	13;13	13;13	13;13	>Tb927.10.4310 | organism=Trypanosoma_brucei_TREU927 | product=prohibitin 2, putative (PHB2) | location=Tb927_10_v5.1:1121153-1122040(+) | length=295 | sequence_SO=chromosome | SO=protein_coding;>Tb10.v4.0045 | organism=Trypanosoma_brucei_TREU927 | product	2	13	13	13	12	10	11	12	11	12	12	11	11	11	11	12	12	12	11	11	12	10	11	12	11	12	12	11	11	11	11	12	12	12	11	11	12	10	11	12	11	12	12	11	11
Tb10.v4.0052;Tb927.10.10360;Tb10.v4.0053	22;19;12	22;19;12	5;5;4	>Tb10.v4.0052 | organism=Trypanosoma_brucei_TREU927 | product=microtubule-associated protein 2,chrX additional, unordered contigs | location=Tp_ends-39g01.p1k:50-14692(-) | length=4880 | sequence_SO=contig | SO=protein_coding;>Tb927.10.10360 | organism=Try	3	22	22	5	18	17	17	16	19	18	17	21	18	17	19	17	18	19	17	16	18	17	17	16	19	18	17	21	18	17	19	17	18	19	17	16	4	5	4	4	4	4	5	5	4
Tb10.v4.0168	5	5	4	>Tb10.v4.0168 | organism=Trypanosoma_brucei_TREU927 | product=variant surface glycoprotein (VSG, pseudogene), putative,chrX additional, unordered contig,variant surface glycoprotein (VSG), frameshifted pseudogene | location=tryp_X-324h11.p1k:21537-23029(+)	1	5	5	4	5	5	5	5	5	5	5	5	5	5	5	5	4	5	4	4	5	5	5	5	5	5	5	5	5	5	5	5	4	5	4	4	4	4	4	4	4	4	4	4	4
Tb927.10.6900;Tb10.v4.0246	10;10	10;10	10;10	>Tb927.10.6900 | organism=Trypanosoma_brucei_TREU927 | product=hypothetical protein | location=Tb927_10_v5.1:1734644-1736611(+) | length=655 | sequence_SO=chromosome | SO=protein_coding;>Tb10.v4.0246 | organism=Trypanosoma_brucei_TREU927 | product=hypothet	2	10	10	10	8	2	3	6	7	7	4	5	4	6	3	4	6	3	4	5	8	2	3	6	7	7	4	5	4	6	3	4	6	3	4	5	8	2	3	6	7	7	4	5	4
Tb11.v5.0537;Tb927.11.9920;Tb11.01.1680.v5	10;10;10	10;10;10	10;10;10	>Tb11.v5.0537 | organism=Trypanosoma_brucei_TREU927 | product=polyubiquitin, putative | location=Tb927_11_bin_v5.1:2333410-2335281(+) | length=623 | sequence_SO=random_sequence | SO=protein_coding;>Tb927.11.9920 | organism=Trypanosoma_brucei_TREU927 | prod	3	10	10	10	9	9	9	9	8	8	8	8	8	9	7	9	8	7	8	8	9	9	9	9	8	8	8	8	8	9	7	9	8	7	8	8	9	9	9	9	8	8	8	8	8
Tb11.01.2730	8	8	8	>Tb11.01.2730 | organism=Trypanosoma_brucei_TREU927 | product=hypothetical protein, conserved | location=Tb927_11_v5.1:2925203-2933674(+) | length=2823 | sequence_SO=chromosome | SO=protein_coding	1	8	8	8	7	2	3	3	5	4	2	4	3	4	2	4	4	3	3	1	7	2	3	3	5	4	2	4	3	4	2	4	4	3	3	1	7	2	3	3	5	4	2	4	3
Tb927.11.7213;Tb11.02.5080b	10;10	10;10	10;10	>Tb927.11.7213 | organism=Trypanosoma_brucei_TREU927 | product=hypothetical protein, conserved | location=Tb927_11_v5.1:2022705-2023880(-) | length=391 | sequence_SO=chromosome | SO=protein_coding;>Tb11.02.5080b | organism=Trypanosoma_brucei_TREU927 | prod	2	10	10	10	10	10	10	8	10	9	10	9	10	10	10	9	9	10	10	10	10	10	10	8	10	9	10	9	10	10	10	9	9	10	10	10	10	10	10	8	10	9	10	9	10
Tb11.02.5380b;Tb11.02.5380	11;11	11;11	11;11	>Tb11.02.5380b | organism=Trypanosoma_brucei_TREU927 | product=exosome complex exonuclease RRP44p homologue, putative | location=Tb927_11_bin_v5.1:650262-653180(+) | length=972 | sequence_SO=random_sequence | SO=protein_coding;>Tb11.02.5380 | organism=Tryp	2	11	11	11	5	4	5	4	5	6	5	3	6	4	5	5	5	4	5	5	5	4	5	4	5	6	5	3	6	4	5	5	5	4	5	5	5	4	5	4	5	6	5	3	6
Tb11.02.5410b;Tb11.02.5410	4;4	4;4	4;4	>Tb11.02.5410b | organism=Trypanosoma_brucei_TREU927 | product=ubiquitin activating enzyme, putative | location=Tb927_11_bin_v5.1:659773-660660(+) | length=295 | sequence_SO=random_sequence | SO=protein_coding;>Tb11.02.5410 | organism=Trypanosoma_brucei_TR	2	4	4	4	3	1	2	1	2	2	2	2	4	3	3	2	3	2	3	1	3	1	2	1	2	2	2	2	4	3	3	2	3	2	3	1	3	1	2	1	2	2	2	2	4
Tb11.02.5420b;Tb11.02.5420	27;27	27;27	10;10	>Tb11.02.5420b | organism=Trypanosoma_brucei_TREU927 | product=NADPH-cytochrome p450 reductase, putative | location=Tb927_11_bin_v5.1:661542-663437(-) | length=631 | sequence_SO=random_sequence | SO=protein_coding;>Tb11.02.5420 | organism=Trypanosoma_bruce	2	27	27	10	24	17	18	15	23	21	18	18	22	18	20	18	21	21	18	17	24	17	18	15	23	21	18	18	22	18	20	18	21	21	18	17	9	5	7	6	9	8	7	7	8
Tb11.02.5430b;Tb11.02.5430	2;2	2;2	2;2	>Tb11.02.5430b | organism=Trypanosoma_brucei_TREU927 | product=hypothetical protein, conserved | location=Tb927_11_bin_v5.1:664844-666076(-) | length=410 | sequence_SO=random_sequence | SO=protein_coding;>Tb11.02.5430 | organism=Trypanosoma_brucei_TREU927	2	2	2	2	1	1	2	2	0	1	2	1	1	1	1	1	0	1	1	1	1	1	2	2	0	1	2	1	1	1	1	1	0	1	1	1	1	1	2	2	0	1	2	1	1
Tb927.6.4980;Tb11.0390;Tb11.0290	14;14;14	14;14;14	14;14;14	>Tb927.6.4980 | organism=Trypanosoma_brucei_TREU927 | product=40S ribosomal protein S14 (RPS14) | location=Tb927_06_v5.1:1370202-1370673(+) | length=144 | sequence_SO=chromosome | SO=protein_coding;>Tb11.0390 | organism=Trypanosoma_brucei_TREU927 | product	3	14	14	14	11	11	11	11	11	11	10	12	11	12	11	12	13	11	11	12	11	11	11	11	11	11	10	12	11	12	11	12	13	11	11	12	11	11	11	11	11	11	10	12	11
Tb927.11.7670;Tb11.0330	4;4	4;4	4;4	>Tb927.11.7670 | organism=Trypanosoma_brucei_TREU927 | product=hypothetical protein | location=Tb927_11_v5.1:2172067-2173638(-) | length=523 | sequence_SO=chromosome | SO=protein_coding;>Tb11.0330 | organism=Trypanosoma_brucei_TREU927 | product=hypothetica	2	4	4	4	4	3	2	3	0	3	3	3	1	2	1	3	3	2	2	2	4	3	2	3	0	3	3	3	1	2	1	3	3	2	2	2	4	3	2	3	0	3	3	3	1
Tb927.11.7650;Tb11.0350;Tb927.10.14440	9;9;1	9;9;1	9;9;1	>Tb927.11.7650 | organism=Trypanosoma_brucei_TREU927 | product=hypothetical protein | location=Tb927_11_v5.1:2167840-2169282(-) | length=480 | sequence_SO=chromosome | SO=protein_coding;>Tb11.0350 | organism=Trypanosoma_brucei_TREU927 | product=hypothetica	3	9	9	9	7	8	7	6	5	5	5	5	6	8	6	5	4	5	8	7	7	8	7	6	5	5	5	5	6	8	6	5	4	5	8	7	7	8	7	6	5	5	5	5	6
Tb927.10.1130;Tb11.0520	8;8	8;8	8;8	>Tb927.10.1130 | organism=Trypanosoma_brucei_TREU927 | product=dynein arm light chain, axonemal, putative | location=Tb927_10_v5.1:304010-304834(-) | length=274 | sequence_SO=chromosome | SO=protein_coding;>Tb11.0520 | organism=Trypanosoma_brucei_TREU927 |	2	8	8	8	2	5	7	6	3	5	7	3	7	5	5	4	4	7	6	6	2	5	7	6	3	5	7	3	7	5	5	4	4	7	6	6	2	5	7	6	3	5	7	3	7
Tb927.11.18680;Tb11.0845	7;7	7;7	7;7	>Tb927.11.18680 | organism=Trypanosoma_brucei_TREU927 | product=dynein light chain LC8, putative (DYNLL1) | location=Tb927_11_Homologues_1_v5.1:993-1265(-) | length=90 | sequence_SO=chromosome | SO=protein_coding;>Tb11.0845 | organism=Trypanosoma_brucei_TR	2	7	7	7	6	6	6	6	6	6	5	7	6	6	6	7	6	6	7	5	6	6	6	6	6	6	5	7	6	6	6	7	6	6	7	5	6	6	6	6	6	6	5	7	6
Tb11.0850;Tb927.11.710	5;5	5;5	5;5	>Tb11.0850 | organism=Trypanosoma_brucei_TREU927 | product=hypothetical protein,chrXI additional, unordered contigs | location=tryp_XI-147f01.q1ca:4302-5351(+) | length=349 | sequence_SO=contig | SO=protein_coding;>Tb927.11.710 | organism=Trypanosoma_bruce	2	5	5	5	3	3	4	1	1	3	4	1	4	3	4	3	3	3	4	3	3	3	4	1	1	3	4	1	4	3	4	3	3	3	4	3	3	3	4	1	1	3	4	1	4
Tb927.4.1100;Tb927.11.680;Tb11.0880	15;15;15	15;15;15	15;15;15	>Tb927.4.1100 | organism=Trypanosoma_brucei_TREU927 | product=ribosomal protein L21E (60S), putative | location=Tb927_04_v5.1:292933-293412(-) | length=159 | sequence_SO=chromosome | SO=protein_coding;>Tb927.11.680 | organism=Trypanosoma_brucei_TREU927 | p	3	15	15	15	15	14	14	13	15	15	15	15	14	15	15	15	14	14	13	14	15	14	14	13	15	15	15	15	14	15	15	15	14	14	13	14	15	14	14	13	15	15	15	15	14
Tb11.0890;Tb927.11.670	15;15	15;15	15;15	>Tb11.0890 | organism=Trypanosoma_brucei_TREU927 | product=epsin, putative,chrXI additional, unordered contigs | location=tryp_XI-147f01.q1ca:11029-12510(+) | length=493 | sequence_SO=contig | SO=protein_coding;>Tb927.11.670 | organism=Trypanosoma_brucei_T	2	15	15	15	14	14	14	11	14	13	11	13	13	13	13	14	12	13	12	12	14	14	14	11	14	13	11	13	13	13	13	14	12	13	12	12	14	14	14	11	14	13	11	13	13
Tb11.v5.0996;Tb11.1220;Tb927.10.15250	34;34;32	34;34;32	34;34;32	>Tb11.v5.0996 | organism=Trypanosoma_brucei_TREU927 | product=hypothetical protein, conserved | location=Tb927_11_bin_v5.1:5170885-5172342(+) | length=485 | sequence_SO=random_sequence | SO=protein_coding;>Tb11.1220 | organism=Trypanosoma_brucei_TREU927 |	3	34	34	34	27	28	29	31	31	28	31	29	29	29	29	27	26	28	29	30	27	28	29	31	31	28	31	29	29	29	29	27	26	28	29	30	27	28	29	31	31	28	31	29	29
Tb927.10.15270;Tb11.v5.0998;Tb11.1240	16;16;16	16;16;16	16;16;16	>Tb927.10.15270 | organism=Trypanosoma_brucei_TREU927 | product=methionine aminopeptidase, putative,metallo- peptidase, Clan MG, Family M24 | location=Tb927_10_v5.1:3724538-3725725(+) | length=395 | sequence_SO=chromosome | SO=protein_coding;>Tb11.v5.0998	3	16	16	16	13	11	12	11	13	12	10	11	14	9	11	9	12	14	12	12	13	11	12	11	13	12	10	11	14	9	11	9	12	14	12	12	13	11	12	11	13	12	10	11	14
Tb927.11.1840;Tb11.1380	29;29	29;29	29;29	>Tb927.11.1840 | organism=Trypanosoma_brucei_TREU927 | product=hypothetical protein, conserved | location=Tb927_11_v5.1:546579-547778(-) | length=399 | sequence_SO=chromosome | SO=protein_coding;>Tb11.1380 | organism=Trypanosoma_brucei_TREU927 | product=hy	2	29	29	29	23	27	25	25	24	22	23	22	23	25	24	22	23	25	25	26	23	27	25	25	24	22	23	22	23	25	24	22	23	25	25	26	23	27	25	25	24	22	23	22	23
Tb927.11.1810;Tb11.1410	3;3	3;3	3;3	>Tb927.11.1810 | organism=Trypanosoma_brucei_TREU927 | product=hypothetical protein, conserved | location=Tb927_11_v5.1:538476-539432(-) | length=318 | sequence_SO=chromosome | SO=protein_coding;>Tb11.1410 | organism=Trypanosoma_brucei_TREU927 | product=hy	2	3	3	3	2	2	2	3	2	1	3	1	1	2	2	0	1	1	2	2	2	2	2	3	2	1	3	1	1	2	2	0	1	1	2	2	2	2	2	3	2	1	3	1	1
Tb11.1780	11	7	7	>Tb11.1780 | organism=Trypanosoma_brucei_TREU927 | product=retrotransposon hot spot protein 1 (RHS1, pseudogene), putative | location=Tb927_11_bin_v5.1:5158146-5159899(-) | length=582 | sequence_SO=random_sequence | SO=protein_coding	1	11	7	7	10	8	8	7	6	8	9	8	10	9	8	8	8	8	7	7	6	5	5	5	4	5	6	6	6	6	5	6	5	5	5	5	6	5	5	5	4	5	6	6	6
Tb11.1790	20	12	2	>Tb11.1790 | organism=Trypanosoma_brucei_TREU927 | product=retrotransposon hot spot protein (RHS, pseudogene), putative | location=Tb927_11_bin_v5.1:5162851-5164553(-) | length=565 | sequence_SO=random_sequence | SO=protein_coding	1	20	12	2	17	19	18	18	17	18	17	16	17	17	18	15	18	17	19	18	9	11	11	10	9	10	9	9	9	10	10	8	10	9	11	10	1	2	2	2	1	2	1	1	2
Tb11.1810b;Tb11.1810	10;10	2;2	1;1	>Tb11.1810b | organism=Trypanosoma_brucei_TREU927 | product=retrotransposon hot spot protein (RHS, pseudogene), putative | location=Tb927_11_bin_v5.1:778515-779279(+) | length=254 | sequence_SO=random_sequence | SO=protein_coding;>Tb11.1810 | organism=Tryp	2	10	2	1	10	9	9	9	9	7	7	9	8	9	9	9	10	10	8	10	2	2	2	2	2	1	1	2	1	2	2	2	2	2	1	2	1	1	1	1	1	1	1	1	1
Tb927.7.4670;Tb11.v5.0152	3;3	3;3	3;3	>Tb927.7.4670 | organism=Trypanosoma_brucei_TREU927 | product=ribosomal RNA processing protein 4,exosome complex exonuclease (RRP4) | location=Tb927_07_v5.1:1237508-1238482(-) | length=324 | sequence_SO=chromosome | SO=protein_coding;>Tb11.v5.0152 | organi	2	3	3	3	1	2	2	2	1	1	1	1	1	2	1	1	1	1	0	3	1	2	2	2	1	1	1	1	1	2	1	1	1	1	0	3	1	2	2	2	1	1	1	1	1
Tb927.7.4740;Tb11.v5.0157	7;7	7;7	7;7	>Tb927.7.4740 | organism=Trypanosoma_brucei_TREU927 | product=hypothetical protein, conserved | location=Tb927_07_v5.1:1259430-1260425(-) | length=331 | sequence_SO=chromosome | SO=protein_coding;>Tb11.v5.0157 | organism=Trypanosoma_brucei_TREU927 | produc	2	7	7	7	3	4	4	4	3	4	3	2	4	4	4	3	2	4	4	5	3	4	4	4	3	4	3	2	4	4	4	3	2	4	4	5	3	4	4	4	3	4	3	2	4
Tb927.7.4750;Tb11.v5.0158	8;8	8;8	8;8	>Tb927.7.4750 | organism=Trypanosoma_brucei_TREU927 | product=hypothetical protein, conserved | location=Tb927_07_v5.1:1260857-1262098(-) | length=413 | sequence_SO=chromosome | SO=protein_coding;>Tb11.v5.0158 | organism=Trypanosoma_brucei_TREU927 | produc	2	8	8	8	3	3	4	4	6	4	5	4	6	4	5	4	3	6	5	5	3	3	4	4	6	4	5	4	6	4	5	4	3	6	5	5	3	3	4	4	6	4	5	4	6
Tb927.7.4770;Tb11.v5.0160	9;9	9;9	9;9	>Tb927.7.4770 | organism=Trypanosoma_brucei_TREU927 | product=cyclophilin-type peptidyl-prolyl cis-trans isomerase, putative (PPIase) | location=Tb927_07_v5.1:1264664-1265226(-) | length=173 | sequence_SO=chromosome | SO=protein_coding;>Tb11.v5.0160 | orga	2	9	9	9	8	8	8	8	9	8	8	8	8	9	8	9	9	8	8	8	8	8	8	8	9	8	8	8	8	9	8	9	9	8	8	8	8	8	8	8	9	8	8	8	8
Tb927.7.4790;Tb11.v5.0162	9;9	9;9	9;9	>Tb927.7.4790 | organism=Trypanosoma_brucei_TREU927 | product=proteasome beta 6 subunit,20S proteasome beta 6 subunit, putative (BETA6) | location=Tb927_07_v5.1:1266772-1267570(-) | length=258 | sequence_SO=chromosome | SO=protein_coding;>Tb11.v5.0162 | or	2	9	9	9	9	8	9	8	9	9	8	8	9	9	9	9	9	9	7	9	9	8	9	8	9	9	8	8	9	9	9	9	9	9	7	9	9	8	9	8	9	9	8	8	9
Tb927.7.4810;Tb11.v5.0163	11;11	11;11	11;11	>Tb927.7.4810 | organism=Trypanosoma_brucei_TREU927 | product=hypothetical protein, conserved | location=Tb927_07_v5.1:1268543-1269919(-) | length=458 | sequence_SO=chromosome | SO=protein_coding;>Tb11.v5.0163 | organism=Trypanosoma_brucei_TREU927 | produc	2	11	11	11	6	5	7	7	4	7	5	7	6	6	7	6	8	4	7	7	6	5	7	7	4	7	5	7	6	6	7	6	8	4	7	7	6	5	7	7	4	7	5	7	6
Tb927.7.4820;Tb11.v5.0164	2;2	2;2	2;2	>Tb927.7.4820 | organism=Trypanosoma_brucei_TREU927 | product=hypothetical protein, conserved | location=Tb927_07_v5.1:1270606-1270989(-) | length=127 | sequence_SO=chromosome | SO=protein_coding;>Tb11.v5.0164 | organism=Trypanosoma_brucei_TREU927 | produc	2	2	2	2	1	2	2	2	2	1	2	2	2	2	2	2	1	2	2	2	1	2	2	2	2	1	2	2	2	2	2	2	1	2	2	2	1	2	2	2	2	1	2	2	2
Tb927.7.4860;Tb11.v5.0168	2;2	2;2	2;2	>Tb927.7.4860 | organism=Trypanosoma_brucei_TREU927 | product=hypothetical protein, conserved | location=Tb927_07_v5.1:1277145-1278164(-) | length=339 | sequence_SO=chromosome | SO=protein_coding;>Tb11.v5.0168 | organism=Trypanosoma_brucei_TREU927 | produc	2	2	2	2	2	2	1	1	2	2	1	2	1	1	2	2	2	1	1	1	2	2	1	1	2	2	1	2	1	1	2	2	2	1	1	1	2	2	1	1	2	2	1	2	1
Tb927.7.4870;Tb11.v5.0169	11;11	11;11	11;11	>Tb927.7.4870 | organism=Trypanosoma_brucei_TREU927 | product=hypothetical protein, conserved | location=Tb927_07_v5.1:1279068-1279880(-) | length=270 | sequence_SO=chromosome | SO=protein_coding;>Tb11.v5.0169 | organism=Trypanosoma_brucei_TREU927 | produc	2	11	11	11	8	7	7	7	7	9	7	5	8	7	6	7	9	7	6	7	8	7	7	7	7	9	7	5	8	7	6	7	9	7	6	7	8	7	7	7	7	9	7	5	8
Tb927.7.4900;Tb11.v5.0171	38;38	38;38	38;38	>Tb927.7.4900 | organism=Trypanosoma_brucei_TREU927 | product=5-3 exonuclease XRNA, putative,exoribonuclease 1, putative (XRNA) | location=Tb927_07_v5.1:1287020-1291276(-) | length=1418 | sequence_SO=chromosome | SO=protein_coding;>Tb11.v5.0171 | organis	2	38	38	38	27	29	28	28	26	27	26	31	27	29	29	29	31	25	28	24	27	29	28	28	26	27	26	31	27	29	29	29	31	25	28	24	27	29	28	28	26	27	26	31	27
Tb927.7.4910;Tb11.v5.0172	20;20	20;20	20;20	>Tb927.7.4910 | organism=Trypanosoma_brucei_TREU927 | product=hypothetical protein, conserved | location=Tb927_07_v5.1:1294355-1295464(-) | length=369 | sequence_SO=chromosome | SO=protein_coding;>Tb11.v5.0172 | organism=Trypanosoma_brucei_TREU927 | produc	2	20	20	20	19	20	17	18	16	16	16	17	18	19	17	15	16	17	19	16	19	20	17	18	16	16	16	17	18	19	17	15	16	17	19	16	19	20	17	18	16	16	16	17	18
Tb927.7.4960;Tb11.v5.0177	9;9	9;9	9;9	>Tb927.7.4960 | organism=Trypanosoma_brucei_TREU927 | product=hypothetical protein, conserved | location=Tb927_07_v5.1:1306671-1308050(-) | length=459 | sequence_SO=chromosome | SO=protein_coding;>Tb11.v5.0177 | organism=Trypanosoma_brucei_TREU927 | produc	2	9	9	9	4	6	6	5	5	4	3	3	5	4	6	4	5	4	3	4	4	6	6	5	5	4	3	3	5	4	6	4	5	4	3	4	4	6	6	5	5	4	3	3	5
Tb927.7.4990;Tb11.v5.0180	16;16	16;16	16;16	>Tb927.7.4990 | organism=Trypanosoma_brucei_TREU927 | product=hypothetical protein, conserved | location=Tb927_07_v5.1:1321294-1323534(+) | length=746 | sequence_SO=chromosome | SO=protein_coding;>Tb11.v5.0180 | organism=Trypanosoma_brucei_TREU927 | produc	2	16	16	16	10	10	13	12	11	10	9	10	12	11	11	10	13	10	12	12	10	10	13	12	11	10	9	10	12	11	11	10	13	10	12	12	10	10	13	12	11	10	9	10	12
Tb927.7.5020;Tb927.7.5000;Tb11.v5.0182;Tb11.v5.0181	14;14;14;14	14;14;14;14	14;14;14;14	>Tb927.7.5020 | organism=Trypanosoma_brucei_TREU927 | product=60S ribosomal protein L19, putative | location=Tb927_07_v5.1:1325590-1326372(+) | length=260 | sequence_SO=chromosome | SO=protein_coding;>Tb927.7.5000 | organism=Trypanosoma_brucei_TREU927 | pr	4	14	14	14	13	10	12	12	12	12	11	11	13	12	11	11	13	13	10	13	13	10	12	12	12	12	11	11	13	12	11	11	13	13	10	13	13	10	12	12	12	12	11	11	13
Tb927.7.5030;Tb11.v5.0183	11;11	11;11	11;11	>Tb927.7.5030 | organism=Trypanosoma_brucei_TREU927 | product=hypothetical protein, conserved | location=Tb927_07_v5.1:1326662-1327744(+) | length=360 | sequence_SO=chromosome | SO=protein_coding;>Tb11.v5.0183 | organism=Trypanosoma_brucei_TREU927 | produc	2	11	11	11	7	9	10	8	6	5	8	7	7	8	5	7	7	7	8	9	7	9	10	8	6	5	8	7	7	8	5	7	7	7	8	9	7	9	10	8	6	5	8	7	7
Tb927.7.5050;Tb11.v5.0185	19;19	19;19	19;19	>Tb927.7.5050 | organism=Trypanosoma_brucei_TREU927 | product=hypothetical protein, conserved | location=Tb927_07_v5.1:1331171-1334092(+) | length=973 | sequence_SO=chromosome | SO=protein_coding;>Tb11.v5.0185 | organism=Trypanosoma_brucei_TREU927 | produc	2	19	19	19	10	15	13	13	10	10	12	11	8	10	12	10	10	10	11	13	10	15	13	13	10	10	12	11	8	10	12	10	10	10	11	13	10	15	13	13	10	10	12	11	8
Tb927.10.5970;Tb11.v5.0192	2;2	2;2	2;2	>Tb927.10.5970 | organism=Trypanosoma_brucei_TREU927 | product=predicted zinc finger protein | location=Tb927_10_v5.1:1497895-1499595(-) | length=566 | sequence_SO=chromosome | SO=protein_coding;>Tb11.v5.0192 | organism=Trypanosoma_brucei_TREU927 | product	2	2	2	2	2	1	1	2	1	2	2	2	1	1	1	1	1	1	1	2	2	1	1	2	1	2	2	2	1	1	1	1	1	1	1	2	2	1	1	2	1	2	2	2	1
Tb927.10.5990;Tb11.v5.0193	15;15	15;15	15;15	>Tb927.10.5990 | organism=Trypanosoma_brucei_TREU927 | product=hypothetical protein, conserved | location=Tb927_10_v5.1:1503882-1505213(-) | length=443 | sequence_SO=chromosome | SO=protein_coding;>Tb11.v5.0193 | organism=Trypanosoma_brucei_TREU927 | produ	2	15	15	15	12	10	14	14	8	11	11	8	8	10	8	10	10	10	10	12	12	10	14	14	8	11	11	8	8	10	8	10	10	10	10	12	12	10	14	14	8	11	11	8	8
Tb11.v5.0195;Tb927.10.6010	26;26	26;26	26;26	>Tb11.v5.0195 | organism=Trypanosoma_brucei_TREU927 | product=hypothetical protein, conserved | location=Tb927_11_bin_v5.1:280596-283727(-) | length=1043 | sequence_SO=random_sequence | SO=protein_coding;>Tb927.10.6010 | organism=Trypanosoma_brucei_TREU927	2	26	26	26	22	21	20	20	16	17	19	21	18	17	18	16	20	19	20	18	22	21	20	20	16	17	19	21	18	17	18	16	20	19	20	18	22	21	20	20	16	17	19	21	18
Tb11.v5.0196;Tb927.10.6030	18;17	18;17	18;17	>Tb11.v5.0196 | organism=Trypanosoma_brucei_TREU927 | product=hypothetical protein, conserved | location=Tb927_11_bin_v5.1:285932-286732(-) | length=266 | sequence_SO=random_sequence | SO=protein_coding;>Tb927.10.6030 | organism=Trypanosoma_brucei_TREU927	2	18	18	18	17	17	17	18	17	17	17	17	17	17	18	16	17	18	16	16	17	17	17	18	17	17	17	17	17	17	18	16	17	18	16	16	17	17	17	18	17	17	17	17	17
Tb927.10.6060;Tb11.v5.0199	10;10	10;10	9;9	>Tb927.10.6060 | organism=Trypanosoma_brucei_TREU927 | product=universal minicircle sequence binding protein (UMSBP), putative,DNA-binding protein HEXBP, putative,zinc finger protein | location=Tb927_10_v5.1:1529258-1529899(-) | length=213 | sequence_SO=ch	2	10	10	9	10	10	10	10	10	10	10	10	10	10	10	10	10	10	10	10	10	10	10	10	10	10	10	10	10	10	10	10	10	10	10	10	9	9	9	9	9	9	9	9	9
Tb927.10.6080;Tb11.v5.0200	12;12	12;12	12;12	>Tb927.10.6080 | organism=Trypanosoma_brucei_TREU927 | product=proteasome beta 5 subunit, putative,proteasome beta 5 subunit (PRCE) | location=Tb927_10_v5.1:1533450-1534382(-) | length=310 | sequence_SO=chromosome | SO=protein_coding;>Tb11.v5.0200 | organi	2	12	12	12	8	9	12	9	7	9	10	9	10	9	9	8	10	9	12	10	8	9	12	9	7	9	10	9	10	9	9	8	10	9	12	10	8	9	12	9	7	9	10	9	10
Tb927.10.6110;Tb11.v5.0203	3;3	3;3	3;3	>Tb927.10.6110 | organism=Trypanosoma_brucei_TREU927 | product=hypothetical protein, conserved | location=Tb927_10_v5.1:1539676-1541823(-) | length=715 | sequence_SO=chromosome | SO=protein_coding;>Tb11.v5.0203 | organism=Trypanosoma_brucei_TREU927 | produ	2	3	3	3	1	1	3	2	2	2	1	2	1	3	2	1	1	3	3	2	1	1	3	2	2	2	1	2	1	3	2	1	1	3	3	2	1	1	3	2	2	2	1	2	1
Tb927.5.295b;Tb11.v5.0214	21;21	21;21	11;11	>Tb927.5.295b | organism=Trypanosoma_brucei_TREU927 | product=retrotransposon hotspot (RHS) protein 1 | location=Tb927_05_v5.1:117624-120113(+) | length=829 | sequence_SO=chromosome | SO=protein_coding;>Tb11.v5.0214 | organism=Trypanosoma_brucei_TREU927 |	2	21	21	11	15	16	18	18	14	16	18	18	15	15	16	15	14	15	13	14	15	16	18	18	14	16	18	18	15	15	16	15	14	15	13	14	6	7	8	9	6	8	9	9	7
Tb927.5.300b;Tb927.5.300;Tb11.v5.0215	10;10;10	8;8;8	8;8;8	>Tb927.5.300b | organism=Trypanosoma_brucei_TREU927 | product=unspecified product | location=Tb927_05_v5.1:129147-130109(-) | length=320 | sequence_SO=chromosome | SO=protein_coding;>Tb927.5.300 | organism=Trypanosoma_brucei_TREU927 | product=thymine-7-hyd	3	10	8	8	5	6	6	5	9	8	7	5	8	8	7	7	4	8	5	5	4	5	5	3	7	6	5	4	6	6	5	5	3	6	3	3	4	5	5	3	7	6	5	4	6
Tb927.5.309b;Tb11.v5.0216	8;8	8;8	4;4	>Tb927.5.309b | organism=Trypanosoma_brucei_TREU927 | product=hypothetical protein | location=Tb927_05_v5.1:131102-132283(-) | length=393 | sequence_SO=chromosome | SO=protein_coding;>Tb11.v5.0216 | organism=Trypanosoma_brucei_TREU927 | product=hypothetica	2	8	8	4	7	7	7	8	7	7	7	6	7	7	6	7	7	7	7	7	7	7	7	8	7	7	7	6	7	7	6	7	7	7	7	7	3	3	3	4	3	3	3	3	3
Tb927.5.500;Tb11.v5.0218	23;23	23;23	23;23	>Tb927.5.500 | organism=Trypanosoma_brucei_TREU927 | product=hypothetical protein, conserved | location=Tb927_05_v5.1:213281-217492(-) | length=1403 | sequence_SO=chromosome | SO=protein_coding;>Tb11.v5.0218 | organism=Trypanosoma_brucei_TREU927 | product=	2	23	23	23	16	12	12	9	12	10	7	13	7	9	12	11	10	12	12	13	16	12	12	9	12	10	7	13	7	9	12	11	10	12	12	13	16	12	12	9	12	10	7	13	7
Tb927.5.390;Tb11.v5.0228	36;36	9;9	7;7	>Tb927.5.390 | organism=Trypanosoma_brucei_TREU927 | product=75 kDa invariant surface glycoprotein, putative | location=Tb927_05_v5.1:177211-180087(+) | length=522 | sequence_SO=chromosome | SO=protein_coding;>Tb11.v5.0228 | organism=Trypanosoma_brucei_TRE	2	36	9	7	27	30	25	27	28	24	28	23	31	26	27	25	29	29	27	26	6	7	7	7	8	6	8	7	7	8	8	7	8	9	8	8	4	5	5	5	6	4	6	5	5
Tb927.5.370;Tb11.v5.0230	25;25	6;6	6;6	>Tb927.5.370 | organism=Trypanosoma_brucei_TREU927 | product=75 kDa invariant surface glycoprotein, putative (ISG75) | location=Tb927_05_v5.1:165620-167191(-) | length=523 | sequence_SO=chromosome | SO=protein_coding;>Tb11.v5.0230 | organism=Trypanosoma_br	2	25	6	6	20	21	18	19	20	16	19	16	22	17	19	18	20	19	19	18	5	5	5	5	5	5	5	5	5	5	5	6	5	5	6	5	5	5	5	5	5	5	5	5	5
Tb927.5.360;Tb11.v5.0231	47;47	47;47	20;20	>Tb927.5.360 | organism=Trypanosoma_brucei_TREU927 | product=75 kDa invariant surface glycoprotein (ISG75) | location=Tb927_05_v5.1:163458-165029(-) | length=523 | sequence_SO=chromosome | SO=protein_coding;>Tb11.v5.0231 | organism=Trypanosoma_brucei_TREU9	2	47	47	20	38	41	35	35	38	35	36	33	43	33	37	35	37	38	38	34	38	41	35	35	38	35	36	33	43	33	37	35	37	38	38	34	17	18	17	15	18	17	16	17	19
Tb927.10.5240;Tb11.v5.0233	6;6	6;6	6;6	>Tb927.10.5240 | organism=Trypanosoma_brucei_TREU927 | product=predicted nucleotide-binding protein | location=Tb927_10_v5.1:1297252-1302360(+) | length=1702 | sequence_SO=chromosome | SO=protein_coding;>Tb11.v5.0233 | organism=Trypanosoma_brucei_TREU927 |	2	6	6	6	2	3	2	3	2	3	2	4	3	3	4	2	3	2	3	3	2	3	2	3	2	3	2	4	3	3	4	2	3	2	3	3	2	3	2	3	2	3	2	4	3
Tb927.10.5200;Tb11.v5.0237	7;7	7;7	7;7	>Tb927.10.5200 | organism=Trypanosoma_brucei_TREU927 | product=hypothetical protein, conserved | location=Tb927_10_v5.1:1287816-1289111(+) | length=431 | sequence_SO=chromosome | SO=protein_coding;>Tb11.v5.0237 | organism=Trypanosoma_brucei_TREU927 | produ	2	7	7	7	4	4	5	5	2	3	5	2	4	2	5	1	3	2	3	4	4	4	5	5	2	3	5	2	4	2	5	1	3	2	3	4	4	4	5	5	2	3	5	2	4
Tb927.10.5340;Tb927.10.5330;Tb11.v5.1060;Tb11.v5.0243	22;22;22;22	22;22;22;22	22;22;22;22	>Tb927.10.5340 | organism=Trypanosoma_brucei_TREU927 | product=40S ribosomal protein S18, putative (RPS18) | location=Tb927_10_v5.1:1333758-1334219(+) | length=153 | sequence_SO=chromosome | SO=protein_coding;>Tb927.10.5330 | organism=Trypanosoma_brucei_TR	4	22	22	22	19	18	19	19	21	19	19	18	20	18	19	20	21	18	19	20	19	18	19	19	21	19	19	18	20	18	19	20	21	18	19	20	19	18	19	19	21	19	19	18	20
Tb927.10.5310;Tb11.v5.0245	4;4	4;4	4;4	>Tb927.10.5310 | organism=Trypanosoma_brucei_TREU927 | product=protein kinase, putative,SNF1-related protein kinases, putative | location=Tb927_10_v5.1:1326114-1328303(+) | length=729 | sequence_SO=chromosome | SO=protein_coding;>Tb11.v5.0245 | organism=Tr	2	4	4	4	1	2	2	1	3	1	2	0	1	1	1	2	1	1	1	2	1	2	2	1	3	1	2	0	1	1	1	2	1	1	1	2	1	2	2	1	3	1	2	0	1
Tb927.10.5300;Tb11.v5.0246	6;6	6;6	6;6	>Tb927.10.5300 | organism=Trypanosoma_brucei_TREU927 | product=eukaryotic translation initiation factor 6 (eIF-6), putative | location=Tb927_10_v5.1:1324711-1325457(+) | length=248 | sequence_SO=chromosome | SO=protein_coding;>Tb11.v5.0246 | organism=Trypa	2	6	6	6	3	4	2	4	4	4	5	3	4	2	5	4	5	5	3	4	3	4	2	4	4	4	5	3	4	2	5	4	5	5	3	4	3	4	2	4	4	4	5	3	4
Tb927.10.5280;Tb11.v5.0248	5;5	5;5	5;5	>Tb927.10.5280 | organism=Trypanosoma_brucei_TREU927 | product=pre-mRNA splicing factor ATP-dependent RNA helicase, putative,DEAH-box RNA helicase, putative | location=Tb927_10_v5.1:1320468-1323110(+) | length=880 | sequence_SO=chromosome | SO=protein_codi	2	5	5	5	4	1	2	2	3	1	3	4	3	2	3	2	2	2	4	3	4	1	2	2	3	1	3	4	3	2	3	2	2	2	4	3	4	1	2	2	3	1	3	4	3
Tb927.11.7310;Tb11.v5.0252	4;4	4;4	4;4	>Tb927.11.7310 | organism=Trypanosoma_brucei_TREU927 | product=RNA binding protein, putative | location=Tb927_11_v5.1:2064263-2065063(+) | length=266 | sequence_SO=chromosome | SO=protein_coding;>Tb11.v5.0252 | organism=Trypanosoma_brucei_TREU927 | product	2	4	4	4	2	1	3	2	1	3	2	3	2	3	3	2	3	2	1	1	2	1	3	2	1	3	2	3	2	3	3	2	3	2	1	1	2	1	3	2	1	3	2	3	2
Tb927.11.7290;Tb11.v5.0254	36;36	36;36	36;36	>Tb927.11.7290 | organism=Trypanosoma_brucei_TREU927 | product=pantothenate kinase subunit, putative | location=Tb927_11_v5.1:2055799-2060202(+) | length=1467 | sequence_SO=chromosome | SO=protein_coding;>Tb11.v5.0254 | organism=Trypanosoma_brucei_TREU927	2	36	36	36	19	13	18	17	17	22	18	18	23	18	18	22	29	26	21	18	19	13	18	17	17	22	18	18	23	18	18	22	29	26	21	18	19	13	18	17	17	22	18	18	23
Tb927.11.7270;Tb11.v5.0256	8;8	8;8	8;8	>Tb927.11.7270 | organism=Trypanosoma_brucei_TREU927 | product=proteasome beta 3 subunit, putative (PSB3) | location=Tb927_11_v5.1:2053334-2053951(+) | length=205 | sequence_SO=chromosome | SO=protein_coding;>Tb11.v5.0256 | organism=Trypanosoma_brucei_TREU	2	8	8	8	7	8	7	7	8	6	8	8	8	8	8	7	6	7	6	7	7	8	7	7	8	6	8	8	8	8	8	7	6	7	6	7	7	8	7	7	8	6	8	8	8
Tb927.11.7240;Tb11.v5.0258	19;19	19;19	19;19	>Tb927.11.7240 | organism=Trypanosoma_brucei_TREU927 | product=dynein regulatory complex subunit (CMF70) | location=Tb927_11_v5.1:2046878-2049337(+) | length=507 | sequence_SO=chromosome | SO=protein_coding;>Tb11.v5.0258 | organism=Trypanosoma_brucei_TREU9	2	19	19	19	12	8	17	12	12	9	13	9	12	12	10	10	7	11	12	9	12	8	17	12	12	9	13	9	12	12	10	10	7	11	12	9	12	8	17	12	12	9	13	9	12
Tb927.7.4480;Tb11.v5.0261	10;10	10;10	10;10	>Tb927.7.4480 | organism=Trypanosoma_brucei_TREU927 | product=adenosine 5-monophosphoramidase, putative | location=Tb927_07_v5.1:1191513-1191982(-) | length=141 | sequence_SO=chromosome | SO=protein_coding;>Tb11.v5.0261 | organism=Trypanosoma_brucei_TREU9	2	10	10	10	9	10	10	9	10	10	9	10	9	10	10	10	9	10	9	9	9	10	10	9	10	10	9	10	9	10	10	10	9	10	9	9	9	10	10	9	10	10	9	10	9
Tb927.7.4500;Tb11.v5.0263	31;31	31;31	31;31	>Tb927.7.4500 | organism=Trypanosoma_brucei_TREU927 | product=hypothetical protein, conserved | location=Tb927_07_v5.1:1198019-1199605(-) | length=528 | sequence_SO=chromosome | SO=protein_coding;>Tb11.v5.0263 | organism=Trypanosoma_brucei_TREU927 | produc	2	31	31	31	28	28	30	27	28	29	26	28	29	29	31	30	28	28	29	26	28	28	30	27	28	29	26	28	29	29	31	30	28	28	29	26	28	28	30	27	28	29	26	28	29
Tb927.7.4510;Tb11.v5.0264	7;7	7;7	7;7	>Tb927.7.4510 | organism=Trypanosoma_brucei_TREU927 | product=hypothetical protein, conserved | location=Tb927_07_v5.1:1201207-1203053(-) | length=407 | sequence_SO=chromosome | SO=protein_coding;>Tb11.v5.0264 | organism=Trypanosoma_brucei_TREU927 | produc	2	7	7	7	4	4	2	3	4	2	3	4	2	2	3	4	2	3	4	4	4	4	2	3	4	2	3	4	2	2	3	4	2	3	4	4	4	4	2	3	4	2	3	4	2
Tb927.7.4520;Tb11.v5.0265	15;15	15;15	15;15	>Tb927.7.4520 | organism=Trypanosoma_brucei_TREU927 | product=hypothetical protein, conserved | location=Tb927_07_v5.1:1203703-1204308(-) | length=201 | sequence_SO=chromosome | SO=protein_coding;>Tb11.v5.0265 | organism=Trypanosoma_brucei_TREU927 | produc	2	15	15	15	13	13	13	12	12	13	13	12	12	14	12	13	13	12	12	12	13	13	13	12	12	13	13	12	12	14	12	13	13	12	12	12	13	13	13	12	12	13	13	12	12
Tb927.7.4570;Tb11.v5.0270	15;15	15;15	15;15	>Tb927.7.4570 | organism=Trypanosoma_brucei_TREU927 | product=inosine-guanine nucleoside hydrolase (IG-NH) | location=Tb927_07_v5.1:1214602-1215675(-) | length=357 | sequence_SO=chromosome | SO=protein_coding;>Tb11.v5.0270 | organism=Trypanosoma_brucei_TRE	2	15	15	15	11	9	11	12	12	11	12	11	11	11	11	11	10	12	12	12	11	9	11	12	12	11	12	11	11	11	11	11	10	12	12	12	11	9	11	12	12	11	12	11	11
Tb927.10.6350;Tb11.v5.0271	15;15	15;15	15;15	>Tb927.10.6350 | organism=Trypanosoma_brucei_TREU927 | product=trypanin (trypanin) | location=Tb927_10_v5.1:1608740-1610101(-) | length=453 | sequence_SO=chromosome | SO=protein_coding;>Tb11.v5.0271 | organism=Trypanosoma_brucei_TREU927 | product=trypanin,	2	15	15	15	10	10	12	10	12	11	10	11	9	12	11	7	11	11	10	11	10	10	12	10	12	11	10	11	9	12	11	7	11	11	10	11	10	10	12	10	12	11	10	11	9
Tb927.10.6340;Tb11.v5.0272	4;4	4;4	4;4	>Tb927.10.6340 | organism=Trypanosoma_brucei_TREU927 | product=hypothetical protein, conserved | location=Tb927_10_v5.1:1606667-1607878(-) | length=403 | sequence_SO=chromosome | SO=protein_coding;>Tb11.v5.0272 | organism=Trypanosoma_brucei_TREU927 | produ	2	4	4	4	2	2	2	4	3	2	1	3	2	3	3	3	2	3	2	2	2	2	2	4	3	2	1	3	2	3	3	3	2	3	2	2	2	2	2	4	3	2	1	3	2
Tb927.10.6330;Tb11.v5.0273	5;5	5;5	5;5	>Tb927.10.6330 | organism=Trypanosoma_brucei_TREU927 | product=hypothetical protein, conserved | location=Tb927_10_v5.1:1600556-1605340(-) | length=1594 | sequence_SO=chromosome | SO=protein_coding;>Tb11.v5.0273 | organism=Trypanosoma_brucei_TREU927 | prod	2	5	5	5	3	3	2	2	2	3	3	4	2	2	2	2	3	2	3	3	3	3	2	2	2	3	3	4	2	2	2	2	3	2	3	3	3	3	2	2	2	3	3	4	2
Tb927.10.6320;Tb11.v5.0274	15;15	15;15	15;15	>Tb927.10.6320 | organism=Trypanosoma_brucei_TREU927 | product=hypothetical protein, conserved | location=Tb927_10_v5.1:1598372-1600213(-) | length=613 | sequence_SO=chromosome | SO=protein_coding;>Tb11.v5.0274 | organism=Trypanosoma_brucei_TREU927 | produ	2	15	15	15	11	8	8	9	12	13	6	13	12	8	8	8	13	10	7	10	11	8	8	9	12	13	6	13	12	8	8	8	13	10	7	10	11	8	8	9	12	13	6	13	12
Tb927.10.6310;Tb11.v5.0275	32;32	32;32	32;32	>Tb927.10.6310 | organism=Trypanosoma_brucei_TREU927 | product=major vault protein, putative (MVP) | location=Tb927_10_v5.1:1595280-1597868(-) | length=862 | sequence_SO=chromosome | SO=protein_coding;>Tb11.v5.0275 | organism=Trypanosoma_brucei_TREU927 | p	2	32	32	32	20	21	19	17	22	19	23	19	19	20	19	16	15	17	19	17	20	21	19	17	22	19	23	19	19	20	19	16	15	17	19	17	20	21	19	17	22	19	23	19	19
Tb927.10.6290;Tb11.v5.0277	13;13	13;13	13;13	>Tb927.10.6290 | organism=Trypanosoma_brucei_TREU927 | product=ATP-dependent DEAD/H RNA helicase, putative | location=Tb927_10_v5.1:1591561-1593099(-) | length=512 | sequence_SO=chromosome | SO=protein_coding;>Tb11.v5.0277 | organism=Trypanosoma_brucei_TRE	2	13	13	13	6	10	8	7	7	9	7	10	8	8	9	9	9	7	6	6	6	10	8	7	7	9	7	10	8	8	9	9	9	7	6	6	6	10	8	7	7	9	7	10	8
Tb927.11.12770;Tb11.v5.0289	4;4	4;4	4;4	>Tb927.11.12770 | organism=Trypanosoma_brucei_TREU927 | product=ubiquitin ligase, putative | location=Tb927_11_v5.1:3415930-3421425(-) | length=1831 | sequence_SO=chromosome | SO=protein_coding;>Tb11.v5.0289 | organism=Trypanosoma_brucei_TREU927 | product=	2	4	4	4	2	1	2	0	3	3	3	1	1	2	1	2	2	1	1	1	2	1	2	0	3	3	3	1	1	2	1	2	2	1	1	1	2	1	2	0	3	3	3	1	1
Tb927.11.12750;Tb11.v5.0291	5;5	5;5	5;5	>Tb927.11.12750 | organism=Trypanosoma_brucei_TREU927 | product=cleavage and polyadenylation specificity factor 30 kDa subunit,CPSF 30 kDa subunit,NS1 effector domain- binding protein 1 (CPSF30) | location=Tb927_11_v5.1:3412348-3413188(-) | length=277 | se	2	5	5	5	4	2	2	3	1	3	2	3	4	4	3	1	3	4	4	3	4	2	2	3	1	3	2	3	4	4	3	1	3	4	4	3	4	2	2	3	1	3	2	3	4
Tb927.10.15950;Tb11.v5.0305	4;4	4;4	4;4	>Tb927.10.15950 | organism=Trypanosoma_brucei_TREU927 | product=TFIID-like protein, putative (TRF4) | location=Tb927_10_v5.1:3931134-3931922(+) | length=262 | sequence_SO=chromosome | SO=protein_coding;>Tb11.v5.0305 | organism=Trypanosoma_brucei_TREU927 |	2	4	4	4	3	2	2	1	0	1	2	1	1	1	1	0	1	1	2	2	3	2	2	1	0	1	2	1	1	1	1	0	1	1	2	2	3	2	2	1	0	1	2	1	1
Tb11.v5.0325	9	3	3	>Tb11.v5.0325 | organism=Trypanosoma_brucei_TREU927 | product=retrotransposon hot spot (RHS) protein, putative | location=Tb927_11_bin_v5.1:911614-912591(+) | length=325 | sequence_SO=random_sequence | SO=protein_coding	1	9	3	3	9	9	9	9	9	9	9	9	9	8	9	9	9	9	9	8	3	3	3	3	3	3	3	3	3	3	3	3	3	3	3	3	3	3	3	3	3	3	3	3	3
Tb11.v5.0326	7	2	2	>Tb11.v5.0326 | organism=Trypanosoma_brucei_TREU927 | product=retrotransposon hot spot (RHS) protein, putative | location=Tb927_11_bin_v5.1:912792-913700(+) | length=302 | sequence_SO=random_sequence | SO=protein_coding	1	7	2	2	6	6	7	6	5	6	6	6	5	5	5	6	6	6	5	5	2	2	2	2	2	2	2	2	2	2	2	2	2	2	2	2	2	2	2	2	2	2	2	2	2
Tb927.10.5080;Tb11.v5.0339	6;6	6;6	6;6	>Tb927.10.5080 | organism=Trypanosoma_brucei_TREU927 | product=GPI transamidase component Tta2 (TTA2) | location=Tb927_10_v5.1:1252551-1253783(+) | length=410 | sequence_SO=chromosome | SO=protein_coding;>Tb11.v5.0339 | organism=Trypanosoma_brucei_TREU927	2	6	6	6	5	4	4	3	4	5	3	4	3	4	5	4	4	4	5	3	5	4	4	3	4	5	3	4	3	4	5	4	4	4	5	3	5	4	4	3	4	5	3	4	3
Tb927.10.5040;Tb11.v5.0342	5;5	5;5	5;5	>Tb927.10.5040 | organism=Trypanosoma_brucei_TREU927 | product=chaperone protein DNAj, putative | location=Tb927_10_v5.1:1247618-1248490(+) | length=290 | sequence_SO=chromosome | SO=protein_coding;>Tb11.v5.0342 | organism=Trypanosoma_brucei_TREU927 | prod	2	5	5	5	4	2	2	3	2	2	2	2	2	1	2	3	2	1	1	2	4	2	2	3	2	2	2	2	2	1	2	3	2	1	1	2	4	2	2	3	2	2	2	2	2
Tb927.1.1240;Tb11.v5.0356	20;20	20;20	20;20	>Tb927.1.1240 | organism=Trypanosoma_brucei_TREU927 | product=cytidine triphosphate synthase, putative | location=Tb927_01_v5.1:329569-332058(+) | length=589 | sequence_SO=chromosome | SO=protein_coding;>Tb11.v5.0356 | organism=Trypanosoma_brucei_TREU927 |	2	20	20	20	15	17	14	12	10	13	13	15	16	16	14	15	16	14	13	13	15	17	14	12	10	13	13	15	16	16	14	15	16	14	13	13	15	17	14	12	10	13	13	15	16
Tb11.v5.0366;Tb927.11.12880	30;16	30;16	8;2	>Tb11.v5.0366 | organism=Trypanosoma_brucei_TREU927 | product=hypothetical protein, conserved | location=Tb927_11_bin_v5.1:1226272-1229520(-) | length=1082 | sequence_SO=random_sequence | SO=protein_coding;>Tb927.11.12880 | organism=Trypanosoma_brucei_TREU	2	30	30	8	19	23	21	21	25	21	22	24	23	24	22	19	22	25	23	23	19	23	21	21	25	21	22	24	23	24	22	19	22	25	23	23	5	6	4	4	5	5	5	5	5
Tb927.10.510;Tb11.v5.0374	8;8	8;8	8;8	>Tb927.10.510 | organism=Trypanosoma_brucei_TREU927 | product=hypothetical protein, conserved | location=Tb927_10_v5.1:132214-133218(+) | length=334 | sequence_SO=chromosome | SO=protein_coding;>Tb11.v5.0374 | organism=Trypanosoma_brucei_TREU927 | product=	2	8	8	8	4	5	7	7	6	6	5	5	6	4	6	5	6	6	5	5	4	5	7	7	6	6	5	5	6	4	6	5	6	6	5	5	4	5	7	7	6	6	5	5	6
Tb927.11.1180;Tb11.v5.0387	14;14	14;14	14;14	>Tb927.11.1180 | organism=Trypanosoma_brucei_TREU927 | product=protein kinase, putative,cdc2-related kinase, putative (CRK6) | location=Tb927_11_v5.1:346462-347439(+) | length=325 | sequence_SO=chromosome | SO=protein_coding;>Tb11.v5.0387 | organism=Trypan	2	14	14	14	8	7	8	9	6	10	6	7	11	9	9	9	8	7	8	9	8	7	8	9	6	10	6	7	11	9	9	9	8	7	8	9	8	7	8	9	6	10	6	7	11
Tb927.1.1370;Tb11.v5.0391	11;11	11;11	11;11	>Tb927.1.1370 | organism=Trypanosoma_brucei_TREU927 | product=rRNA biogenesis protein, putative | location=Tb927_01_v5.1:350095-352134(+) | length=679 | sequence_SO=chromosome | SO=protein_coding;>Tb11.v5.0391 | organism=Trypanosoma_brucei_TREU927 | produc	2	11	11	11	10	8	7	9	6	9	6	9	7	7	4	7	7	6	8	7	10	8	7	9	6	9	6	9	7	7	4	7	7	6	8	7	10	8	7	9	6	9	6	9	7
Tb11.v5.0394;Tb927.10.15750	10;9	10;9	10;9	>Tb11.v5.0394 | organism=Trypanosoma_brucei_TREU927 | product=hypothetical protein, conserved | location=Tb927_11_bin_v5.1:1381337-1386175(+) | length=1612 | sequence_SO=random_sequence | SO=protein_coding;>Tb927.10.15750 | organism=Trypanosoma_brucei_TREU	2	10	10	10	8	8	8	8	9	8	8	6	8	7	7	4	7	8	6	5	8	8	8	8	9	8	8	6	8	7	7	4	7	8	6	5	8	8	8	8	9	8	8	6	8
Tb927.10.16170;Tb11.v5.0396	3;3	3;3	3;3	>Tb927.10.16170 | organism=Trypanosoma_brucei_TREU927 | product=potassium voltage-gated channel, putative | location=Tb927_10_v5.1:3973232-3974155(+) | length=307 | sequence_SO=chromosome | SO=protein_coding;>Tb11.v5.0396 | organism=Trypanosoma_brucei_TREU	2	3	3	3	3	3	3	3	2	1	3	3	2	2	2	2	2	2	3	2	3	3	3	3	2	1	3	3	2	2	2	2	2	2	3	2	3	3	3	3	2	1	3	3	2
Tb927.10.16150;Tb11.v5.0397	6;6	6;6	6;6	>Tb927.10.16150 | organism=Trypanosoma_brucei_TREU927 | product=ATP-dependent zinc metallopeptidase, putative | location=Tb927_10_v5.1:3970140-3971873(+) | length=577 | sequence_SO=chromosome | SO=protein_coding;>Tb11.v5.0397 | organism=Trypanosoma_brucei_	2	6	6	6	3	4	3	3	2	2	2	1	2	3	3	2	1	1	4	1	3	4	3	3	2	2	2	1	2	3	3	2	1	1	4	1	3	4	3	3	2	2	2	1	2
Tb927.10.15910;Tb11.v5.0406;Tb11.v5.0301	7;7;3	7;7;3	7;7;3	>Tb927.10.15910 | organism=Trypanosoma_brucei_TREU927 | product=glycerol uptake protein, putative | location=Tb927_10_v5.1:3922051-3923880(+) | length=609 | sequence_SO=chromosome | SO=protein_coding;>Tb11.v5.0406 | organism=Trypanosoma_brucei_TREU927 | pr	3	7	7	7	4	6	4	3	4	4	4	5	4	5	3	6	5	5	5	5	4	6	4	3	4	4	4	5	4	5	3	6	5	5	5	5	4	6	4	3	4	4	4	5	4
Tb927.10.540;Tb11.v5.0414	35;35	35;35	35;35	>Tb927.10.540 | organism=Trypanosoma_brucei_TREU927 | product=ATP-dependent DEAD/H RNA helicase, putative,DEAD box RNA helicase, putative | location=Tb927_10_v5.1:140816-142126(+) | length=436 | sequence_SO=chromosome | SO=protein_coding;>Tb11.v5.0414 | or	2	35	35	35	30	28	29	30	31	29	30	30	29	31	30	29	31	29	30	30	30	28	29	30	31	29	30	30	29	31	30	29	31	29	30	30	30	28	29	30	31	29	30	30	29
Tb927.10.14490;Tb11.v5.0420	25;25	25;25	25;25	>Tb927.10.14490 | organism=Trypanosoma_brucei_TREU927 | product=hypothetical protein, conserved | location=Tb927_10_v5.1:3541133-3542395(-) | length=420 | sequence_SO=chromosome | SO=protein_coding;>Tb11.v5.0420 | organism=Trypanosoma_brucei_TREU927 | prod	2	25	25	25	21	22	23	21	21	21	20	22	23	21	22	23	20	21	22	22	21	22	23	21	21	21	20	22	23	21	22	23	20	21	22	22	21	22	23	21	21	21	20	22	23
Tb11.v5.0422;Tb927.10.4600	7;6	7;6	7;6	>Tb11.v5.0422 | organism=Trypanosoma_brucei_TREU927 | product=hypothetical protein, conserved | location=Tb927_11_bin_v5.1:1644859-1646259(-) | length=466 | sequence_SO=random_sequence | SO=protein_coding;>Tb927.10.4600 | organism=Trypanosoma_brucei_TREU92	2	7	7	7	1	2	3	4	3	3	4	3	4	5	2	2	3	4	3	2	1	2	3	4	3	3	4	3	4	5	2	2	3	4	3	2	1	2	3	4	3	3	4	3	4
Tb927.1.1640;Tb11.v5.0426	4;4	4;4	4;4	>Tb927.1.1640 | organism=Trypanosoma_brucei_TREU927 | product=hypothetical protein, conserved | location=Tb927_01_v5.1:416752-417804(+) | length=350 | sequence_SO=chromosome | SO=protein_coding;>Tb11.v5.0426 | organism=Trypanosoma_brucei_TREU927 | product=	2	4	4	4	3	1	2	2	1	0	0	0	1	1	0	1	1	2	2	2	3	1	2	2	1	0	0	0	1	1	0	1	1	2	2	2	3	1	2	2	1	0	0	0	1
Tb927.10.15850;Tb11.v5.0427	12;12	12;12	12;12	>Tb927.10.15850 | organism=Trypanosoma_brucei_TREU927 | product=peroxin 12 (PEX12) | location=Tb927_10_v5.1:3912283-3913470(+) | length=395 | sequence_SO=chromosome | SO=protein_coding;>Tb11.v5.0427 | organism=Trypanosoma_brucei_TREU927 | product=peroxisom	2	12	12	12	8	8	8	9	8	8	10	7	9	8	7	10	9	8	8	11	8	8	8	9	8	8	10	7	9	8	7	10	9	8	8	11	8	8	8	9	8	8	10	7	9
Tb927.10.15390;Tb11.v5.0434	15;15	14;14	14;14	>Tb927.10.15390 | organism=Trypanosoma_brucei_TREU927 | product=kinesin, putative | location=Tb927_10_v5.1:3773873-3777160(+) | length=1095 | sequence_SO=chromosome | SO=protein_coding;>Tb11.v5.0434 | organism=Trypanosoma_brucei_TREU927 | product=kinesin,	2	15	14	14	7	8	10	12	5	6	11	7	7	8	7	7	6	5	9	9	6	7	9	11	4	5	10	6	6	7	6	6	5	4	8	8	6	7	9	11	4	5	10	6	6
Tb927.11.3650;Tb11.v5.0435	50;50	50;50	50;50	>Tb927.11.3650 | organism=Trypanosoma_brucei_TREU927 | product=adenylosuccinate synthetase, putative | location=Tb927_11_v5.1:1075346-1077154(+) | length=602 | sequence_SO=chromosome | SO=protein_coding;>Tb11.v5.0435 | organism=Trypanosoma_brucei_TREU927 |	2	50	50	50	46	44	43	45	47	44	45	45	45	45	46	46	49	46	47	47	46	44	43	45	47	44	45	45	45	45	46	46	49	46	47	47	46	44	43	45	47	44	45	45	45
Tb927.1.1030;Tb11.v5.0436	5;5	5;5	5;5	>Tb927.1.1030 | organism=Trypanosoma_brucei_TREU927 | product=leucine-rich repeat protein (LRRP), putative | location=Tb927_01_v5.1:296968-298341(+) | length=457 | sequence_SO=chromosome | SO=protein_coding;>Tb11.v5.0436 | organism=Trypanosoma_brucei_TREU9	2	5	5	5	3	3	3	4	2	2	3	2	2	3	4	1	3	3	3	3	3	3	3	4	2	2	3	2	2	3	4	1	3	3	3	3	3	3	3	4	2	2	3	2	2
Tb927.1.1560;Tb11.v5.0464	35;35	35;35	34;34	>Tb927.1.1560 | organism=Trypanosoma_brucei_TREU927 | product=vesicular-fusion protein nsf, putative,N-ethylmaleimide sensitive factor (NsF) | location=Tb927_01_v5.1:399676-401853(+) | length=725 | sequence_SO=chromosome | SO=protein_coding;>Tb11.v5.0464 |	2	35	35	34	28	32	26	30	30	30	28	30	28	28	26	28	32	31	28	31	28	32	26	30	30	30	28	30	28	28	26	28	32	31	28	31	27	31	25	29	29	29	27	29	27
Tb927.1.2390;Tb927.1.2370;Tb927.1.2350;Tb927.1.2330;Tb11.v5.0469;Tb927.1.2410	38;38;38;38;38;24	38;38;38;38;38;24	38;38;38;38;38;24	>Tb927.1.2390 | organism=Trypanosoma_brucei_TREU927 | product=beta tubulin | location=Tb927_01_v5.1:581408-582736(+) | length=442 | sequence_SO=chromosome | SO=protein_coding;>Tb927.1.2370 | organism=Trypanosoma_brucei_TREU927 | product=beta tubulin | loca	6	38	38	38	35	36	33	34	34	33	34	33	34	34	33	37	35	33	36	34	35	36	33	34	34	33	34	33	34	34	33	37	35	33	36	34	35	36	33	34	34	33	34	33	34
Tb927.10.15370;Tb11.v5.0480	15;15	15;15	15;15	>Tb927.10.15370 | organism=Trypanosoma_brucei_TREU927 | product=RNA-binding protein RPC40, putative,DNA-directed RNA polymerase, alpha subunit, putative (RPC40) | location=Tb927_10_v5.1:3770218-3771231(+) | length=337 | sequence_SO=chromosome | SO=protein_	2	15	15	15	12	9	11	9	12	11	10	11	10	10	12	12	10	10	10	8	12	9	11	9	12	11	10	11	10	10	12	12	10	10	10	8	12	9	11	9	12	11	10	11	10
Tb927.10.1200;Tb11.v5.0487	6;6	6;6	6;6	>Tb927.10.1200 | organism=Trypanosoma_brucei_TREU927 | product=hypothetical protein, conserved | location=Tb927_10_v5.1:323197-324234(-) | length=345 | sequence_SO=chromosome | SO=protein_coding;>Tb11.v5.0487 | organism=Trypanosoma_brucei_TREU927 | product	2	6	6	6	4	4	4	5	2	4	3	4	4	5	3	3	5	2	4	4	4	4	4	5	2	4	3	4	4	5	3	3	5	2	4	4	4	4	4	5	2	4	3	4	4
Tb11.v5.0489	30	5	3	>Tb11.v5.0489 | organism=Trypanosoma_brucei_TREU927 | product=retrotransposon hot spot (RHS) protein, putative | location=Tb927_11_bin_v5.1:1982945-1984666(-) | length=573 | sequence_SO=random_sequence | SO=protein_coding	1	30	5	3	28	25	24	27	25	26	26	26	26	27	26	25	26	27	27	26	3	3	2	4	3	3	2	3	2	4	3	3	3	3	3	3	3	3	2	3	3	3	2	2	2
Tb927.10.3920;Tb11.v5.0502	13;13	13;13	13;13	>Tb927.10.3920 | organism=Trypanosoma_brucei_TREU927 | product=hypothetical protein, conserved | location=Tb927_10_v5.1:1040528-1041994(-) | length=488 | sequence_SO=chromosome | SO=protein_coding;>Tb11.v5.0502 | organism=Trypanosoma_brucei_TREU927 | produ	2	13	13	13	8	9	10	10	9	10	10	9	8	12	10	8	8	10	10	8	8	9	10	10	9	10	10	9	8	12	10	8	8	10	10	8	8	9	10	10	9	10	10	9	8
Tb927.10.15470;Tb11.v5.0507	3;3	3;3	3;3	>Tb927.10.15470 | organism=Trypanosoma_brucei_TREU927 | product=hypothetical protein, conserved | location=Tb927_10_v5.1:3799111-3800556(+) | length=481 | sequence_SO=chromosome | SO=protein_coding;>Tb11.v5.0507 | organism=Trypanosoma_brucei_TREU927 | prod	2	3	3	3	2	3	1	1	2	1	1	0	2	1	1	1	2	1	1	0	2	3	1	1	2	1	1	0	2	1	1	1	2	1	1	0	2	3	1	1	2	1	1	0	2
Tb927.10.6880;Tb11.v5.0516	27;27	25;25	25;25	>Tb927.10.6880 | organism=Trypanosoma_brucei_TREU927 | product=glyceraldehyde 3-phosphate dehydrogenase, cytosolic (GAP) | location=Tb927_10_v5.1:1730120-1731115(+) | length=331 | sequence_SO=chromosome | SO=protein_coding;>Tb11.v5.0516 | organism=Trypanos	2	27	25	25	21	23	21	21	22	22	21	22	24	23	23	22	22	23	20	23	19	21	19	19	20	20	19	20	22	21	21	20	20	21	18	21	19	21	19	19	20	20	19	20	22
Tb11.v5.0517;Tb927.11.4050	6;6	6;6	6;6	>Tb11.v5.0517 | organism=Trypanosoma_brucei_TREU927 | product=hypothetical protein, conserved | location=Tb927_11_bin_v5.1:2155678-2157240(+) | length=520 | sequence_SO=random_sequence | SO=protein_coding;>Tb927.11.4050 | organism=Trypanosoma_brucei_TREU92	2	6	6	6	4	5	4	3	4	5	4	5	5	5	5	5	5	5	3	4	4	5	4	3	4	5	4	5	5	5	5	5	5	5	3	4	4	5	4	3	4	5	4	5	5
Tb927.1.780;Tb11.v5.0523	6;6	6;6	6;6	>Tb927.1.780 | organism=Trypanosoma_brucei_TREU927 | product=hypothetical protein, conserved | location=Tb927_01_v5.1:249476-250618(-) | length=380 | sequence_SO=chromosome | SO=protein_coding;>Tb11.v5.0523 | organism=Trypanosoma_brucei_TREU927 | product=h	2	6	6	6	3	5	5	3	3	4	2	3	4	4	3	4	2	4	3	4	3	5	5	3	3	4	2	3	4	4	3	4	2	4	3	4	3	5	5	3	3	4	2	3	4
Tb11.v5.0524;Tb927.1.790	2;2	2;2	2;2	>Tb11.v5.0524 | organism=Trypanosoma_brucei_TREU927 | product=hypothetical protein, conserved | location=Tb927_11_bin_v5.1:2206988-2208661(-) | length=557 | sequence_SO=random_sequence | SO=protein_coding;>Tb927.1.790 | organism=Trypanosoma_brucei_TREU927	2	2	2	2	2	2	1	2	2	1	2	1	2	2	0	1	2	1	2	2	2	2	1	2	2	1	2	1	2	2	0	1	2	1	2	2	2	2	1	2	2	1	2	1	2
Tb927.10.16110;Tb11.v5.0527	18;18	18;18	18;18	>Tb927.10.16110 | organism=Trypanosoma_brucei_TREU927 | product=hypothetical protein, conserved | location=Tb927_10_v5.1:3963160-3964320(+) | length=386 | sequence_SO=chromosome | SO=protein_coding;>Tb11.v5.0527 | organism=Trypanosoma_brucei_TREU927 | prod	2	18	18	18	16	14	13	14	14	15	14	16	15	14	15	16	18	15	14	15	16	14	13	14	14	15	14	16	15	14	15	16	18	15	14	15	16	14	13	14	14	15	14	16	15
Tb927.10.5620;Tb11.v5.0531	50;50	50;50	50;50	>Tb927.10.5620 | organism=Trypanosoma_brucei_TREU927 | product=fructose-bisphosphate aldolase, glycosomal (ALD) | location=Tb927_10_v5.1:1404259-1405377(+) | length=372 | sequence_SO=chromosome | SO=protein_coding;>Tb11.v5.0531 | organism=Trypanosoma_bruce	2	50	50	50	47	48	49	47	48	47	47	47	47	50	49	49	47	46	50	48	47	48	49	47	48	47	47	47	47	50	49	49	47	46	50	48	47	48	49	47	48	47	47	47	47
Tb927.8.5010;Tb927.8.5000;Tb927.8.4990;Tb927.8.4980;Tb927.8.4970;Tb11.v5.0538	71;71;71;71;71;71	71;71;71;71;71;71	70;70;70;70;70;70	>Tb927.8.5010 | organism=Trypanosoma_brucei_TREU927 | product=69 kDa paraflagellar rod protein,PFR2 (PFR2) | location=Tb927_08_v5.1:1483434-1485236(+) | length=600 | sequence_SO=chromosome | SO=protein_coding;>Tb927.8.5000 | organism=Trypanosoma_brucei_TRE	6	71	71	70	66	68	67	69	67	66	68	67	67	71	67	68	66	66	66	69	66	68	67	69	67	66	68	67	67	71	67	68	66	66	66	69	66	68	66	68	67	65	67	66	66
Tb11.v5.0540;Tb927.4.4860;Tb927.4.4820;Tb927.4.4840	8;6;6;4	8;6;6;4	8;6;6;4	>Tb11.v5.0540 | organism=Trypanosoma_brucei_TREU927 | product=amino acid transporter 8, putative | location=Tb927_11_bin_v5.1:2354708-2356180(-) | length=490 | sequence_SO=random_sequence | SO=protein_coding;>Tb927.4.4860 | organism=Trypanosoma_brucei_TREU	4	8	8	8	6	7	7	7	8	8	7	7	8	7	7	7	6	7	7	7	6	7	7	7	8	8	7	7	8	7	7	7	6	7	7	7	6	7	7	7	8	8	7	7	8
Tb927.10.10960;Tb927.10.10950;Tb927.10.10940;Tb927.10.10920;Tb927.10.10900;Tb927.10.10890;Tb11.v5.0543;Tb927.10.10910;Tb927.10.10980;Tb927.10.10970;Tb927.10.10930	74;74;74;74;74;74;74;72;71;69;68	74;74;74;74;74;74;74;72;71;69;68	74;74;74;74;74;74;74;72;71;69;68	>Tb927.10.10960 | organism=Trypanosoma_brucei_TREU927 | product=heat shock protein, putative | location=Tb927_10_v5.1:2674103-2676217(-) | length=704 | sequence_SO=chromosome | SO=protein_coding;>Tb927.10.10950 | organism=Trypanosoma_brucei_TREU927 | produ	11	74	74	74	67	69	69	67	67	70	66	67	67	69	67	66	67	68	69	69	67	69	69	67	67	70	66	67	67	69	67	66	67	68	69	69	67	69	69	67	67	70	66	67	67
Tb11.v5.0553	11	11	3	>Tb11.v5.0553 | organism=Trypanosoma_brucei_TREU927 | product=ubiquitin hydrolase, putative | location=Tb927_11_bin_v5.1:2461150-2462760(+) | length=536 | sequence_SO=random_sequence | SO=protein_coding	1	11	11	3	8	9	8	7	7	8	7	7	8	5	8	8	7	7	8	8	8	9	8	7	7	8	7	7	8	5	8	8	7	7	8	8	2	2	2	2	2	2	3	2	3
Tb927.10.13270;Tb11.v5.0563	10;10	10;10	10;10	>Tb927.10.13270 | organism=Trypanosoma_brucei_TREU927 | product=periodic tryptophan protein 2, putative,predicted WD40 repeat protein,predicted involvement in cytokinesis,predicted involvement in cell separation | location=Tb927_10_v5.1:3235033-3237852(-)	2	10	10	10	8	1	7	4	5	8	4	5	6	4	2	4	6	3	5	3	8	1	7	4	5	8	4	5	6	4	2	4	6	3	5	3	8	1	7	4	5	8	4	5	6
Tb11.v5.0564;Tb927.10.350	15;14	15;14	15;14	>Tb11.v5.0564 | organism=Trypanosoma_brucei_TREU927 | product=protein kinase, putative | location=Tb927_11_bin_v5.1:2557932-2559470(+) | length=512 | sequence_SO=random_sequence | SO=protein_coding;>Tb927.10.350 | organism=Trypanosoma_brucei_TREU927 | prod	2	15	15	15	11	8	8	7	8	8	9	7	7	7	7	10	6	6	7	9	11	8	8	7	8	8	9	7	7	7	7	10	6	6	7	9	11	8	8	7	8	8	9	7	7
Tb927.5.2540;Tb11.v5.0574	5;5	5;5	5;5	>Tb927.5.2540 | organism=Trypanosoma_brucei_TREU927 | product=hypothetical protein, conserved | location=Tb927_05_v5.1:878309-879541(+) | length=410 | sequence_SO=chromosome | SO=protein_coding;>Tb11.v5.0574 | organism=Trypanosoma_brucei_TREU927 | product=	2	5	5	5	3	1	2	2	0	1	2	1	0	4	1	2	1	1	0	2	3	1	2	2	0	1	2	1	0	4	1	2	1	1	0	2	3	1	2	2	0	1	2	1	0
Tb927.10.6720;Tb11.v5.0578;Tb927.10.6740;Tb927.10.6730	7;7;7;7	3;3;3;3	3;3;3;3	>Tb927.10.6720 | organism=Trypanosoma_brucei_TREU927 | product=hypothetical protein, conserved | location=Tb927_10_v5.1:1694624-1696093(+) | length=489 | sequence_SO=chromosome | SO=protein_coding;>Tb11.v5.0578 | organism=Trypanosoma_brucei_TREU927 | produ	4	7	3	3	6	5	5	4	7	5	4	5	5	6	6	6	6	6	6	6	3	3	2	2	3	3	2	2	3	3	3	3	3	3	3	3	3	3	2	2	3	3	2	2	3
Tb927.11.4610;Tb11.v5.0587	40;40	40;40	40;40	>Tb927.11.4610 | organism=Trypanosoma_brucei_TREU927 | product=protein kinase A regulatory subunit (PKA-R) | location=Tb927_11_v5.1:1327122-1328621(+) | length=499 | sequence_SO=chromosome | SO=protein_coding;>Tb11.v5.0587 | organism=Trypanosoma_brucei_TRE	2	40	40	40	36	35	34	32	34	36	32	36	34	34	36	34	35	35	35	35	36	35	34	32	34	36	32	36	34	34	36	34	35	35	35	35	36	35	34	32	34	36	32	36	34
Tb927.10.4800;Tb11.v5.0597	6;6	6;6	6;6	>Tb927.10.4800 | organism=Trypanosoma_brucei_TREU927 | product=hypothetical protein, conserved | location=Tb927_10_v5.1:1205005-1206750(-) | length=581 | sequence_SO=chromosome | SO=protein_coding;>Tb11.v5.0597 | organism=Trypanosoma_brucei_TREU927 | produ	2	6	6	6	3	3	4	5	0	1	3	3	2	1	3	2	1	2	3	3	3	3	4	5	0	1	3	3	2	1	3	2	1	2	3	3	3	3	4	5	0	1	3	3	2
Tb927.7.2570;Tb11.v5.0611	20;20	20;20	20;20	>Tb927.7.2570 | organism=Trypanosoma_brucei_TREU927 | product=guide RNA associated protein, GAP2 | location=Tb927_07_v5.1:660255-661676(-) | length=473 | sequence_SO=chromosome | SO=protein_coding;>Tb11.v5.0611 | organism=Trypanosoma_brucei_TREU927 | produ	2	20	20	20	16	15	16	18	16	15	13	17	18	19	18	18	15	17	18	16	16	15	16	18	16	15	13	17	18	19	18	18	15	17	18	16	16	15	16	18	16	15	13	17	18
Tb927.7.7070;Tb11.v5.0612	18;18	18;18	18;18	>Tb927.7.7070 | organism=Trypanosoma_brucei_TREU927 | product=hypothetical protein, conserved | location=Tb927_07_v5.1:2019858-2021189(-) | length=443 | sequence_SO=chromosome | SO=protein_coding;>Tb11.v5.0612 | organism=Trypanosoma_brucei_TREU927 | produc	2	18	18	18	17	13	15	14	15	17	13	16	14	15	14	14	15	14	14	15	17	13	15	14	15	17	13	16	14	15	14	14	15	14	14	15	17	13	15	14	15	17	13	16	14
Tb11.v5.0624	20	11	2	>Tb11.v5.0624 | organism=Trypanosoma_brucei_TREU927 | product=retrotransposon hot spot protein (PHS), putative | location=Tb927_11_bin_v5.1:3001423-3003057(-) | length=544 | sequence_SO=random_sequence | SO=protein_coding	1	20	11	2	15	17	17	17	17	16	14	13	16	15	15	14	16	18	15	16	7	9	9	9	9	8	8	7	8	8	8	8	9	10	8	9	2	2	2	2	2	2	2	2	2
Tb927.10.14800;Tb11.v5.0626	14;14	14;14	14;14	>Tb927.10.14800 | organism=Trypanosoma_brucei_TREU927 | product=protein kinase, putative,mitogen-activated protein kinase 9, putative | location=Tb927_10_v5.1:3608595-3609758(-) | length=387 | sequence_SO=chromosome | SO=protein_coding;>Tb11.v5.0626 | orga	2	14	14	14	11	9	9	8	9	10	10	12	9	8	10	10	12	8	10	11	11	9	9	8	9	10	10	12	9	8	10	10	12	8	10	11	11	9	9	8	9	10	10	12	9
Tb927.10.960;Tb11.v5.0631	8;8	8;8	8;8	>Tb927.10.960 | organism=Trypanosoma_brucei_TREU927 | product=U4/U6-specific protein PRP4 | location=Tb927_10_v5.1:260318-262147(+) | length=609 | sequence_SO=chromosome | SO=protein_coding;>Tb11.v5.0631 | organism=Trypanosoma_brucei_TREU927 | product=hypo	2	8	8	8	5	5	7	4	3	1	1	3	2	5	3	3	2	2	4	2	5	5	7	4	3	1	1	3	2	5	3	3	2	2	4	2	5	5	7	4	3	1	1	3	2
Tb927.10.14890;Tb11.v5.0636;REV__CON__Q497I4;Tb927.7.4830;Tb11.v5.0165	65;65;1;1;1	65;65;1;1;1	65;65;1;1;1	>Tb927.10.14890 | organism=Trypanosoma_brucei_TREU927 | product=C-terminal motor kinesin, putative (TBKIFC1) | location=Tb927_10_v5.1:3633146-3635608(+) | length=820 | sequence_SO=chromosome | SO=protein_coding;>Tb11.v5.0636 | organism=Trypanosoma_brucei_T	5	65	65	65	60	57	56	58	61	59	58	60	60	59	62	61	60	62	59	57	60	57	56	58	61	59	58	60	60	59	62	61	60	62	59	57	60	57	56	58	61	59	58	60	60
Tb927.10.380;Tb11.v5.0637	4;4	4;4	4;4	>Tb927.10.380 | organism=Trypanosoma_brucei_TREU927 | product=mitochondrial RNA binding complex 1 subunit (PPR5) | location=Tb927_10_v5.1:102867-103895(+) | length=342 | sequence_SO=chromosome | SO=protein_coding;>Tb11.v5.0637 | organism=Trypanosoma_brucei	2	4	4	4	4	3	3	3	2	3	1	4	1	2	2	1	4	2	2	1	4	3	3	3	2	3	1	4	1	2	2	1	4	2	2	1	4	3	3	3	2	3	1	4	1
Tb927.5.1230;Tb11.v5.0639	15;15	15;15	15;15	>Tb927.5.1230 | organism=Trypanosoma_brucei_TREU927 | product=hypothetical protein, conserved | location=Tb927_05_v5.1:465845-467296(+) | length=483 | sequence_SO=chromosome | SO=protein_coding;>Tb11.v5.0639 | organism=Trypanosoma_brucei_TREU927 | product=	2	15	15	15	11	10	11	13	10	10	14	8	11	13	12	8	9	12	10	11	11	10	11	13	10	10	14	8	11	13	12	8	9	12	10	11	11	10	11	13	10	10	14	8	11
Tb927.10.2890;Tb11.v5.0650	46;46	46;46	46;46	>Tb927.10.2890 | organism=Trypanosoma_brucei_TREU927 | product=enolase | location=Tb927_10_v5.1:746309-747598(+) | length=429 | sequence_SO=chromosome | SO=protein_coding;>Tb11.v5.0650 | organism=Trypanosoma_brucei_TREU927 | product=enolase, putative | loc	2	46	46	46	43	42	44	44	43	43	43	44	43	44	44	42	44	45	44	44	43	42	44	44	43	43	43	44	43	44	44	42	44	45	44	44	43	42	44	44	43	43	43	44	43
Tb927.7.3210;Tb11.v5.0652	4;4	4;4	4;4	>Tb927.7.3210 | organism=Trypanosoma_brucei_TREU927 | product=protein kinase, putative | location=Tb927_07_v5.1:826374-828248(+) | length=624 | sequence_SO=chromosome | SO=protein_coding;>Tb11.v5.0652 | organism=Trypanosoma_brucei_TREU927 | product=protein	2	4	4	4	2	3	4	3	2	3	3	2	3	3	3	4	1	3	3	4	2	3	4	3	2	3	3	2	3	3	3	4	1	3	3	4	2	3	4	3	2	3	3	2	3
Tb927.2.830;Tb11.v5.0655	20;20	9;9	8;8	>Tb927.2.830 | organism=Trypanosoma_brucei_TREU927 | product=retrotransposon hot spot protein (RHS, pseudogene), putative,retrotransposon hot spot protein 1 (RHS1), interrupted | location=Tb927_02_v5.1:143717-144772(-) | length=352 | sequence_SO=chromosome	2	20	9	8	17	16	16	16	16	15	16	17	15	15	15	13	17	17	17	15	7	6	5	5	6	6	5	6	5	5	5	5	7	7	7	5	6	5	4	4	5	5	4	5	4
Tb11.v5.0660;Tb927.2.2190	9;9	9;9	9;9	>Tb11.v5.0660 | organism=Trypanosoma_brucei_TREU927 | product=histone deacetylase, putative | location=Tb927_11_bin_v5.1:3282958-3284820(+) | length=620 | sequence_SO=random_sequence | SO=protein_coding;>Tb927.2.2190 | organism=Trypanosoma_brucei_TREU927 |	2	9	9	9	5	4	4	5	4	6	3	4	4	3	5	4	6	4	4	3	5	4	4	5	4	6	3	4	4	3	5	4	6	4	4	3	5	4	4	5	4	6	3	4	4
Tb927.10.8230;Tb11.v5.0668	35;35	35;35	35;35	>Tb927.10.8230 | organism=Trypanosoma_brucei_TREU927 | product=protein disulfide isomerase,bloodstream- specific protein 2 precursor | location=Tb927_10_v5.1:2043014-2044507(-) | length=497 | sequence_SO=chromosome | SO=protein_coding;>Tb11.v5.0668 | organ	2	35	35	35	31	28	30	31	30	30	32	31	30	31	30	33	30	32	32	31	31	28	30	31	30	30	32	31	30	31	30	33	30	32	32	31	31	28	30	31	30	30	32	31	30
Tb927.10.13010;Tb11.v5.0671	5;5	5;5	5;5	>Tb927.10.13010 | organism=Trypanosoma_brucei_TREU927 | product=protein kinase A catalytic subunit (PKAC3) | location=Tb927_10_v5.1:3160888-3161901(-) | length=337 | sequence_SO=chromosome | SO=protein_coding;>Tb11.v5.0671 | organism=Trypanosoma_brucei_TRE	2	5	5	5	3	1	3	4	3	3	4	2	3	4	3	3	4	2	3	4	3	1	3	4	3	3	4	2	3	4	3	3	4	2	3	4	3	1	3	4	3	3	4	2	3
Tb11.v5.0674;Tb927.10.11360	4;4	4;4	4;4	>Tb11.v5.0674 | organism=Trypanosoma_brucei_TREU927 | product=protein phosphatase 2A regulatory subunit, putative | location=Tb927_11_bin_v5.1:3364834-3366516(+) | length=560 | sequence_SO=random_sequence | SO=protein_coding;>Tb927.10.11360 | organism=Tryp	2	4	4	4	1	2	2	3	2	2	2	2	1	3	1	0	2	3	4	2	1	2	2	3	2	2	2	2	1	3	1	0	2	3	4	2	1	2	2	3	2	2	2	2	1
Tb927.10.2770;Tb11.v5.0684	28;28	28;28	28;28	>Tb927.10.2770 | organism=Trypanosoma_brucei_TREU927 | product=eukaryotic translation initiation factor 5, putative | location=Tb927_10_v5.1:708691-709839(+) | length=382 | sequence_SO=chromosome | SO=protein_coding;>Tb11.v5.0684 | organism=Trypanosoma_bru	2	28	28	28	25	23	22	23	23	24	20	20	24	23	21	24	23	25	21	24	25	23	22	23	23	24	20	20	24	23	21	24	23	25	21	24	25	23	22	23	23	24	20	20	24
Tb927.10.8650;Tb11.v5.0707	9;9	9;9	9;9	>Tb927.10.8650 | organism=Trypanosoma_brucei_TREU927 | product=hypothetical protein, conserved | location=Tb927_10_v5.1:2141183-2142196(+) | length=337 | sequence_SO=chromosome | SO=protein_coding;>Tb11.v5.0707 | organism=Trypanosoma_brucei_TREU927 | produ	2	9	9	9	6	7	8	8	7	6	9	6	8	7	7	7	5	6	9	8	6	7	8	8	7	6	9	6	8	7	7	7	5	6	9	8	6	7	8	8	7	6	9	6	8
Tb11.v5.0713;Tb927.4.190	39;1	39;1	16;0	>Tb11.v5.0713 | organism=Trypanosoma_brucei_TREU927 | product=retrotransposon hot spot (RHS) protein, putative | location=Tb927_11_bin_v5.1:3629729-3631795(+) | length=688 | sequence_SO=random_sequence | SO=protein_coding	2	39	39	16	38	39	35	36	36	37	36	36	37	38	37	37	36	37	37	38	38	39	35	36	36	37	36	36	37	38	37	37	36	37	37	38	16	16	14	14	15	15	13	16	15
Tb927.10.13780;Tb11.v5.0718	25;25	25;25	24;24	>Tb927.10.13780 | organism=Trypanosoma_brucei_TREU927 | product=glycogen synthase kinase 3 (GSK3) | location=Tb927_10_v5.1:3362271-3363329(-) | length=352 | sequence_SO=chromosome | SO=protein_coding;>Tb11.v5.0718 | organism=Trypanosoma_brucei_TREU927 | pr	2	25	25	24	22	23	24	22	22	22	21	22	23	23	21	22	23	23	23	23	22	23	24	22	22	22	21	22	23	23	21	22	23	23	23	23	22	22	23	21	22	22	20	22	23
Tb11.v5.0731	10	5	3	>Tb11.v5.0731 | organism=Trypanosoma_brucei_TREU927 | product=65 kDa invariant surface glycoprotein, putative | location=Tb927_11_bin_v5.1:3748160-3749452(-) | length=430 | sequence_SO=random_sequence | SO=protein_coding	1	10	5	3	6	8	7	8	8	9	8	7	9	6	8	7	9	8	9	8	3	4	4	4	4	5	4	3	5	4	5	4	5	4	4	4	1	2	2	2	2	3	2	1	3
Tb927.8.3910;Tb927.8.3510;Tb11.v5.0738	5;5;5	5;5;5	5;5;5	>Tb927.8.3910 | organism=Trypanosoma_brucei_TREU927 | product=thymidylate kinase, putative | location=Tb927_08_v5.1:1164494-1165531(-) | length=345 | sequence_SO=chromosome | SO=protein_coding;>Tb927.8.3510 | organism=Trypanosoma_brucei_TREU927 | product=t	3	5	5	5	4	2	2	2	3	3	2	3	3	2	1	3	4	1	2	2	4	2	2	2	3	3	2	3	3	2	1	3	4	1	2	2	4	2	2	2	3	3	2	3	3
Tb927.3.3790;Tb927.3.3770;Tb11.v5.0741	24;24;24	24;24;24	24;24;24	>Tb927.3.3790 | organism=Trypanosoma_brucei_TREU927 | product=hypothetical protein, conserved | location=Tb927_03_v5.1:1054662-1055522(+) | length=286 | sequence_SO=chromosome | SO=protein_coding;>Tb927.3.3770 | organism=Trypanosoma_brucei_TREU927 | produc	3	24	24	24	24	20	21	21	21	23	21	20	22	21	21	20	21	21	19	20	24	20	21	21	21	23	21	20	22	21	21	20	21	21	19	20	24	20	21	21	21	23	21	20	22
Tb927.6.1260;Tb11.v5.0742	7;7	7;7	7;7	>Tb927.6.1260 | organism=Trypanosoma_brucei_TREU927 | product=proteasome beta-1 subunit, putative (TbPSB1) | location=Tb927_06_v5.1:469629-470487(-) | length=282 | sequence_SO=chromosome | SO=protein_coding;>Tb11.v5.0742 | organism=Trypanosoma_brucei_TREU9	2	7	7	7	7	6	7	6	6	6	5	5	7	7	5	7	5	7	5	6	7	6	7	6	6	6	5	5	7	7	5	7	5	7	5	6	7	6	7	6	6	6	5	5	7
Tb927.11.6090;Tb11.v5.0746	6;6	6;6	6;6	>Tb927.11.6090 | organism=Trypanosoma_brucei_TREU927 | product=tatD related deoxyribonuclease, putative | location=Tb927_11_v5.1:1718326-1719330(-) | length=334 | sequence_SO=chromosome | SO=protein_coding;>Tb11.v5.0746 | organism=Trypanosoma_brucei_TREU92	2	6	6	6	3	4	3	4	4	3	2	2	3	2	3	3	4	1	2	3	3	4	3	4	4	3	2	2	3	2	3	3	4	1	2	3	3	4	3	4	4	3	2	2	3
Tb11.v5.0752;Tb927.5.5230	4;4	4;4	4;4	>Tb11.v5.0752 | organism=Trypanosoma_brucei_TREU927 | product=expression site-associated gene 3 (ESAG3) protein, putative | location=Tb927_11_bin_v5.1:3880631-3881350(+) | length=239 | sequence_SO=random_sequence | SO=protein_coding;>Tb927.5.5230 | organis	2	4	4	4	3	3	3	4	2	2	3	2	2	3	3	2	2	2	3	4	3	3	3	4	2	2	3	2	2	3	3	2	2	2	3	4	3	3	3	4	2	2	3	2	2
Tb11.v5.0807;Tb927.9.13510	15;15	15;15	15;15	>Tb11.v5.0807 | organism=Trypanosoma_brucei_TREU927 | product=ribonuclease, putative | location=Tb927_11_bin_v5.1:4205482-4207182(+) | length=566 | sequence_SO=random_sequence | SO=protein_coding;>Tb927.9.13510 | organism=Trypanosoma_brucei_TREU927 | produ	2	15	15	15	12	12	14	9	12	14	11	10	13	13	12	10	12	10	12	11	12	12	14	9	12	14	11	10	13	13	12	10	12	10	12	11	12	12	14	9	12	14	11	10	13
Tb927.3.2340;Tb11.v5.0818	5;5	5;5	5;5	>Tb927.3.2340 | organism=Trypanosoma_brucei_TREU927 | product=peroxin-2,glycosome import protein (gim1) (PEX2) | location=Tb927_03_v5.1:599846-600844(+) | length=332 | sequence_SO=chromosome | SO=protein_coding;>Tb11.v5.0818 | organism=Trypanosoma_brucei_T	2	5	5	5	4	4	2	2	3	3	2	3	3	2	3	3	3	2	3	3	4	4	2	2	3	3	2	3	3	2	3	3	3	2	3	3	4	4	2	2	3	3	2	3	3
Tb11.v5.0826;Tb927.7.6860	5;5	5;5	5;5	>Tb11.v5.0826 | organism=Trypanosoma_brucei_TREU927 | product=expression site-associated gene (ESAG) protein, putative | location=Tb927_11_bin_v5.1:4315863-4317257(+) | length=464 | sequence_SO=random_sequence | SO=protein_coding;>Tb927.7.6860 | organism=T	2	5	5	5	5	5	5	5	5	5	4	5	5	5	5	4	5	4	4	5	5	5	5	5	5	5	4	5	5	5	5	4	5	4	4	5	5	5	5	5	5	5	4	5	5
Tb927.9.6320;Tb11.v5.0828	8;8	8;8	8;8	>Tb927.9.6320 | organism=Trypanosoma_brucei_TREU927 | product=unspecified product | location=Tb927_09_v5.1:1038679-1040220(+) | length=291 | sequence_SO=chromosome | SO=protein_coding;>Tb11.v5.0828 | organism=Trypanosoma_brucei_TREU927 | product=hypothetic	2	8	8	8	7	7	5	3	6	7	5	7	6	8	6	5	6	5	7	7	7	7	5	3	6	7	5	7	6	8	6	5	6	5	7	7	7	7	5	3	6	7	5	7	6
Tb11.v5.0853;Tb927.10.10020	7;7	7;7	7;7	>Tb11.v5.0853 | organism=Trypanosoma_brucei_TREU927 | product=hypothetical protein, conserved | location=Tb927_11_bin_v5.1:4458572-4460197(-) | length=541 | sequence_SO=random_sequence | SO=protein_coding;>Tb927.10.10020 | organism=Trypanosoma_brucei_TREU9	2	7	7	7	4	6	5	3	5	6	4	3	5	5	4	3	4	3	3	5	4	6	5	3	5	6	4	3	5	5	4	3	4	3	3	5	4	6	5	3	5	6	4	3	5
Tb927.4.2990;Tb11.v5.0968	15;15	15;15	15;15	>Tb927.4.2990 | organism=Trypanosoma_brucei_TREU927 | product=hypothetical protein, conserved | location=Tb927_04_v5.1:791219-795088(+) | length=1289 | sequence_SO=chromosome | SO=protein_coding;>Tb11.v5.0968 | organism=Trypanosoma_brucei_TREU927 | product	2	15	15	15	7	9	9	7	6	9	7	8	6	7	10	6	4	6	8	11	7	9	9	7	6	9	7	8	6	7	10	6	4	6	8	11	7	9	9	7	6	9	7	8	6
Tb11.v5.1013;Tb927.10.11640	8;7	8;7	8;7	>Tb11.v5.1013 | organism=Trypanosoma_brucei_TREU927 | product=hypothetical protein, conserved | location=Tb927_11_bin_v5.1:5316901-5318376(+) | length=491 | sequence_SO=random_sequence | SO=protein_coding;>Tb927.10.11640 | organism=Trypanosoma_brucei_TREU9	2	8	8	8	6	4	6	5	6	2	3	5	5	5	5	4	4	4	4	4	6	4	6	5	6	2	3	5	5	5	5	4	4	4	4	4	6	4	6	5	6	2	3	5	5
Tb11.v5.1026	9	9	2	>Tb11.v5.1026 | organism=Trypanosoma_brucei_TREU927 | product=procyclin-associated gene 2-like protein, putative | location=Tb927_11_bin_v5.1:5414103-5415356(+) | length=417 | sequence_SO=random_sequence | SO=protein_coding	1	9	9	2	3	5	3	5	3	4	5	5	3	6	8	7	6	7	6	6	3	5	3	5	3	4	5	5	3	6	8	7	6	7	6	6	0	1	0	1	0	1	1	2	0
Tb927.10.2110;Tb927.10.2100;Tb11.v5.1046;Tb927.10.2090	55;55;55;39	55;55;55;39	55;55;55;39	>Tb927.10.2110 | organism=Trypanosoma_brucei_TREU927 | product=elongation factor 1-alpha (TEF1) | location=Tb927_10_v5.1:549417-550766(+) | length=449 | sequence_SO=chromosome | SO=protein_coding;>Tb927.10.2100 | organism=Trypanosoma_brucei_TREU927 | produ	4	55	55	55	48	47	47	46	44	46	47	48	44	45	47	48	46	47	46	43	48	47	47	46	44	46	47	48	44	45	47	48	46	47	46	43	48	47	47	46	44	46	47	48	44
Tb927.3.4330;Tb927.3.4320;Tb927.3.4310;Tb927.3.4300;Tb927.3.4290;Tb11.v5.1055	70;70;70;70;70;70	69;69;69;69;69;69	68;68;68;68;68;68	>Tb927.3.4330 | organism=Trypanosoma_brucei_TREU927 | product=73 kDa paraflagellar rod protein,PFR1 (PFR1) | location=Tb927_03_v5.1:1217443-1219212(-) | length=589 | sequence_SO=chromosome | SO=protein_coding;>Tb927.3.4320 | organism=Trypanosoma_brucei_TRE	6	70	69	68	65	62	64	63	63	64	65	65	65	66	63	65	69	62	64	65	65	62	63	62	63	63	64	64	64	65	63	64	68	62	63	64	64	61	62	61	62	62	63	63	63
Tb927.10.12040;Tb11.v5.1057	24;24	24;24	24;24	>Tb927.10.12040 | organism=Trypanosoma_brucei_TREU927 | product=protein kinase, putative,mitogen-activated protein kinase 11, putative | location=Tb927_10_v5.1:2928033-2929274(+) | length=413 | sequence_SO=chromosome | SO=protein_coding;>Tb11.v5.1057 | org	2	24	24	24	18	16	19	16	20	17	18	20	18	16	20	19	18	19	18	16	18	16	19	16	20	17	18	20	18	16	20	19	18	19	18	16	18	16	19	16	20	17	18	20	18
Tb927.11.3600;Tb927.11.3590;Tb11.v5.1059	30;30;30	30;30;30	30;30;30	>Tb927.11.3600 | organism=Trypanosoma_brucei_TREU927 | product=40S ribosomal protein S4, putative | location=Tb927_11_v5.1:1063340-1064215(+) | length=273 | sequence_SO=chromosome | SO=protein_coding;>Tb927.11.3590 | organism=Trypanosoma_brucei_TREU927 | p	3	30	30	30	28	29	27	28	28	28	28	27	29	28	29	28	30	28	28	28	28	29	27	28	28	28	28	27	29	28	29	28	30	28	28	28	28	29	27	28	28	28	28	27	29
Tb927.1.1010	4	4	4	>Tb927.1.1010 | organism=Trypanosoma_brucei_TREU927 | product=hypothetical protein, conserved | location=Tb927_01_v5.1:291318-293744(+) | length=719 | sequence_SO=chromosome | SO=protein_coding	1	4	4	4	1	1	2	3	1	1	2	1	2	3	1	3	0	2	2	2	1	1	2	3	1	1	2	1	2	3	1	3	0	2	2	2	1	1	2	3	1	1	2	1	2
Tb927.1.1050;Tb11.v5.0536	5;1	5;1	5;1	>Tb927.1.1050 | organism=Trypanosoma_brucei_TREU927 | product=hypothetical protein, conserved | location=Tb927_01_v5.1:299582-303453(+) | length=1118 | sequence_SO=chromosome | SO=protein_coding	2	5	5	5	3	4	2	2	1	2	2	1	0	3	1	2	1	3	2	3	3	4	2	2	1	2	2	1	0	3	1	2	1	3	2	3	3	4	2	2	1	2	2	1	0
Tb927.1.1060	8	8	8	>Tb927.1.1060 | organism=Trypanosoma_brucei_TREU927 | product=hypothetical protein, conserved | location=Tb927_01_v5.1:303934-304851(+) | length=305 | sequence_SO=chromosome | SO=protein_coding	1	8	8	8	5	6	6	4	5	4	3	3	4	4	5	4	4	3	7	5	5	6	6	4	5	4	3	3	4	4	5	4	4	3	7	5	5	6	6	4	5	4	3	3	4
Tb927.1.1100	5	5	5	>Tb927.1.1100 | organism=Trypanosoma_brucei_TREU927 | product=hypothetical protein, conserved | location=Tb927_01_v5.1:308704-311616(+) | length=970 | sequence_SO=chromosome | SO=protein_coding	1	5	5	5	3	3	4	2	4	3	5	3	4	3	4	3	3	4	4	3	3	3	4	2	4	3	5	3	4	3	4	3	3	4	4	3	3	3	4	2	4	3	5	3	4
Tb927.1.1170	2	2	2	>Tb927.1.1170 | organism=Trypanosoma_brucei_TREU927 | product=DNA-directed RNA polymerase 2, RPB12 subunit (RBP12) | location=Tb927_01_v5.1:321625-321873(+) | length=82 | sequence_SO=chromosome | SO=protein_coding	1	2	2	2	2	1	1	1	1	1	2	2	2	2	2	2	2	2	2	1	2	1	1	1	1	1	2	2	2	2	2	2	2	2	2	1	2	1	1	1	1	1	2	2	2
Tb927.1.120	48	48	13	>Tb927.1.120 | organism=Trypanosoma_brucei_TREU927 | product=retrotransposon hot spot protein 4 (RHS4), putative | location=Tb927_01_v5.1:60266-62836(-) | length=856 | sequence_SO=chromosome | SO=protein_coding	1	48	48	13	44	43	42	43	45	45	42	42	46	43	41	42	44	39	42	40	44	43	42	43	45	45	42	42	46	43	41	42	44	39	42	40	10	12	12	12	12	11	12	10	13
Tb927.1.1380;Tb11.v5.0390	27;21	27;21	27;21	>Tb927.1.1380 | organism=Trypanosoma_brucei_TREU927 | product=serine/threonine protein phosphatase 2A regulatory subunit, putative | location=Tb927_01_v5.1:353241-354962(+) | length=573 | sequence_SO=chromosome | SO=protein_coding;>Tb11.v5.0390 | organism=	2	27	27	27	20	18	21	18	19	23	22	23	22	22	22	22	23	22	23	19	20	18	21	18	19	23	22	23	22	22	22	22	23	22	23	19	20	18	21	18	19	23	22	23	22
Tb927.1.1390	3	3	3	>Tb927.1.1390 | organism=Trypanosoma_brucei_TREU927 | product=hypothetical protein, conserved | location=Tb927_01_v5.1:356937-357674(+) | length=245 | sequence_SO=chromosome | SO=protein_coding	1	3	3	3	2	1	3	3	1	2	1	3	1	2	1	1	1	0	2	1	2	1	3	3	1	2	1	3	1	2	1	1	1	0	2	1	2	1	3	3	1	2	1	3	1
Tb927.1.1420	12	12	12	>Tb927.1.1420 | organism=Trypanosoma_brucei_TREU927 | product=hypothetical protein, conserved | location=Tb927_01_v5.1:360261-362252(+) | length=663 | sequence_SO=chromosome | SO=protein_coding	1	12	12	12	9	7	7	7	8	8	7	9	8	7	7	5	10	7	9	5	9	7	7	7	8	8	7	9	8	7	7	5	10	7	9	5	9	7	7	7	8	8	7	9	8
Tb927.1.1500	8	8	8	>Tb927.1.1500 | organism=Trypanosoma_brucei_TREU927 | product=hypothetical protein, conserved | location=Tb927_01_v5.1:374878-376872(+) | length=664 | sequence_SO=chromosome | SO=protein_coding	1	8	8	8	6	6	8	5	6	6	6	6	5	6	7	5	7	5	5	4	6	6	8	5	6	6	6	6	5	6	7	5	7	5	5	4	6	6	8	5	6	6	6	6	5
Tb927.1.1530;Tb11.v5.0534	7;3	7;3	7;3	>Tb927.1.1530 | organism=Trypanosoma_brucei_TREU927 | product=protein kinase, putative | location=Tb927_01_v5.1:385710-390938(+) | length=1742 | sequence_SO=chromosome | SO=protein_coding	2	7	7	7	6	4	5	5	5	4	5	6	6	3	6	5	4	5	3	5	6	4	5	5	5	4	5	6	6	3	6	5	4	5	3	5	6	4	5	5	5	4	5	6	6
Tb927.1.1540	6	6	6	>Tb927.1.1540 | organism=Trypanosoma_brucei_TREU927 | product=hypothetical protein, conserved | location=Tb927_01_v5.1:394806-396761(+) | length=651 | sequence_SO=chromosome | SO=protein_coding	1	6	6	6	4	1	2	1	3	5	5	4	3	1	2	2	3	2	1	1	4	1	2	1	3	5	5	4	3	1	2	2	3	2	1	1	4	1	2	1	3	5	5	4	3
Tb927.1.1610	3	3	3	>Tb927.1.1610 | organism=Trypanosoma_brucei_TREU927 | product=hypothetical protein, conserved | location=Tb927_01_v5.1:411411-412223(+) | length=270 | sequence_SO=chromosome | SO=protein_coding	1	3	3	3	0	1	1	2	2	3	1	0	3	2	1	0	2	3	2	3	0	1	1	2	2	3	1	0	3	2	1	0	2	3	2	3	0	1	1	2	2	3	1	0	3
Tb927.1.1620;Tb11.v5.0529	12;4	12;4	12;4	>Tb927.1.1620 | organism=Trypanosoma_brucei_TREU927 | product=ATP-dependent DEAD/H RNA helicase, putative | location=Tb927_01_v5.1:412960-415179(+) | length=739 | sequence_SO=chromosome | SO=protein_coding	2	12	12	12	7	4	5	8	8	8	6	8	4	5	7	7	8	5	7	7	7	4	5	8	8	8	6	8	4	5	7	7	8	5	7	7	7	4	5	8	8	8	6	8	4
Tb927.1.1630	6	6	6	>Tb927.1.1630 | organism=Trypanosoma_brucei_TREU927 | product=hypothetical protein, conserved | location=Tb927_01_v5.1:415685-416167(+) | length=160 | sequence_SO=chromosome | SO=protein_coding	1	6	6	6	5	4	2	4	5	4	2	2	5	3	3	2	3	4	3	3	5	4	2	4	5	4	2	2	5	3	3	2	3	4	3	3	5	4	2	4	5	4	2	2	5
Tb927.1.1670;Tb11.v5.0887	39;16	39;16	39;16	>Tb927.1.1670 | organism=Trypanosoma_brucei_TREU927 | product=hypothetical protein, conserved | location=Tb927_01_v5.1:420033-423280(+) | length=1081 | sequence_SO=chromosome | SO=protein_coding	2	39	39	39	34	27	29	30	34	35	31	34	34	33	33	34	32	34	34	34	34	27	29	30	34	35	31	34	34	33	33	34	32	34	34	34	34	27	29	30	34	35	31	34	34
Tb927.1.1700	8	8	8	>Tb927.1.1700 | organism=Trypanosoma_brucei_TREU927 | product=hypothetical protein, conserved | location=Tb927_01_v5.1:428873-430357(+) | length=493 | sequence_SO=chromosome | SO=protein_coding	1	8	8	8	5	3	7	3	7	7	3	7	7	6	5	6	6	7	4	4	5	3	7	3	7	7	3	7	7	6	5	6	6	7	4	4	5	3	7	3	7	7	3	7	7
Tb927.1.1710	20	20	20	>Tb927.1.1710 | organism=Trypanosoma_brucei_TREU927 | product=hypothetical protein, conserved | location=Tb927_01_v5.1:430943-436303(+) | length=1786 | sequence_SO=chromosome | SO=protein_coding	1	20	20	20	10	12	12	11	11	13	11	15	7	11	13	13	15	16	12	10	10	12	12	11	11	13	11	15	7	11	13	13	15	16	12	10	10	12	12	11	11	13	11	15	7
Tb927.1.1720	3	3	3	>Tb927.1.1720 | organism=Trypanosoma_brucei_TREU927 | product=hypothetical protein, conserved | location=Tb927_01_v5.1:436940-438166(+) | length=408 | sequence_SO=chromosome | SO=protein_coding	1	3	3	3	1	1	2	2	3	2	1	1	2	2	2	2	1	2	1	1	1	1	2	2	3	2	1	1	2	2	2	2	1	2	1	1	1	1	2	2	3	2	1	1	2
Tb927.1.1730	6	6	6	>Tb927.1.1730 | organism=Trypanosoma_brucei_TREU927 | product=hypothetical protein, conserved | location=Tb927_01_v5.1:438709-440790(+) | length=693 | sequence_SO=chromosome | SO=protein_coding	1	6	6	6	2	3	3	2	2	2	3	2	1	2	1	2	2	2	2	2	2	3	3	2	2	2	3	2	1	2	1	2	2	2	2	2	2	3	3	2	2	2	3	2	1
Tb927.1.1770	6	6	6	>Tb927.1.1770 | organism=Trypanosoma_brucei_TREU927 | product=glutaredoxin, putative | location=Tb927_01_v5.1:466913-467236(+) | length=107 | sequence_SO=chromosome | SO=protein_coding	1	6	6	6	4	4	4	4	4	4	3	0	4	5	4	1	4	5	3	3	4	4	4	4	4	4	3	0	4	5	4	1	4	5	3	3	4	4	4	4	4	4	3	0	4
Tb927.1.190	31	13	8	>Tb927.1.190 | organism=Trypanosoma_brucei_TREU927 | product=retrotransposon hot spot protein (RHS, pseudogene), putative | location=Tb927_01_v5.1:75424-77913(-) | length=830 | sequence_SO=chromosome | SO=protein_coding	1	31	13	8	21	25	26	26	23	24	22	20	26	21	23	23	20	23	26	21	8	8	9	9	8	10	6	7	10	7	8	10	7	9	8	7	4	4	6	6	4	7	4	4	5
Tb927.1.1910	6	6	6	>Tb927.1.1910 | organism=Trypanosoma_brucei_TREU927 | product=hypothetical protein, conserved | location=Tb927_01_v5.1:493801-497577(+) | length=1258 | sequence_SO=chromosome | SO=protein_coding	1	6	6	6	2	4	3	3	3	2	1	1	3	4	2	0	3	2	3	2	2	4	3	3	3	2	1	1	3	4	2	0	3	2	3	2	2	4	3	3	3	2	1	1	3
Tb927.1.1930	8	8	8	>Tb927.1.1930 | organism=Trypanosoma_brucei_TREU927 | product=phosphatidylinositol 3-kinase, putative | location=Tb927_01_v5.1:501553-510264(+) | length=2903 | sequence_SO=chromosome | SO=protein_coding	1	8	8	8	2	2	1	0	2	2	3	3	3	3	1	1	4	0	0	0	2	2	1	0	2	2	3	3	3	3	1	1	4	0	0	0	2	2	1	0	2	2	3	3	3
Tb927.1.1960	6	6	6	>Tb927.1.1960 | organism=Trypanosoma_brucei_TREU927 | product=chaperone protein DNAj, putative | location=Tb927_01_v5.1:513948-516015(+) | length=658 | sequence_SO=chromosome | SO=protein_coding	1	6	6	6	4	4	5	3	3	3	4	5	5	5	5	2	3	5	5	3	4	4	5	3	3	3	4	5	5	5	5	2	3	5	5	3	4	4	5	3	3	3	4	5	5
Tb927.1.1990	3	3	3	>Tb927.1.1990 | organism=Trypanosoma_brucei_TREU927 | product=hypothetical protein, conserved | location=Tb927_01_v5.1:517835-518431(+) | length=198 | sequence_SO=chromosome | SO=protein_coding	1	3	3	3	1	2	2	3	1	1	1	1	1	3	1	1	1	1	2	3	1	2	2	3	1	1	1	1	1	3	1	1	1	1	2	3	1	2	2	3	1	1	1	1	1
Tb927.1.2100	31	31	31	>Tb927.1.2100 | organism=Trypanosoma_brucei_TREU927 | product=calpain-like cysteine peptidase, putative,cysteine peptidase, Clan CA, family C2, putative | location=Tb927_01_v5.1:531578-535023(+) | length=1146 | sequence_SO=chromosome | SO=protein_coding	1	31	31	31	23	23	25	22	26	22	23	21	23	23	26	24	20	23	23	23	23	23	25	22	26	22	23	21	23	23	26	24	20	23	23	23	23	23	25	22	26	22	23	21	23
Tb927.1.2120	19	19	19	>Tb927.1.2120 | organism=Trypanosoma_brucei_TREU927 | product=calpain, putative,cysteine peptidase, Clan CA, family C2, putative | location=Tb927_01_v5.1:540718-542916(+) | length=732 | sequence_SO=chromosome | SO=protein_coding	1	19	19	19	13	14	12	15	16	14	13	13	12	15	13	15	15	13	15	13	13	14	12	15	16	14	13	13	12	15	13	15	15	13	15	13	13	14	12	15	16	14	13	13	12
Tb927.1.2210	5	5	5	>Tb927.1.2210 | organism=Trypanosoma_brucei_TREU927 | product=hypothetical protein, conserved | location=Tb927_01_v5.1:560164-561120(+) | length=318 | sequence_SO=chromosome | SO=protein_coding	1	5	5	5	5	3	4	4	4	5	4	3	5	5	5	4	5	3	4	4	5	3	4	4	4	5	4	3	5	5	5	4	5	3	4	4	5	3	4	4	4	5	4	3	5
Tb927.1.2230	8	4	4	>Tb927.1.2230 | organism=Trypanosoma_brucei_TREU927 | product=calpain-like protein fragment, putative | location=Tb927_01_v5.1:562244-562615(+) | length=123 | sequence_SO=chromosome | SO=protein_coding	1	8	4	4	8	8	7	7	6	6	7	5	7	8	7	7	8	8	8	6	4	4	3	3	2	2	3	2	3	4	3	3	4	4	4	3	4	4	3	3	2	2	3	2	3
Tb927.1.2260	10	10	6	>Tb927.1.2260 | organism=Trypanosoma_brucei_TREU927 | product=calpain-like protein fragment, putative | location=Tb927_01_v5.1:564977-565366(+) | length=129 | sequence_SO=chromosome | SO=protein_coding	1	10	10	6	8	8	8	8	9	8	9	7	9	8	8	10	8	8	9	8	8	8	8	8	9	8	9	7	9	8	8	10	8	8	9	8	4	4	4	4	5	4	5	4	5
Tb927.1.2400;Tb927.1.2380;Tb927.1.2360;Tb927.1.2340	45;45;45;45	45;45;45;45	18;18;18;18	>Tb927.1.2400 | organism=Trypanosoma_brucei_TREU927 | product=alpha tubulin | location=Tb927_01_v5.1:583368-584723(+) | length=451 | sequence_SO=chromosome | SO=protein_coding;>Tb927.1.2380 | organism=Trypanosoma_brucei_TREU927 | product=alpha tubulin | lo	4	45	45	18	36	40	40	38	39	39	38	35	36	39	39	39	40	37	40	37	36	40	40	38	39	39	38	35	36	39	39	39	40	37	40	37	12	13	14	13	14	14	13	13	13
Tb927.1.2550;Tb927.1.2530;Tb927.1.2510;Tb927.1.2490;Tb927.1.2470;Tb927.1.2450;Tb927.1.2430	14;14;14;14;14;14;14	14;14;14;14;14;14;14	12;12;12;12;12;12;12	>Tb927.1.2550 | organism=Trypanosoma_brucei_TREU927 | product=histone H3, putative | location=Tb927_01_v5.1:602011-602412(+) | length=133 | sequence_SO=chromosome | SO=protein_coding;>Tb927.1.2530 | organism=Trypanosoma_brucei_TREU927 | product=histone H3,	7	14	14	12	12	11	11	11	11	12	11	13	12	12	11	13	14	12	12	12	12	11	11	11	11	12	11	13	12	12	11	13	14	12	12	12	10	9	9	9	9	10	9	11	10
Tb927.1.2570	44	44	44	>Tb927.1.2570 | organism=Trypanosoma_brucei_TREU927 | product=coatomer beta subunit (beta-coP) | location=Tb927_01_v5.1:603482-606430(+) | length=982 | sequence_SO=chromosome | SO=protein_coding	1	44	44	44	38	38	37	37	36	37	35	38	40	38	34	38	39	37	37	39	38	38	37	37	36	37	35	38	40	38	34	38	39	37	37	39	38	38	37	37	36	37	35	38	40
Tb927.1.2580	10	10	10	>Tb927.1.2580 | organism=Trypanosoma_brucei_TREU927 | product=RNasePH-like protein,exosome-associated protein 1,Rrp42 homologue (TbEAP1) | location=Tb927_01_v5.1:607384-608595(+) | length=397 | sequence_SO=chromosome | SO=protein_coding	1	10	10	10	9	6	6	6	6	6	4	8	5	7	5	7	8	7	5	5	9	6	6	6	6	6	4	8	5	7	5	7	8	7	5	5	9	6	6	6	6	6	4	8	5
Tb927.1.2600	13	13	13	>Tb927.1.2600 | organism=Trypanosoma_brucei_TREU927 | product=pumilio/PUF RNA binding protein 9 (PUF9) | location=Tb927_01_v5.1:610030-612033(+) | length=667 | sequence_SO=chromosome | SO=protein_coding	1	13	13	13	9	5	5	5	7	9	8	9	8	7	8	6	11	6	7	8	9	5	5	5	7	9	8	9	8	7	8	6	11	6	7	8	9	5	5	5	7	9	8	9	8
Tb927.1.2670	26	26	26	>Tb927.1.2670 | organism=Trypanosoma_brucei_TREU927 | product=flagellar protein PF16 | location=Tb927_01_v5.1:618929-620470(+) | length=513 | sequence_SO=chromosome | SO=protein_coding	1	26	26	26	25	18	21	21	22	23	21	22	22	22	23	23	25	23	24	23	25	18	21	21	22	23	21	22	22	22	23	23	25	23	24	23	25	18	21	21	22	23	21	22	22
Tb927.1.2730	7	7	7	>Tb927.1.2730 | organism=Trypanosoma_brucei_TREU927 | product=hypothetical protein, conserved | location=Tb927_01_v5.1:628874-629938(+) | length=354 | sequence_SO=chromosome | SO=protein_coding	1	7	7	7	4	3	4	4	4	5	4	3	4	4	5	4	4	4	3	4	4	3	4	4	4	5	4	3	4	4	5	4	4	4	3	4	4	3	4	4	4	5	4	3	4
Tb927.1.2750	12	12	12	>Tb927.1.2750 | organism=Trypanosoma_brucei_TREU927 | product=hypothetical protein, conserved | location=Tb927_01_v5.1:633309-633871(+) | length=168 | sequence_SO=chromosome | SO=protein_coding	1	12	12	12	11	10	10	10	10	10	10	11	10	11	10	11	11	11	10	11	11	10	10	10	10	10	10	11	10	11	10	11	11	11	10	11	11	10	10	10	10	10	10	11	10
Tb927.1.2970	6	6	6	>Tb927.1.2970 | organism=Trypanosoma_brucei_TREU927 | product=hypothetical protein, conserved | location=Tb927_01_v5.1:656593-657333(+) | length=246 | sequence_SO=chromosome | SO=protein_coding	1	6	6	6	5	5	5	6	5	6	6	5	6	5	6	6	5	5	6	5	5	5	5	6	5	6	6	5	6	5	6	6	5	5	6	5	5	5	5	6	5	6	6	5	6
Tb927.1.3000	16	16	16	>Tb927.1.3000 | organism=Trypanosoma_brucei_TREU927 | product=aminoacylase, putative,N-acyl-L-amino acid amidohydrolase, putative | location=Tb927_01_v5.1:667007-668215(+) | length=402 | sequence_SO=chromosome | SO=protein_coding	1	16	16	16	13	13	12	14	10	10	10	11	11	13	13	11	12	10	10	13	13	13	12	14	10	10	10	11	11	13	13	11	12	10	10	13	13	13	12	14	10	10	10	11	11
Tb927.1.3010	6	6	6	>Tb927.1.3010 | organism=Trypanosoma_brucei_TREU927 | product=mRNA processing protein, putative | location=Tb927_01_v5.1:668456-669910(+) | length=372 | sequence_SO=chromosome | SO=protein_coding	1	6	6	6	4	4	5	5	4	3	4	3	4	3	4	2	3	2	4	5	4	4	5	5	4	3	4	3	4	3	4	2	3	2	4	5	4	4	5	5	4	3	4	3	4
Tb927.1.3050	13	13	13	>Tb927.1.3050 | organism=Trypanosoma_brucei_TREU927 | product=hypothetical protein, conserved | location=Tb927_01_v5.1:672935-674727(+) | length=559 | sequence_SO=chromosome | SO=protein_coding	1	13	13	13	7	7	7	9	7	7	7	9	8	8	6	8	11	9	8	6	7	7	7	9	7	7	7	9	8	8	6	8	11	9	8	6	7	7	7	9	7	7	7	9	8
Tb927.1.3070	13	13	13	>Tb927.1.3070 | organism=Trypanosoma_brucei_TREU927 | product=hypothetical protein, conserved | location=Tb927_01_v5.1:675213-676454(+) | length=413 | sequence_SO=chromosome | SO=protein_coding	1	13	13	13	10	9	10	11	9	10	8	8	10	10	10	8	8	9	11	10	10	9	10	11	9	10	8	8	10	10	10	8	8	9	11	10	10	9	10	11	9	10	8	8	10
Tb927.1.3110	11	11	11	>Tb927.1.3110 | organism=Trypanosoma_brucei_TREU927 | product=soluble N-ethylmaleimide sensitive factor (NSF) attachment protein, putative | location=Tb927_01_v5.1:677755-678611(+) | length=281 | sequence_SO=chromosome | SO=protein_coding	1	11	11	11	8	8	9	9	7	9	9	6	9	9	9	7	8	7	9	9	8	8	9	9	7	9	9	6	9	9	9	7	8	7	9	9	8	8	9	9	7	9	9	6	9
Tb927.1.3170	7	7	7	>Tb927.1.3170 | organism=Trypanosoma_brucei_TREU927 | product=hypothetical protein, conserved | location=Tb927_01_v5.1:687336-688253(+) | length=305 | sequence_SO=chromosome | SO=protein_coding	1	7	7	7	4	2	3	4	3	4	2	4	6	6	3	4	5	5	4	2	4	2	3	4	3	4	2	4	6	6	3	4	5	5	4	2	4	2	3	4	3	4	2	4	6
Tb927.1.3180	17	17	2	>Tb927.1.3180 | organism=Trypanosoma_brucei_TREU927 | product=40S ribosomal protein S11, putative | location=Tb927_01_v5.1:688963-689487(+) | length=174 | sequence_SO=chromosome | SO=protein_coding	1	17	17	2	14	15	14	14	15	15	15	15	16	15	15	15	15	15	15	15	14	15	14	14	15	15	15	15	16	15	15	15	15	15	15	15	2	2	2	2	2	2	2	2	2
Tb927.1.3200	12	12	12	>Tb927.1.3200 | organism=Trypanosoma_brucei_TREU927 | product=SGT1-like protein, putative | location=Tb927_01_v5.1:690155-690820(+) | length=221 | sequence_SO=chromosome | SO=protein_coding	1	12	12	12	12	10	11	12	11	10	11	10	12	11	12	10	10	11	9	10	12	10	11	12	11	10	11	10	12	11	12	10	10	11	9	10	12	10	11	12	11	10	11	10	12
Tb927.1.3250	14	14	14	>Tb927.1.3250 | organism=Trypanosoma_brucei_TREU927 | product=hypothetical protein, conserved | location=Tb927_01_v5.1:697025-702331(+) | length=1768 | sequence_SO=chromosome | SO=protein_coding	1	14	14	14	6	7	8	7	4	7	3	8	4	5	7	5	4	5	7	4	6	7	8	7	4	7	3	8	4	5	7	5	4	5	7	4	6	7	8	7	4	7	3	8	4
Tb927.1.3260	43	43	43	>Tb927.1.3260 | organism=Trypanosoma_brucei_TREU927 | product=hypothetical protein, conserved | location=Tb927_01_v5.1:703126-708786(+) | length=1886 | sequence_SO=chromosome | SO=protein_coding	1	43	43	43	31	31	29	30	27	31	25	28	30	26	31	30	32	30	33	29	31	31	29	30	27	31	25	28	30	26	31	30	32	30	33	29	31	31	29	30	27	31	25	28	30
Tb927.1.3270	10	10	10	>Tb927.1.3270 | organism=Trypanosoma_brucei_TREU927 | product=hypothetical protein, conserved | location=Tb927_01_v5.1:709573-712308(+) | length=911 | sequence_SO=chromosome | SO=protein_coding	1	10	10	10	5	8	5	7	7	6	7	8	8	8	7	6	5	9	5	7	5	8	5	7	7	6	7	8	8	8	7	6	5	9	5	7	5	8	5	7	7	6	7	8	8
Tb927.1.3280	2	2	2	>Tb927.1.3280 | organism=Trypanosoma_brucei_TREU927 | product=septum formation protein MAF homologue, putative | location=Tb927_01_v5.1:712980-713735(+) | length=251 | sequence_SO=chromosome | SO=protein_coding	1	2	2	2	1	2	1	2	1	1	1	1	1	2	2	1	1	2	2	2	1	2	1	2	1	1	1	1	1	2	2	1	1	2	2	2	1	2	1	2	1	1	1	1	1
Tb927.1.3300	21	21	21	>Tb927.1.3300 | organism=Trypanosoma_brucei_TREU927 | product=myotubularin, putative,zinc-binding phosphatase, putative | location=Tb927_01_v5.1:717984-720602(+) | length=872 | sequence_SO=chromosome | SO=protein_coding	1	21	21	21	14	14	11	11	17	17	12	15	14	11	13	13	15	16	13	12	14	14	11	11	17	17	12	15	14	11	13	13	15	16	13	12	14	14	11	11	17	17	12	15	14
Tb927.1.3310	11	11	11	>Tb927.1.3310 | organism=Trypanosoma_brucei_TREU927 | product=hypothetical protein, conserved | location=Tb927_01_v5.1:722222-722980(+) | length=252 | sequence_SO=chromosome | SO=protein_coding	1	11	11	11	9	9	9	9	10	9	10	8	9	9	8	9	8	10	10	10	9	9	9	9	10	9	10	8	9	9	8	9	8	10	10	10	9	9	9	9	10	9	10	8	9
Tb927.1.3390	5	5	5	>Tb927.1.3390 | organism=Trypanosoma_brucei_TREU927 | product=hypothetical protein, conserved | location=Tb927_01_v5.1:732009-732497(-) | length=162 | sequence_SO=chromosome | SO=protein_coding	1	5	5	5	3	3	4	4	2	1	4	2	3	3	4	3	2	5	5	5	3	3	4	4	2	1	4	2	3	3	4	3	2	5	5	5	3	3	4	4	2	1	4	2	3
Tb927.1.3450;Tb11.v5.0619	8;6	8;6	8;6	>Tb927.1.3450 | organism=Trypanosoma_brucei_TREU927 | product=hypothetical protein, conserved | location=Tb927_01_v5.1:737800-740175(-) | length=791 | sequence_SO=chromosome | SO=protein_coding;>Tb11.v5.0619 | organism=Trypanosoma_brucei_TREU927 | product=	2	8	8	8	4	4	4	3	3	7	4	5	7	4	6	5	6	5	6	5	4	4	4	3	3	7	4	5	7	4	6	5	6	5	6	5	4	4	4	3	3	7	4	5	7
Tb927.1.3830	34	34	34	>Tb927.1.3830 | organism=Trypanosoma_brucei_TREU927 | product=glucose-6-phosphate isomerase, glycosomal (PGI) | location=Tb927_01_v5.1:816419-818242(+) | length=607 | sequence_SO=chromosome | SO=protein_coding	1	34	34	34	30	30	32	31	31	32	33	31	29	33	32	33	30	34	30	32	30	30	32	31	31	32	33	31	29	33	32	33	30	34	30	32	30	30	32	31	31	32	33	31	29
Tb927.1.3910	11	11	11	>Tb927.1.3910 | organism=Trypanosoma_brucei_TREU927 | product=hypothetical protein, conserved | location=Tb927_01_v5.1:833797-836520(+) | length=907 | sequence_SO=chromosome | SO=protein_coding	1	11	11	11	9	7	7	9	8	6	8	7	7	8	9	5	4	7	8	6	9	7	7	9	8	6	8	7	7	8	9	5	4	7	8	6	9	7	7	9	8	6	8	7	7
Tb927.1.3950	31	31	31	>Tb927.1.3950 | organism=Trypanosoma_brucei_TREU927 | product=alanine aminotransferase (ALAT) | location=Tb927_01_v5.1:840877-842391(+) | length=504 | sequence_SO=chromosome | SO=protein_coding	1	31	31	31	28	29	28	28	28	28	27	27	29	29	30	28	27	29	30	30	28	29	28	28	28	28	27	27	29	29	30	28	27	29	30	30	28	29	28	28	28	28	27	27	29
Tb927.1.4010	5	5	5	>Tb927.1.4010 | organism=Trypanosoma_brucei_TREU927 | product=primase 2 | location=Tb927_01_v5.1:844858-848607(+) | length=1249 | sequence_SO=chromosome | SO=protein_coding	1	5	5	5	0	1	3	3	1	1	2	3	1	1	4	3	0	1	2	0	0	1	3	3	1	1	2	3	1	1	4	3	0	1	2	0	0	1	3	3	1	1	2	3	1
Tb927.1.4050	29	29	29	>Tb927.1.4050 | organism=Trypanosoma_brucei_TREU927 | product=protein phosphatase with EF-Hand domains (PPEF),ser/thr protein phosphatase, putative | location=Tb927_01_v5.1:856511-859288(+) | length=925 | sequence_SO=chromosome | SO=protein_coding	1	29	29	29	16	18	22	21	20	20	15	20	22	17	23	18	20	21	26	22	16	18	22	21	20	20	15	20	22	17	23	18	20	21	26	22	16	18	22	21	20	20	15	20	22
Tb927.1.4180	21	21	21	>Tb927.1.4180 | organism=Trypanosoma_brucei_TREU927 | product=leucine-rich repeat protein (LRRP), putative | location=Tb927_01_v5.1:868118-870352(+) | length=744 | sequence_SO=chromosome | SO=protein_coding	1	21	21	21	13	14	16	13	15	9	12	7	12	9	10	8	10	12	9	9	13	14	16	13	15	9	12	7	12	9	10	8	10	12	9	9	13	14	16	13	15	9	12	7	12
Tb927.1.4280	31	31	31	>Tb927.1.4280 | organism=Trypanosoma_brucei_TREU927 | product=hypothetical protein, conserved | location=Tb927_01_v5.1:881086-883182(+) | length=698 | sequence_SO=chromosome | SO=protein_coding	1	31	31	31	21	23	24	26	20	20	23	20	21	25	20	17	19	20	28	20	21	23	24	26	20	20	23	20	21	25	20	17	19	20	28	20	21	23	24	26	20	20	23	20	21
Tb927.1.4310	74	74	74	>Tb927.1.4310 | organism=Trypanosoma_brucei_TREU927 | product=hypothetical protein, conserved | location=Tb927_01_v5.1:890927-895843(+) | length=1638 | sequence_SO=chromosome | SO=protein_coding	1	74	74	74	60	57	58	54	60	63	58	62	58	58	55	59	59	57	63	62	60	57	58	54	60	63	58	62	58	58	55	59	59	57	63	62	60	57	58	54	60	63	58	62	58
Tb927.1.4340	15	15	15	>Tb927.1.4340 | organism=Trypanosoma_brucei_TREU927 | product=hypothetical protein, conserved | location=Tb927_01_v5.1:899638-901788(+) | length=716 | sequence_SO=chromosome | SO=protein_coding	1	15	15	15	6	9	13	8	4	3	6	2	10	9	6	6	6	8	9	9	6	9	13	8	4	3	6	2	10	9	6	6	6	8	9	9	6	9	13	8	4	3	6	2	10
Tb927.1.4420	4	4	4	>Tb927.1.4420 | organism=Trypanosoma_brucei_TREU927 | product=ABC transporter, putative | location=Tb927_01_v5.1:912324-915161(+) | length=945 | sequence_SO=chromosome | SO=protein_coding	1	4	4	4	3	3	4	2	4	3	3	3	3	3	3	3	2	3	4	2	3	3	4	2	4	3	3	3	3	3	3	3	2	3	4	2	3	3	4	2	4	3	3	3	3
Tb927.1.4490	9	9	9	>Tb927.1.4490 | organism=Trypanosoma_brucei_TREU927 | product=acetyltransferase, putative | location=Tb927_01_v5.1:928843-929376(+) | length=172 | sequence_SO=chromosome | SO=protein_coding	1	9	9	9	8	8	9	8	8	7	8	7	9	9	8	7	8	9	9	8	8	8	9	8	8	7	8	7	9	9	8	7	8	9	9	8	8	8	9	8	8	7	8	7	9
Tb927.1.4500	5	5	5	>Tb927.1.4500 | organism=Trypanosoma_brucei_TREU927 | product=hypothetical protein, conserved | location=Tb927_01_v5.1:932707-933594(+) | length=295 | sequence_SO=chromosome | SO=protein_coding	1	5	5	5	3	4	4	4	5	4	4	4	5	5	4	5	3	4	3	3	3	4	4	4	5	4	4	4	5	5	4	5	3	4	3	3	3	4	4	4	5	4	4	4	5
Tb927.1.4650;Tb927.1.4600;Tb927.1.4560;Tb927.1.4630;Tb927.1.4580;Tb927.1.4540;Tb11.v5.0705	6;3;3;2;2;2;2	6;3;3;2;2;2;2	6;3;3;2;2;2;2	>Tb927.1.4650 | organism=Trypanosoma_brucei_TREU927 | product=cyclin-like F-box protein (CFB2) | location=Tb927_01_v5.1:954904-956334(+) | length=476 | sequence_SO=chromosome | SO=protein_coding;>Tb927.1.4600 | organism=Trypanosoma_brucei_TREU927 | product	7	6	6	6	5	3	3	2	3	3	2	6	4	4	2	4	4	2	2	2	5	3	3	2	3	3	2	6	4	4	2	4	4	2	2	2	5	3	3	2	3	3	2	6	4
Tb927.1.4680	7	7	7	>Tb927.1.4680 | organism=Trypanosoma_brucei_TREU927 | product=hypothetical protein, conserved | location=Tb927_01_v5.1:962750-963745(+) | length=331 | sequence_SO=chromosome | SO=protein_coding	1	7	7	7	5	5	4	4	5	4	6	5	5	7	5	5	6	6	5	5	5	5	4	4	5	4	6	5	5	7	5	5	6	6	5	5	5	5	4	4	5	4	6	5	5
Tb927.1.4690	8	8	8	>Tb927.1.4690 | organism=Trypanosoma_brucei_TREU927 | product=arginine N-methyltransferase (PRMT1) | location=Tb927_01_v5.1:964186-965223(+) | length=345 | sequence_SO=chromosome | SO=protein_coding	1	8	8	8	5	6	5	5	7	7	4	4	7	5	6	3	7	8	4	3	5	6	5	5	7	7	4	4	7	5	6	3	7	8	4	3	5	6	5	5	7	7	4	4	7
Tb927.1.4720	7	7	7	>Tb927.1.4720 | organism=Trypanosoma_brucei_TREU927 | product=hypothetical protein, conserved | location=Tb927_01_v5.1:968784-970679(+) | length=631 | sequence_SO=chromosome | SO=protein_coding	1	7	7	7	2	2	2	0	3	0	0	2	1	2	2	2	1	4	2	3	2	2	2	0	3	0	0	2	1	2	2	2	1	4	2	3	2	2	2	0	3	0	0	2	1
Tb927.1.4740	4	4	4	>Tb927.1.4740 | organism=Trypanosoma_brucei_TREU927 | product=hypothetical protein, conserved | location=Tb927_01_v5.1:971957-975136(+) | length=1059 | sequence_SO=chromosome | SO=protein_coding	1	4	4	4	2	2	3	2	3	2	2	1	2	2	3	2	2	2	2	2	2	2	3	2	3	2	2	1	2	2	3	2	2	2	2	2	2	2	3	2	3	2	2	1	2
Tb927.1.4760	6	6	6	>Tb927.1.4760 | organism=Trypanosoma_brucei_TREU927 | product=hypothetical protein, conserved | location=Tb927_01_v5.1:975844-978930(+) | length=1028 | sequence_SO=chromosome | SO=protein_coding	1	6	6	6	3	3	2	3	2	4	3	3	2	2	2	3	3	2	2	3	3	3	2	3	2	4	3	3	2	2	2	3	3	2	2	3	3	3	2	3	2	4	3	3	2
Tb927.1.4830	15	15	15	>Tb927.1.4830 | organism=Trypanosoma_brucei_TREU927 | product=phospholipase A1 (PLA1) | location=Tb927_01_v5.1:986718-987620(+) | length=300 | sequence_SO=chromosome | SO=protein_coding	1	15	15	15	12	13	14	15	13	12	11	12	13	14	14	13	13	14	14	12	12	13	14	15	13	12	11	12	13	14	14	13	13	14	14	12	12	13	14	15	13	12	11	12	13
Tb927.1.4900;Tb927.3.5820	10;4	10;4	4;3	>Tb927.1.4900 | organism=Trypanosoma_brucei_TREU927 | product=expression site-associated gene 11 (ESAG11) protein, putative | location=Tb927_01_v5.1:993544-994662(+) | length=372 | sequence_SO=chromosome | SO=protein_coding	2	10	10	4	7	6	8	7	8	7	7	8	9	8	7	7	8	7	7	8	7	6	8	7	8	7	7	8	9	8	7	7	8	7	7	8	1	1	3	1	3	1	3	2	3
Tb927.1.5000	7	7	7	>Tb927.1.5000 | organism=Trypanosoma_brucei_TREU927 | product=hypothetical protein, conserved | location=Tb927_01_v5.1:1004277-1005123(+) | length=271 | sequence_SO=chromosome | SO=protein_coding	1	7	7	7	5	7	6	4	5	5	4	3	5	5	5	4	4	4	5	4	5	7	6	4	5	5	4	3	5	5	5	4	4	4	5	4	5	7	6	4	5	5	4	3	5
Tb927.1.5030	12	12	12	>Tb927.1.5030 | organism=Trypanosoma_brucei_TREU927 | product=leucine-rich repeat protein (LRRP), putative | location=Tb927_01_v5.1:1007804-1010011(+) | length=735 | sequence_SO=chromosome | SO=protein_coding	1	12	12	12	5	7	7	6	8	5	5	5	4	5	6	6	4	5	6	5	5	7	7	6	8	5	5	5	4	5	6	6	4	5	6	5	5	7	7	6	8	5	5	5	4
Tb927.1.5060	2	2	2	>Tb927.1.5060 | organism=Trypanosoma_brucei_TREU927 | product=variant surface glycoprotein (VSG)-related, putative | location=Tb927_01_v5.1:1013265-1014302(+) | length=345 | sequence_SO=chromosome | SO=protein_coding	1	2	2	2	1	2	1	2	1	2	2	0	2	2	2	1	2	2	2	2	1	2	1	2	1	2	2	0	2	2	2	1	2	2	2	2	1	2	1	2	1	2	2	0	2
Tb927.1.5200	2	2	2	>Tb927.1.5200 | organism=Trypanosoma_brucei_TREU927 | product=expression site-associated gene (ESAG) protein, putative,expression site-associated gene 1 (ESAG1) protein, putative | location=Tb927_01_v5.1:1032145-1033116(+) | length=323 | sequence_SO=chromo	1	2	2	2	1	2	1	1	1	1	1	1	2	2	2	1	1	2	2	0	1	2	1	1	1	1	1	1	2	2	2	1	1	2	2	0	1	2	1	1	1	1	1	1	2
Tb927.1.540;Tb927.1.60;Tb927.4.230	14;1;1	14;1;1	14;1;1	>Tb927.1.540 | organism=Trypanosoma_brucei_TREU927 | product=DNA-directed RNA polymerase III, putative,RNA polymerase subunit, putative (RPC128) | location=Tb927_01_v5.1:204418-207807(-) | length=1129 | sequence_SO=chromosome | SO=protein_coding	3	14	14	14	7	1	3	5	5	4	3	5	5	7	5	4	6	1	4	6	7	1	3	5	5	4	3	5	5	7	5	4	6	1	4	6	7	1	3	5	5	4	3	5	5
Tb927.1.640	12	12	12	>Tb927.1.640 | organism=Trypanosoma_brucei_TREU927 | product=BRCA2 | location=Tb927_01_v5.1:220599-225545(-) | length=1648 | sequence_SO=chromosome | SO=protein_coding	1	12	12	12	4	4	2	7	9	9	4	10	6	6	7	6	7	8	6	6	4	4	2	7	9	9	4	10	6	6	7	6	7	8	6	6	4	4	2	7	9	9	4	10	6
Tb927.1.650	4	4	4	>Tb927.1.650 | organism=Trypanosoma_brucei_TREU927 | product=hypothetical protein, conserved | location=Tb927_01_v5.1:225901-226500(-) | length=199 | sequence_SO=chromosome | SO=protein_coding	1	4	4	4	2	2	2	3	2	2	2	3	3	3	2	2	3	2	3	2	2	2	2	3	2	2	2	3	3	3	2	2	3	2	3	2	2	2	2	3	2	2	2	3	3
Tb927.1.670	10	10	10	>Tb927.1.670 | organism=Trypanosoma_brucei_TREU927 | product=hypothetical protein, conserved | location=Tb927_01_v5.1:228266-230110(-) | length=614 | sequence_SO=chromosome | SO=protein_coding	1	10	10	10	6	5	8	6	6	8	5	9	6	8	6	6	6	6	5	5	6	5	8	6	6	8	5	9	6	8	6	6	6	6	5	5	6	5	8	6	6	8	5	9	6
Tb927.1.690	5	5	5	>Tb927.1.690 | organism=Trypanosoma_brucei_TREU927 | product=hypothetical protein, conserved | location=Tb927_01_v5.1:230797-231528(-) | length=243 | sequence_SO=chromosome | SO=protein_coding	1	5	5	5	2	3	1	4	1	1	3	2	1	2	3	2	2	1	3	2	2	3	1	4	1	1	3	2	1	2	3	2	2	1	3	2	2	3	1	4	1	1	3	2	1
Tb927.1.700	47	47	20	>Tb927.1.700 | organism=Trypanosoma_brucei_TREU927 | product=phosphoglycerate kinase (PGKC) | location=Tb927_01_v5.1:231788-233110(-) | length=440 | sequence_SO=chromosome | SO=protein_coding	1	47	47	20	44	43	43	43	46	44	43	43	42	43	47	43	45	39	43	42	44	43	43	43	46	44	43	43	42	43	47	43	45	39	43	42	17	16	16	16	19	17	16	16	15
Tb927.1.720	28	17	16	>Tb927.1.720 | organism=Trypanosoma_brucei_TREU927 | product=phosphoglycerate kinase (PGKA) | location=Tb927_01_v5.1:235870-237399(-) | length=509 | sequence_SO=chromosome | SO=protein_coding	1	28	17	16	22	23	25	21	22	20	21	21	19	22	21	18	21	22	18	18	11	12	14	10	11	9	10	10	8	12	10	9	10	12	8	8	10	11	13	9	10	8	9	9	7
Tb927.1.750	3	3	3	>Tb927.1.750 | organism=Trypanosoma_brucei_TREU927 | product=hypothetical protein, conserved | location=Tb927_01_v5.1:241993-245640(-) | length=1215 | sequence_SO=chromosome | SO=protein_coding	1	3	3	3	2	2	2	2	1	1	2	1	2	2	2	2	1	2	2	1	2	2	2	2	1	1	2	1	2	2	2	2	1	2	2	1	2	2	2	2	1	1	2	1	2
Tb927.1.860	7	7	7	>Tb927.1.860 | organism=Trypanosoma_brucei_TREU927 | product=hypothetical protein, conserved | location=Tb927_01_v5.1:261392-262198(-) | length=268 | sequence_SO=chromosome | SO=protein_coding	1	7	7	7	5	4	5	6	5	4	5	4	6	4	5	5	5	5	5	4	5	4	5	6	5	4	5	4	6	4	5	5	5	5	5	4	5	4	5	6	5	4	5	4	6
Tb927.1.870	5	5	5	>Tb927.1.870 | organism=Trypanosoma_brucei_TREU927 | product=deoxyhypusine synthase, putative | location=Tb927_01_v5.1:262570-263598(-) | length=342 | sequence_SO=chromosome | SO=protein_coding	1	5	5	5	3	2	3	4	3	3	3	1	5	3	3	3	2	4	3	3	3	2	3	4	3	3	3	1	5	3	3	3	2	4	3	3	3	2	3	4	3	3	3	1	5
Tb927.1.880;Tb11.v5.0418;Tb11.v5.0419	15;3;2	15;3;2	15;3;2	>Tb927.1.880 | organism=Trypanosoma_brucei_TREU927 | product=hypothetical protein, conserved | location=Tb927_01_v5.1:263638-277416(-) | length=4592 | sequence_SO=chromosome | SO=protein_coding	3	15	15	15	3	3	2	2	4	4	4	11	6	2	1	2	5	5	1	2	3	3	2	2	4	4	4	11	6	2	1	2	5	5	1	2	3	3	2	2	4	4	4	11	6
Tb927.1.990	17	17	17	>Tb927.1.990 | organism=Trypanosoma_brucei_TREU927 | product=hypothetical protein, conserved | location=Tb927_01_v5.1:288582-289706(+) | length=374 | sequence_SO=chromosome | SO=protein_coding	1	17	17	17	11	9	11	9	10	9	12	9	8	9	11	11	11	10	12	9	11	9	11	9	10	9	12	9	8	9	11	11	11	10	12	9	11	9	11	9	10	9	12	9	8
Tb927.10.10010	15	15	15	>Tb927.10.10010 | organism=Trypanosoma_brucei_TREU927 | product=60S acidic ribosomal protein, putative | location=Tb927_10_v5.1:2468708-2469388(+) | length=226 | sequence_SO=chromosome | SO=protein_coding	1	15	15	15	14	12	14	13	14	13	12	13	14	14	15	14	14	14	15	13	14	12	14	13	14	13	12	13	14	14	15	14	14	14	15	13	14	12	14	13	14	13	12	13	14
Tb927.10.10030	4	4	4	>Tb927.10.10030 | organism=Trypanosoma_brucei_TREU927 | product=hypothetical protein, conserved | location=Tb927_10_v5.1:2472584-2472886(+) | length=100 | sequence_SO=chromosome | SO=protein_coding	1	4	4	4	2	3	3	3	4	2	2	2	2	3	2	2	3	3	2	2	2	3	3	3	4	2	2	2	2	3	2	2	3	3	2	2	2	3	3	3	4	2	2	2	2
Tb927.10.10050	3	3	3	>Tb927.10.10050 | organism=Trypanosoma_brucei_TREU927 | product=hypothetical protein, conserved | location=Tb927_10_v5.1:2475035-2478700(+) | length=1221 | sequence_SO=chromosome | SO=protein_coding	1	3	3	3	1	1	1	2	3	2	2	1	1	2	3	1	1	1	2	2	1	1	1	2	3	2	2	1	1	2	3	1	1	1	2	2	1	1	1	2	3	2	2	1	1
Tb927.10.10080	3	3	3	>Tb927.10.10080 | organism=Trypanosoma_brucei_TREU927 | product=hypothetical protein, conserved | location=Tb927_10_v5.1:2484232-2484672(+) | length=146 | sequence_SO=chromosome | SO=protein_coding	1	3	3	3	2	2	2	1	1	1	2	0	2	2	1	1	2	2	2	3	2	2	2	1	1	1	2	0	2	2	1	1	2	2	2	3	2	2	2	1	1	1	2	0	2
Tb927.10.10090	4	4	4	>Tb927.10.10090 | organism=Trypanosoma_brucei_TREU927 | product=hypothetical protein, conserved | location=Tb927_10_v5.1:2485465-2488725(+) | length=1086 | sequence_SO=chromosome | SO=protein_coding	1	4	4	4	1	1	1	2	0	1	2	2	0	1	2	2	2	3	2	4	1	1	1	2	0	1	2	2	0	1	2	2	2	3	2	4	1	1	1	2	0	1	2	2	0
Tb927.10.10130	3	3	3	>Tb927.10.10130 | organism=Trypanosoma_brucei_TREU927 | product=mitochondrial RNA binding complex 1 subunit (MRB10130) | location=Tb927_10_v5.1:2495034-2496671(+) | length=545 | sequence_SO=chromosome | SO=protein_coding	1	3	3	3	2	2	3	2	2	1	2	3	3	3	2	3	3	3	2	2	2	2	3	2	2	1	2	3	3	3	2	3	3	3	2	2	2	2	3	2	2	1	2	3	3
Tb927.10.10140	21	21	21	>Tb927.10.10140 | organism=Trypanosoma_brucei_TREU927 | product=paraflagellar rod component, putative (PFC19) | location=Tb927_10_v5.1:2497066-2498061(+) | length=331 | sequence_SO=chromosome | SO=protein_coding	1	21	21	21	17	18	16	16	17	18	15	16	17	18	17	17	17	18	17	18	17	18	16	16	17	18	15	16	17	18	17	17	17	18	17	18	17	18	16	16	17	18	15	16	17
Tb927.10.10160	3	3	3	>Tb927.10.10160 | organism=Trypanosoma_brucei_TREU927 | product=hypothetical protein, conserved | location=Tb927_10_v5.1:2500846-2502012(+) | length=388 | sequence_SO=chromosome | SO=protein_coding	1	3	3	3	2	0	3	1	2	2	2	1	2	2	2	1	2	2	0	1	2	0	3	1	2	2	2	1	2	2	2	1	2	2	0	1	2	0	3	1	2	2	2	1	2
Tb927.10.10180	3	3	3	>Tb927.10.10180 | organism=Trypanosoma_brucei_TREU927 | product=hypothetical protein, conserved | location=Tb927_10_v5.1:2504011-2504913(+) | length=300 | sequence_SO=chromosome | SO=protein_coding	1	3	3	3	2	2	1	2	1	1	0	1	2	2	2	1	0	1	1	1	2	2	1	2	1	1	0	1	2	2	2	1	0	1	1	1	2	2	1	2	1	1	0	1	2
Tb927.10.10280	21	4	4	>Tb927.10.10280 | organism=Trypanosoma_brucei_TREU927 | product=microtubule-associated protein, putative | location=Tb927_10_v5.1:2524751-2531866(-) | length=2371 | sequence_SO=chromosome | SO=protein_coding	1	21	4	4	17	15	16	15	18	17	15	19	17	16	16	15	17	18	16	14	3	3	3	3	3	3	3	3	3	3	2	2	3	3	3	3	3	3	3	3	3	3	3	3	3
Tb927.10.10320	6	6	6	>Tb927.10.10320 | organism=Trypanosoma_brucei_TREU927 | product=dynein light chain, putative,dynein Tctex1 family, putative | location=Tb927_10_v5.1:2537190-2537519(-) | length=109 | sequence_SO=chromosome | SO=protein_coding	1	6	6	6	5	5	5	4	5	5	5	3	5	5	5	5	5	4	6	5	5	5	5	4	5	5	5	3	5	5	5	5	5	4	6	5	5	5	5	4	5	5	5	3	5
Tb927.10.10330	7	7	7	>Tb927.10.10330 | organism=Trypanosoma_brucei_TREU927 | product=hypothetical protein, conserved | location=Tb927_10_v5.1:2537990-2539663(-) | length=557 | sequence_SO=chromosome | SO=protein_coding	1	7	7	7	4	3	4	2	3	4	2	4	1	4	3	2	4	4	4	3	4	3	4	2	3	4	2	4	1	4	3	2	4	4	4	3	4	3	4	2	3	4	2	4	1
Tb927.10.10340;Tb11.v5.0811	20;12	20;12	20;12	>Tb927.10.10340 | organism=Trypanosoma_brucei_TREU927 | product=structural maintenance of chromosome 2, putative (SMC2) | location=Tb927_10_v5.1:2540066-2543593(-) | length=1175 | sequence_SO=chromosome | SO=protein_coding;>Tb11.v5.0811 | organism=Trypanos	2	20	20	20	11	9	11	11	10	7	11	8	10	9	12	7	7	8	13	11	11	9	11	11	10	7	11	8	10	9	12	7	7	8	13	11	11	9	11	11	10	7	11	8	10
Tb927.10.10350	8	8	8	>Tb927.10.10350 | organism=Trypanosoma_brucei_TREU927 | product=protein kinase, putative | location=Tb927_10_v5.1:2544218-2546038(-) | length=606 | sequence_SO=chromosome | SO=protein_coding	1	8	8	8	6	4	5	6	3	4	4	6	5	2	4	2	5	5	5	5	6	4	5	6	3	4	4	6	5	2	4	2	5	5	5	5	6	4	5	6	3	4	4	6	5
Tb927.10.10370;Tb927.10.10290	8;7	8;7	8;7	>Tb927.10.10370 | organism=Trypanosoma_brucei_TREU927 | product=hypothetical protein, conserved | location=Tb927_10_v5.1:2558786-2559334(-) | length=182 | sequence_SO=chromosome | SO=protein_coding;>Tb927.10.10290 | organism=Trypanosoma_brucei_TREU927 | pr	2	8	8	8	7	6	6	5	5	6	6	4	5	7	6	6	5	6	6	7	7	6	6	5	5	6	6	4	5	7	6	6	5	6	6	7	7	6	6	5	5	6	6	4	5
Tb927.10.10380	8	7	7	>Tb927.10.10380 | organism=Trypanosoma_brucei_TREU927 | product=ATP-dependent DEAD/H RNA helicase, putative | location=Tb927_10_v5.1:2559639-2561201(-) | length=520 | sequence_SO=chromosome | SO=protein_coding	1	8	7	7	6	3	4	3	4	6	3	6	7	3	5	4	5	4	5	5	5	2	3	2	3	5	2	5	6	2	4	3	4	3	4	4	5	2	3	2	3	5	2	5	6
Tb927.10.10390	23	23	23	>Tb927.10.10390 | organism=Trypanosoma_brucei_TREU927 | product=trypanothione reductase | location=Tb927_10_v5.1:2562393-2563871(-) | length=492 | sequence_SO=chromosome | SO=protein_coding	1	23	23	23	21	22	20	21	22	21	19	21	22	19	22	23	22	22	22	21	21	22	20	21	22	21	19	21	22	19	22	23	22	22	22	21	21	22	20	21	22	21	19	21	22
Tb927.10.10420	3	3	3	>Tb927.10.10420 | organism=Trypanosoma_brucei_TREU927 | product=monothiol glutaredoxin, putative | location=Tb927_10_v5.1:2567713-2568108(-) | length=131 | sequence_SO=chromosome | SO=protein_coding	1	3	3	3	2	3	3	3	2	3	3	3	3	2	3	3	3	3	3	3	2	3	3	3	2	3	3	3	3	2	3	3	3	3	3	3	2	3	3	3	2	3	3	3	3
Tb927.10.10590;Tb927.10.10580;Tb927.10.10570;Tb927.10.10560;Tb927.10.10550;Tb927.10.10540;Tb927.10.10530;Tb927.10.10520;Tb927.10.10510;Tb927.10.10500;Tb927.10.10490;Tb927.10.10480;Tb927.10.10470;Tb927.10.10460	12;12;12;12;12;12;12;12;12;12;12;12;12;12	12;12;12;12;12;12;12;12;12;12;12;12;12;12	12;12;12;12;12;12;12;12;12;12;12;12;12;12	>Tb927.10.10590 | organism=Trypanosoma_brucei_TREU927 | product=histone H2B, putative | location=Tb927_10_v5.1:2584533-2584871(-) | length=112 | sequence_SO=chromosome | SO=protein_coding;>Tb927.10.10580 | organism=Trypanosoma_brucei_TREU927 | product=hist	14	12	12	12	10	10	10	9	10	12	11	12	10	12	12	10	11	10	9	11	10	10	10	9	10	12	11	12	10	12	12	10	11	10	9	11	10	10	10	9	10	12	11	12	10
Tb927.10.1060	40	40	40	>Tb927.10.1060 | organism=Trypanosoma_brucei_TREU927 | product=T-complex protein 1, delta subunit, putative (TCP-1-delta) | location=Tb927_10_v5.1:285416-287026(-) | length=536 | sequence_SO=chromosome | SO=protein_coding	1	40	40	40	37	34	34	36	36	36	35	35	36	38	34	34	35	37	35	36	37	34	34	36	36	36	35	35	36	38	34	34	35	37	35	36	37	34	34	36	36	36	35	35	36
Tb927.10.10610	6	6	6	>Tb927.10.10610 | organism=Trypanosoma_brucei_TREU927 | product=protein tyrosine phosphatase, putative | location=Tb927_10_v5.1:2586326-2587015(-) | length=229 | sequence_SO=chromosome | SO=protein_coding	1	6	6	6	4	5	5	4	6	6	6	5	5	5	6	6	5	5	4	6	4	5	5	4	6	6	6	5	5	5	6	6	5	5	4	6	4	5	5	4	6	6	6	5	5
Tb927.10.10620	5	5	5	>Tb927.10.10620 | organism=Trypanosoma_brucei_TREU927 | product=hypothetical protein, conserved | location=Tb927_10_v5.1:2587958-2588848(-) | length=296 | sequence_SO=chromosome | SO=protein_coding	1	5	5	5	5	3	4	4	4	5	2	4	5	5	4	5	5	4	4	4	5	3	4	4	4	5	2	4	5	5	4	5	5	4	4	4	5	3	4	4	4	5	2	4	5
Tb927.10.10630	5	5	5	>Tb927.10.10630 | organism=Trypanosoma_brucei_TREU927 | product=hypothetical protein, conserved | location=Tb927_10_v5.1:2589077-2589859(-) | length=260 | sequence_SO=chromosome | SO=protein_coding	1	5	5	5	4	4	4	4	5	4	4	4	5	5	5	5	5	4	5	5	4	4	4	4	5	4	4	4	5	5	5	5	5	4	5	5	4	4	4	4	5	4	4	4	5
Tb927.10.10690	3	3	3	>Tb927.10.10690 | organism=Trypanosoma_brucei_TREU927 | product=hypothetical protein, conserved | location=Tb927_10_v5.1:2599432-2600583(-) | length=383 | sequence_SO=chromosome | SO=protein_coding	1	3	3	3	1	1	2	2	1	2	2	0	1	2	2	2	2	3	1	0	1	1	2	2	1	2	2	0	1	2	2	2	2	3	1	0	1	1	2	2	1	2	2	0	1
Tb927.10.1070	16	16	15	>Tb927.10.1070 | organism=Trypanosoma_brucei_TREU927 | product=cell division protein kinase 2 homolog 1,cdc2- like protein kinase (CRK1) | location=Tb927_10_v5.1:288172-289077(-) | length=301 | sequence_SO=chromosome | SO=protein_coding	1	16	16	15	9	8	10	8	11	11	6	9	10	10	11	13	10	11	10	9	9	8	10	8	11	11	6	9	10	10	11	13	10	11	10	9	8	7	9	7	10	10	5	8	9
Tb927.10.10700	4	4	4	>Tb927.10.10700 | organism=Trypanosoma_brucei_TREU927 | product=splicing factor Prp31 | location=Tb927_10_v5.1:2600742-2601809(-) | length=355 | sequence_SO=chromosome | SO=protein_coding	1	4	4	4	2	2	2	2	2	1	2	2	2	2	1	2	3	1	2	3	2	2	2	2	2	1	2	2	2	2	1	2	3	1	2	3	2	2	2	2	2	1	2	2	2
Tb927.10.10730	5	5	5	>Tb927.10.10730 | organism=Trypanosoma_brucei_TREU927 | product=hypothetical protein | location=Tb927_10_v5.1:2605787-2610316(-) | length=1509 | sequence_SO=chromosome | SO=protein_coding	1	5	5	5	2	3	2	2	1	1	3	2	2	2	2	1	2	2	2	2	2	3	2	2	1	1	3	2	2	2	2	1	2	2	2	2	2	3	2	2	1	1	3	2	2
Tb927.10.1090;Tb927.10.1080	9;9	9;9	9;9	>Tb927.10.1090 | organism=Trypanosoma_brucei_TREU927 | product=40S ribosomal protein S23, putative (RPS23) | location=Tb927_10_v5.1:290689-291120(-) | length=143 | sequence_SO=chromosome | SO=protein_coding;>Tb927.10.1080 | organism=Trypanosoma_brucei_TREU	2	9	9	9	8	9	8	9	9	9	8	8	8	9	8	9	9	8	9	9	8	9	8	9	9	9	8	8	8	9	8	9	9	8	9	9	8	9	8	9	9	9	8	8	8
Tb927.10.10800	4	4	4	>Tb927.10.10800 | organism=Trypanosoma_brucei_TREU927 | product=palmitoyl acyltransferase 2, putative | location=Tb927_10_v5.1:2623580-2624938(-) | length=452 | sequence_SO=chromosome | SO=protein_coding	1	4	4	4	1	1	2	1	0	0	1	1	2	2	2	1	0	3	3	1	1	1	2	1	0	0	1	1	2	2	2	1	0	3	3	1	1	1	2	1	0	0	1	1	2
Tb927.10.10830	8	8	8	>Tb927.10.10830 | organism=Trypanosoma_brucei_TREU927 | product=RGG2 (RGG2) | location=Tb927_10_v5.1:2630304-2631266(-) | length=320 | sequence_SO=chromosome | SO=protein_coding	1	8	8	8	5	3	4	4	4	3	4	3	4	3	3	4	4	2	3	2	5	3	4	4	4	3	4	3	4	3	3	4	4	2	3	2	5	3	4	4	4	3	4	3	4
Tb927.10.10840;Tb11.v5.0423	5;1	5;1	5;1	>Tb927.10.10840 | organism=Trypanosoma_brucei_TREU927 | product=hypothetical protein, conserved | location=Tb927_10_v5.1:2631691-2633400(-) | length=569 | sequence_SO=chromosome | SO=protein_coding	2	5	5	5	5	5	5	5	2	3	4	3	5	4	3	3	2	2	4	4	5	5	5	5	2	3	4	3	5	4	3	3	2	2	4	4	5	5	5	5	2	3	4	3	5
Tb927.10.10850	55	55	55	>Tb927.10.10850 | organism=Trypanosoma_brucei_TREU927 | product=argonaute-like protein (AGO1) | location=Tb927_10_v5.1:2634956-2637667(-) | length=903 | sequence_SO=chromosome | SO=protein_coding	1	55	55	55	39	41	40	37	42	42	37	40	42	41	44	44	41	39	40	42	39	41	40	37	42	42	37	40	42	41	44	44	41	39	40	42	39	41	40	37	42	42	37	40	42
Tb927.10.10870	5	5	5	>Tb927.10.10870 | organism=Trypanosoma_brucei_TREU927 | product=protein kinase, putative | location=Tb927_10_v5.1:2650320-2652032(-) | length=570 | sequence_SO=chromosome | SO=protein_coding	1	5	5	5	1	2	3	3	3	2	3	3	4	3	1	4	3	3	2	2	1	2	3	3	3	2	3	3	4	3	1	4	3	3	2	2	1	2	3	3	3	2	3	3	4
Tb927.10.10880	16	16	16	>Tb927.10.10880 | organism=Trypanosoma_brucei_TREU927 | product=ATP-binding cassette protein, putative,ABC transporter, putative,ATPase, putative | location=Tb927_10_v5.1:2652394-2654448(-) | length=684 | sequence_SO=chromosome | SO=protein_coding	1	16	16	16	12	10	13	11	12	10	10	11	12	13	13	11	11	15	10	12	12	10	13	11	12	10	10	11	12	13	13	11	11	15	10	12	12	10	13	11	12	10	10	11	12
Tb927.10.1100;Tb927.6.4690	16;14	16;14	16;14	>Tb927.10.1100 | organism=Trypanosoma_brucei_TREU927 | product=60S ribosomal protein L9, putative | location=Tb927_10_v5.1:291635-292204(-) | length=189 | sequence_SO=chromosome | SO=protein_coding;>Tb927.6.4690 | organism=Trypanosoma_brucei_TREU927 | prod	2	16	16	16	13	13	15	13	13	13	14	12	15	13	13	12	16	15	13	14	13	13	15	13	13	13	14	12	15	13	13	12	16	15	13	14	13	13	15	13	13	13	14	12	15
Tb927.10.11020;Tb11.v5.0547	21;5	21;5	21;5	>Tb927.10.11020 | organism=Trypanosoma_brucei_TREU927 | product=DNA mismatch repair protein, putative,MSH2 (MSH2) | location=Tb927_10_v5.1:2688706-2691561(-) | length=951 | sequence_SO=chromosome | SO=protein_coding	2	21	21	21	15	11	14	17	10	12	14	11	14	15	14	13	14	13	13	14	15	11	14	17	10	12	14	11	14	15	14	13	14	13	13	14	15	11	14	17	10	12	14	11	14
Tb927.10.11030	3	3	3	>Tb927.10.11030 | organism=Trypanosoma_brucei_TREU927 | product=hypothetical protein, conserved | location=Tb927_10_v5.1:2692402-2692704(-) | length=100 | sequence_SO=chromosome | SO=protein_coding	1	3	3	3	3	3	3	3	3	2	3	1	3	3	3	2	3	3	3	3	3	3	3	3	3	2	3	1	3	3	3	2	3	3	3	3	3	3	3	3	3	2	3	1	3
Tb927.10.11080	8	8	8	>Tb927.10.11080 | organism=Trypanosoma_brucei_TREU927 | product=paraflagellar rod protein | location=Tb927_10_v5.1:2700710-2704204(-) | length=1164 | sequence_SO=chromosome | SO=protein_coding	1	8	8	8	7	5	6	6	6	5	5	4	4	6	5	3	7	4	5	3	7	5	6	6	6	5	5	4	4	6	5	3	7	4	5	3	7	5	6	6	6	5	5	4	4
Tb927.10.11130	5	5	5	>Tb927.10.11130 | organism=Trypanosoma_brucei_TREU927 | product=hypothetical protein, conserved | location=Tb927_10_v5.1:2718017-2720950(-) | length=977 | sequence_SO=chromosome | SO=protein_coding	1	5	5	5	2	1	1	1	2	3	1	2	4	1	2	2	2	3	1	1	2	1	1	1	2	3	1	2	4	1	2	2	2	3	1	1	2	1	1	1	2	3	1	2	4
Tb927.10.11140	5	5	5	>Tb927.10.11140 | organism=Trypanosoma_brucei_TREU927 | product=hypothetical protein, conserved | location=Tb927_10_v5.1:2722762-2727387(-) | length=1541 | sequence_SO=chromosome | SO=protein_coding	1	5	5	5	4	4	4	4	3	3	2	3	3	2	2	3	4	2	2	4	4	4	4	4	3	3	2	3	3	2	2	3	4	2	2	4	4	4	4	4	3	3	2	3	3
Tb927.10.11150	6	6	6	>Tb927.10.11150 | organism=Trypanosoma_brucei_TREU927 | product=hypothetical protein, conserved | location=Tb927_10_v5.1:2727782-2728462(-) | length=226 | sequence_SO=chromosome | SO=protein_coding	1	6	6	6	4	2	2	2	2	4	3	0	2	4	3	3	4	4	1	2	4	2	2	2	2	4	3	0	2	4	3	3	4	4	1	2	4	2	2	2	2	4	3	0	2
Tb927.10.11170	6	6	6	>Tb927.10.11170 | organism=Trypanosoma_brucei_TREU927 | product=hypothetical protein, conserved | location=Tb927_10_v5.1:2731152-2736575(-) | length=1807 | sequence_SO=chromosome | SO=protein_coding	1	6	6	6	2	3	2	3	3	3	3	2	5	4	3	4	4	2	4	2	2	3	2	3	3	3	3	2	5	4	3	4	4	2	4	2	2	3	2	3	3	3	3	2	5
Tb927.10.11180	7	7	7	>Tb927.10.11180 | organism=Trypanosoma_brucei_TREU927 | product=E1-like ubiquitin-activating enzyme, putative,ATG7/CVT2/APG7, putative (ATG7) | location=Tb927_10_v5.1:2737156-2739420(-) | length=754 | sequence_SO=chromosome | SO=protein_coding	1	7	7	7	3	1	3	2	2	2	1	2	2	2	2	2	2	2	1	1	3	1	3	2	2	2	1	2	2	2	2	2	2	2	1	1	3	1	3	2	2	2	1	2	2
Tb927.10.11210	7	7	7	>Tb927.10.11210 | organism=Trypanosoma_brucei_TREU927 | product=hypothetical protein, conserved | location=Tb927_10_v5.1:2742228-2743643(-) | length=471 | sequence_SO=chromosome | SO=protein_coding	1	7	7	7	2	6	3	5	3	3	4	4	2	4	5	4	3	2	6	5	2	6	3	5	3	3	4	4	2	4	5	4	3	2	6	5	2	6	3	5	3	3	4	4	2
Tb927.10.11250;Tb11.v5.0575	18;7	18;7	18;7	>Tb927.10.11250 | organism=Trypanosoma_brucei_TREU927 | product=hypothetical protein, conserved | location=Tb927_10_v5.1:2749209-2751827(-) | length=872 | sequence_SO=chromosome | SO=protein_coding	2	18	18	18	6	8	5	9	6	8	10	5	6	7	8	5	8	8	9	7	6	8	5	9	6	8	10	5	6	7	8	5	8	8	9	7	6	8	5	9	6	8	10	5	6
Tb927.10.11300	11	11	11	>Tb927.10.11300 | organism=Trypanosoma_brucei_TREU927 | product=paraflagellar rod component, putative (PFC16) | location=Tb927_10_v5.1:2760514-2760894(+) | length=126 | sequence_SO=chromosome | SO=protein_coding	1	11	11	11	10	11	9	9	10	10	10	9	9	11	10	9	10	10	10	10	10	11	9	9	10	10	10	9	9	11	10	9	10	10	10	10	10	11	9	9	10	10	10	9	9
Tb927.10.11310	16	16	16	>Tb927.10.11310 | organism=Trypanosoma_brucei_TREU927 | product=intraflagellar transport protein IFT55/IFT57, putative (IFT57/55) | location=Tb927_10_v5.1:2761335-2762576(+) | length=413 | sequence_SO=chromosome | SO=protein_coding	1	16	16	16	11	12	12	11	12	11	13	9	11	9	9	10	10	11	13	14	11	12	12	11	12	11	13	9	11	9	9	10	10	11	13	14	11	12	12	11	12	11	13	9	11
Tb927.10.11330	6	6	6	>Tb927.10.11330 | organism=Trypanosoma_brucei_TREU927 | product=hypothetical protein, conserved | location=Tb927_10_v5.1:2764817-2765503(+) | length=228 | sequence_SO=chromosome | SO=protein_coding	1	6	6	6	3	3	3	3	3	3	5	2	4	4	3	2	3	2	2	2	3	3	3	3	3	3	5	2	4	4	3	2	3	2	2	2	3	3	3	3	3	3	5	2	4
Tb927.10.11340;Tb11.v5.0604	8;6	8;6	8;6	>Tb927.10.11340 | organism=Trypanosoma_brucei_TREU927 | product=hypothetical protein, conserved | location=Tb927_10_v5.1:2765916-2770076(+) | length=1386 | sequence_SO=chromosome | SO=protein_coding;>Tb11.v5.0604 | organism=Trypanosoma_brucei_TREU927 | pro	2	8	8	8	7	3	4	4	4	8	4	3	5	4	4	3	5	4	4	4	7	3	4	4	4	8	4	3	5	4	4	3	5	4	4	4	7	3	4	4	4	8	4	3	5
Tb927.10.11380	5	5	5	>Tb927.10.11380 | organism=Trypanosoma_brucei_TREU927 | product=hypothetical protein, conserved | location=Tb927_10_v5.1:2775826-2776998(+) | length=390 | sequence_SO=chromosome | SO=protein_coding	1	5	5	5	1	2	2	1	1	2	1	2	4	1	0	0	3	4	2	3	1	2	2	1	1	2	1	2	4	1	0	0	3	4	2	3	1	2	2	1	1	2	1	2	4
Tb927.10.11390	23	23	23	>Tb927.10.11390 | organism=Trypanosoma_brucei_TREU927 | product=60S ribosomal protein L6, putative | location=Tb927_10_v5.1:2777404-2777982(+) | length=192 | sequence_SO=chromosome | SO=protein_coding	1	23	23	23	19	18	19	19	19	19	20	18	20	19	18	18	19	21	19	20	19	18	19	19	19	19	20	18	20	19	18	18	19	21	19	20	19	18	19	19	19	19	20	18	20
Tb927.10.11400	4	4	4	>Tb927.10.11400 | organism=Trypanosoma_brucei_TREU927 | product=hypothetical protein, conserved | location=Tb927_10_v5.1:2778619-2779857(+) | length=412 | sequence_SO=chromosome | SO=protein_coding	1	4	4	4	3	2	2	2	1	2	2	1	1	3	3	2	1	1	2	2	3	2	2	2	1	2	2	1	1	3	3	2	1	1	2	2	3	2	2	2	1	2	2	1	1
Tb927.10.11410	2	2	2	>Tb927.10.11410 | organism=Trypanosoma_brucei_TREU927 | product=hypothetical protein, conserved | location=Tb927_10_v5.1:2780151-2781266(+) | length=371 | sequence_SO=chromosome | SO=protein_coding	1	2	2	2	1	1	0	2	1	1	0	1	2	2	2	2	1	2	0	1	1	1	0	2	1	1	0	1	2	2	2	2	1	2	0	1	1	1	0	2	1	1	0	1	2
Tb927.10.11470	4	4	4	>Tb927.10.11470 | organism=Trypanosoma_brucei_TREU927 | product=hypothetical protein, conserved | location=Tb927_10_v5.1:2799018-2803103(+) | length=1361 | sequence_SO=chromosome | SO=protein_coding	1	4	4	4	1	1	1	1	2	1	1	1	1	2	1	2	3	3	1	2	1	1	1	1	2	1	1	1	1	2	1	2	3	3	1	2	1	1	1	1	2	1	1	1	1
Tb927.10.11510	10	10	10	>Tb927.10.11510 | organism=Trypanosoma_brucei_TREU927 | product=hypothetical protein, conserved | location=Tb927_10_v5.1:2808278-2809348(+) | length=356 | sequence_SO=chromosome | SO=protein_coding	1	10	10	10	7	7	6	5	6	5	8	6	7	6	7	6	7	8	7	5	7	7	6	5	6	5	8	6	7	6	7	6	7	8	7	5	7	7	6	5	6	5	8	6	7
Tb927.10.11520	5	5	5	>Tb927.10.11520 | organism=Trypanosoma_brucei_TREU927 | product=hypothetical protein, conserved | location=Tb927_10_v5.1:2810810-2811163(+) | length=117 | sequence_SO=chromosome | SO=protein_coding	1	5	5	5	5	3	3	4	4	2	3	2	3	3	4	3	4	4	2	5	5	3	3	4	4	2	3	2	3	3	4	3	4	4	2	5	5	3	3	4	4	2	3	2	3
Tb927.10.11530	4	4	4	>Tb927.10.11530 | organism=Trypanosoma_brucei_TREU927 | product=hypothetical protein, conserved | location=Tb927_10_v5.1:2811743-2812048(+) | length=101 | sequence_SO=chromosome | SO=protein_coding	1	4	4	4	4	4	4	4	3	4	4	2	4	4	4	4	4	4	4	4	4	4	4	4	3	4	4	2	4	4	4	4	4	4	4	4	4	4	4	4	3	4	4	2	4
Tb927.9.6070;Tb927.10.11540	21;21	21;21	21;21	>Tb927.9.6070 | organism=Trypanosoma_brucei_TREU927 | product=40S ribosomal protein S3, putative (RPS3) | location=Tb927_09_v5.1:1008372-1009016(+) | length=214 | sequence_SO=chromosome | SO=protein_coding;>Tb927.10.11540 | organism=Trypanosoma_brucei_TREU	2	21	21	21	21	20	20	20	20	21	20	19	21	20	20	21	21	20	19	20	21	20	20	20	20	21	20	19	21	20	20	21	21	20	19	20	21	20	20	20	20	21	20	19	21
Tb927.10.11570	6	6	6	>Tb927.10.11570 | organism=Trypanosoma_brucei_TREU927 | product=hypothetical protein, conserved | location=Tb927_10_v5.1:2818339-2820498(+) | length=719 | sequence_SO=chromosome | SO=protein_coding	1	6	6	6	4	4	3	2	3	3	2	3	3	3	2	4	2	1	4	3	4	4	3	2	3	3	2	3	3	3	2	4	2	1	4	3	4	4	3	2	3	3	2	3	3
Tb927.10.11590	22	22	22	>Tb927.10.11590 | organism=Trypanosoma_brucei_TREU927 | product=nicotinate phosphoribosyltransferase, putative | location=Tb927_10_v5.1:2827191-2828477(+) | length=428 | sequence_SO=chromosome | SO=protein_coding	1	22	22	22	15	13	16	15	16	16	15	17	17	19	18	15	16	19	12	13	15	13	16	15	16	16	15	17	17	19	18	15	16	19	12	13	15	13	16	15	16	16	15	17	17
Tb927.10.11660	4	4	4	>Tb927.10.11660 | organism=Trypanosoma_brucei_TREU927 | product=hypothetical protein, conserved | location=Tb927_10_v5.1:2850176-2851378(+) | length=400 | sequence_SO=chromosome | SO=protein_coding	1	4	4	4	0	2	3	2	0	1	0	2	0	0	0	0	0	1	3	4	0	2	3	2	0	1	0	2	0	0	0	0	0	1	3	4	0	2	3	2	0	1	0	2	0
Tb927.10.11680	4	4	4	>Tb927.10.11680 | organism=Trypanosoma_brucei_TREU927 | product=chloride channel protein, putative | location=Tb927_10_v5.1:2853324-2856149(+) | length=941 | sequence_SO=chromosome | SO=protein_coding	1	4	4	4	3	3	3	1	3	2	2	1	2	2	3	3	1	2	2	2	3	3	3	1	3	2	2	1	2	2	3	3	1	2	2	2	3	3	3	1	3	2	2	1	2
Tb927.10.11690	2	2	2	>Tb927.10.11690 | organism=Trypanosoma_brucei_TREU927 | product=hypothetical protein, conserved | location=Tb927_10_v5.1:2857193-2858647(+) | length=484 | sequence_SO=chromosome | SO=protein_coding	1	2	2	2	0	2	1	2	1	0	2	0	0	1	1	1	0	2	2	2	0	2	1	2	1	0	2	0	0	1	1	1	0	2	2	2	0	2	1	2	1	0	2	0	0
Tb927.10.1170;Tb11.0560	88;57	88;57	79;57	>Tb927.10.1170 | organism=Trypanosoma_brucei_TREU927 | product=intraflagellar transport protein IFT172, putative (IFT172) | location=Tb927_10_v5.1:311528-316771(-) | length=1747 | sequence_SO=chromosome | SO=protein_coding;>Tb11.0560 | organism=Trypanosoma	2	88	88	79	67	69	66	64	72	74	69	67	71	65	70	71	64	67	68	64	67	69	66	64	72	74	69	67	71	65	70	71	64	67	68	64	61	64	63	62	67	67	64	63	65
Tb927.10.11700	10	10	10	>Tb927.10.11700 | organism=Trypanosoma_brucei_TREU927 | product=guanylate kinase, putative | location=Tb927_10_v5.1:2859201-2859737(+) | length=178 | sequence_SO=chromosome | SO=protein_coding	1	10	10	10	8	10	9	10	9	9	10	8	9	9	9	9	9	9	10	10	8	10	9	10	9	9	10	8	9	9	9	9	9	9	10	10	8	10	9	10	9	9	10	8	9
Tb927.10.11720	5	5	5	>Tb927.10.11720 | organism=Trypanosoma_brucei_TREU927 | product=hypothetical protein, conserved | location=Tb927_10_v5.1:2861484-2863826(+) | length=780 | sequence_SO=chromosome | SO=protein_coding	1	5	5	5	4	3	4	3	3	3	3	3	3	3	4	3	3	2	2	4	4	3	4	3	3	3	3	3	3	3	4	3	3	2	2	4	4	3	4	3	3	3	3	3	3
Tb927.10.11730	4	4	4	>Tb927.10.11730 | organism=Trypanosoma_brucei_TREU927 | product=zinc finger protein family member, putative (ZC3H33) | location=Tb927_10_v5.1:2864592-2866862(+) | length=756 | sequence_SO=chromosome | SO=protein_coding	1	4	4	4	1	2	1	1	1	2	1	4	2	2	2	1	0	3	1	2	1	2	1	1	1	2	1	4	2	2	2	1	0	3	1	2	1	2	1	1	1	2	1	4	2
Tb927.10.11760	23	23	23	>Tb927.10.11760 | organism=Trypanosoma_brucei_TREU927 | product=pumilio/PUF RNA binding protein 6 (PUF6) | location=Tb927_10_v5.1:2869425-2871956(+) | length=843 | sequence_SO=chromosome | SO=protein_coding	1	23	23	23	18	20	19	19	16	16	18	18	19	18	19	16	17	18	16	20	18	20	19	19	16	16	18	18	19	18	19	16	17	18	16	20	18	20	19	19	16	16	18	18	19
Tb927.10.11780	13	13	13	>Tb927.10.11780 | organism=Trypanosoma_brucei_TREU927 | product=hypothetical protein, conserved | location=Tb927_10_v5.1:2878763-2882254(+) | length=1163 | sequence_SO=chromosome | SO=protein_coding	1	13	13	13	9	9	8	8	11	12	8	10	10	10	10	12	11	9	10	10	9	9	8	8	11	12	8	10	10	10	10	12	11	9	10	10	9	9	8	8	11	12	8	10	10
Tb927.10.11800	8	8	8	>Tb927.10.11800 | organism=Trypanosoma_brucei_TREU927 | product=33 kDa inner dynein arm light chain, axonemal, putative,dynein light chain, putative | location=Tb927_10_v5.1:2883245-2884366(+) | length=373 | sequence_SO=chromosome | SO=protein_coding	1	8	8	8	4	5	5	4	5	5	6	3	4	4	5	3	5	5	5	5	4	5	5	4	5	5	6	3	4	4	5	3	5	5	5	5	4	5	5	4	5	5	6	3	4
Tb927.10.11840	8	3	3	>Tb927.10.11840 | organism=Trypanosoma_brucei_TREU927 | product=hypothetical protein | location=Tb927_10_v5.1:2890931-2892292(+) | length=453 | sequence_SO=chromosome | SO=protein_coding	1	8	3	3	6	7	6	5	6	6	5	5	5	6	7	7	6	6	3	4	2	2	2	2	2	2	1	1	2	3	2	2	3	3	1	1	2	2	2	2	2	2	1	1	2
Tb927.10.11850	9	9	4	>Tb927.10.11850 | organism=Trypanosoma_brucei_TREU927 | product=hypothetical protein, conserved | location=Tb927_10_v5.1:2892761-2896075(+) | length=1104 | sequence_SO=chromosome | SO=protein_coding	1	9	9	4	6	6	5	5	5	5	5	5	5	4	6	6	5	4	3	4	6	6	5	5	5	5	5	5	5	4	6	6	5	4	3	4	2	1	1	2	1	1	1	1	2
Tb927.10.11870	9	9	9	>Tb927.10.11870 | organism=Trypanosoma_brucei_TREU927 | product=mitochondrial RNA binding protein (MRB11870) | location=Tb927_10_v5.1:2898295-2899227(+) | length=310 | sequence_SO=chromosome | SO=protein_coding	1	9	9	9	8	6	5	4	6	4	3	2	4	5	4	3	4	6	4	5	8	6	5	4	6	4	3	2	4	5	4	3	4	6	4	5	8	6	5	4	6	4	3	2	4
Tb927.10.11890	6	6	6	>Tb927.10.11890 | organism=Trypanosoma_brucei_TREU927 | product=hypothetical protein, conserved | location=Tb927_10_v5.1:2902749-2903699(+) | length=316 | sequence_SO=chromosome | SO=protein_coding	1	6	6	6	3	2	3	3	2	1	1	4	1	2	4	3	4	2	1	2	3	2	3	3	2	1	1	4	1	2	4	3	4	2	1	2	3	2	3	3	2	1	1	4	1
Tb927.10.11930	13	13	13	>Tb927.10.11930 | organism=Trypanosoma_brucei_TREU927 | product=beta-D-hydroxybutyrate dehydrogenase | location=Tb927_10_v5.1:2907661-2908443(+) | length=260 | sequence_SO=chromosome | SO=protein_coding	1	13	13	13	11	12	11	10	9	9	10	8	11	10	10	11	11	12	11	8	11	12	11	10	9	9	10	8	11	10	10	11	11	12	11	8	11	12	11	10	9	9	10	8	11
Tb927.10.11990	5	5	5	>Tb927.10.11990 | organism=Trypanosoma_brucei_TREU927 | product=RNA-binding protein | location=Tb927_10_v5.1:2918711-2919358(+) | length=215 | sequence_SO=chromosome | SO=protein_coding	1	5	5	5	3	3	3	3	4	4	4	3	3	3	4	3	3	5	3	3	3	3	3	3	4	4	4	3	3	3	4	3	3	5	3	3	3	3	3	3	4	4	4	3	3
Tb927.10.12000	2	2	2	>Tb927.10.12000 | organism=Trypanosoma_brucei_TREU927 | product=iron-sulfur cluster assembly protein, putative | location=Tb927_10_v5.1:2919886-2920185(+) | length=99 | sequence_SO=chromosome | SO=protein_coding	1	2	2	2	1	2	2	1	1	1	1	1	1	2	1	1	1	2	2	2	1	2	2	1	1	1	1	1	1	2	1	1	1	2	2	2	1	2	2	1	1	1	1	1	1
Tb927.10.12010	3	3	3	>Tb927.10.12010 | organism=Trypanosoma_brucei_TREU927 | product=hypothetical protein, conserved | location=Tb927_10_v5.1:2921123-2921518(+) | length=131 | sequence_SO=chromosome | SO=protein_coding	1	3	3	3	3	2	2	2	2	2	2	2	2	2	2	3	2	2	2	2	3	2	2	2	2	2	2	2	2	2	2	3	2	2	2	2	3	2	2	2	2	2	2	2	2
Tb927.10.12030	6	6	6	>Tb927.10.12030 | organism=Trypanosoma_brucei_TREU927 | product=hypothetical protein, conserved | location=Tb927_10_v5.1:2923512-2924264(+) | length=250 | sequence_SO=chromosome | SO=protein_coding	1	6	6	6	6	5	5	5	6	6	5	5	6	4	5	6	6	6	4	5	6	5	5	5	6	6	5	5	6	4	5	6	6	6	4	5	6	5	5	5	6	6	5	5	6
Tb927.10.12090	5	5	5	>Tb927.10.12090 | organism=Trypanosoma_brucei_TREU927 | product=RNA-binding protein, putative (RBP7A) | location=Tb927_10_v5.1:2945000-2945350(+) | length=116 | sequence_SO=chromosome | SO=protein_coding	1	5	5	5	5	5	4	4	4	4	4	2	5	4	4	4	4	4	4	4	5	5	4	4	4	4	4	2	5	4	4	4	4	4	4	4	5	5	4	4	4	4	4	2	5
Tb927.10.1210;Tb11.v5.0486	23;6	23;6	23;6	>Tb927.10.1210 | organism=Trypanosoma_brucei_TREU927 | product=katanin, putative | location=Tb927_10_v5.1:324766-326808(-) | length=680 | sequence_SO=chromosome | SO=protein_coding	2	23	23	23	13	15	13	13	12	16	11	15	12	15	16	14	10	17	14	10	13	15	13	13	12	16	11	15	12	15	16	14	10	17	14	10	13	15	13	13	12	16	11	15	12
Tb927.10.12130	16	16	16	>Tb927.10.12130 | organism=Trypanosoma_brucei_TREU927 | product=hypothetical protein, conserved | location=Tb927_10_v5.1:2956367-2958718(+) | length=783 | sequence_SO=chromosome | SO=protein_coding	1	16	16	16	9	10	7	8	6	9	7	12	8	8	8	8	10	11	9	9	9	10	7	8	6	9	7	12	8	8	8	8	10	11	9	9	9	10	7	8	6	9	7	12	8
Tb927.10.12180	17	17	17	>Tb927.10.12180 | organism=Trypanosoma_brucei_TREU927 | product=hypothetical protein, conserved | location=Tb927_10_v5.1:2966690-2968798(+) | length=702 | sequence_SO=chromosome | SO=protein_coding	1	17	17	17	5	7	5	5	6	4	7	7	4	5	5	6	6	7	7	5	5	7	5	5	6	4	7	7	4	5	5	6	6	7	7	5	5	7	5	5	6	4	7	7	4
Tb927.10.12190	4	4	4	>Tb927.10.12190 | organism=Trypanosoma_brucei_TREU927 | product=RAB-interacting protein, putative | location=Tb927_10_v5.1:2969489-2970127(+) | length=212 | sequence_SO=chromosome | SO=protein_coding	1	4	4	4	2	2	1	2	0	2	0	2	2	1	3	1	2	3	0	0	2	2	1	2	0	2	0	2	2	1	3	1	2	3	0	0	2	2	1	2	0	2	0	2	2
Tb927.10.12240	9	9	9	>Tb927.10.12240 | organism=Trypanosoma_brucei_TREU927 | product=short-chain dehydrogenase, putative | location=Tb927_10_v5.1:2976215-2977198(+) | length=327 | sequence_SO=chromosome | SO=protein_coding	1	9	9	9	8	7	7	7	6	6	4	4	4	7	8	7	6	6	7	6	8	7	7	7	6	6	4	4	4	7	8	7	6	6	7	6	8	7	7	7	6	6	4	4	4
Tb927.10.12260	7	6	6	>Tb927.10.12260 | organism=Trypanosoma_brucei_TREU927 | product=cytosolic nonspecific dipeptidase, putative,peptidase (M20/M25/M40 family), putative | location=Tb927_10_v5.1:2980314-2981741(+) | length=475 | sequence_SO=chromosome | SO=protein_coding	1	7	6	6	4	4	4	5	4	4	4	4	4	5	4	3	4	3	6	6	3	3	4	4	3	3	3	3	3	4	3	2	3	2	5	5	3	3	4	4	3	3	3	3	3
Tb927.10.12290	8	8	8	>Tb927.10.12290 | organism=Trypanosoma_brucei_TREU927 | product=UDP-Gal or UDP-GlcNAc-dependent glycosyltransferase, putative | location=Tb927_10_v5.1:2984647-2985762(-) | length=371 | sequence_SO=chromosome | SO=protein_coding	1	8	8	8	5	3	4	4	4	5	2	4	4	4	5	4	6	5	3	5	5	3	4	4	4	5	2	4	4	4	5	4	6	5	3	5	5	3	4	4	4	5	2	4	4
Tb927.10.1230	12	12	12	>Tb927.10.1230 | organism=Trypanosoma_brucei_TREU927 | product=hypothetical protein, conserved | location=Tb927_10_v5.1:333466-334494(-) | length=342 | sequence_SO=chromosome | SO=protein_coding	1	12	12	12	10	9	11	10	8	9	8	6	8	9	7	9	10	8	11	7	10	9	11	10	8	9	8	6	8	9	7	9	10	8	11	7	10	9	11	10	8	9	8	6	8
Tb927.10.12330	8	8	8	>Tb927.10.12330 | organism=Trypanosoma_brucei_TREU927 | product=zinc finger protein family member, putative (ZC3H34) | location=Tb927_10_v5.1:2992296-2992904(-) | length=202 | sequence_SO=chromosome | SO=protein_coding	1	8	8	8	7	6	7	7	7	7	6	7	7	6	6	7	8	7	7	7	7	6	7	7	7	7	6	7	7	6	6	7	8	7	7	7	7	6	7	7	7	7	6	7	7
Tb927.10.12360	6	6	6	>Tb927.10.12360 | organism=Trypanosoma_brucei_TREU927 | product=hypothetical protein, conserved | location=Tb927_10_v5.1:2998708-2999220(-) | length=170 | sequence_SO=chromosome | SO=protein_coding	1	6	6	6	6	6	5	6	6	6	5	5	6	5	6	6	6	6	5	6	6	6	5	6	6	6	5	5	6	5	6	6	6	6	5	6	6	6	5	6	6	6	5	5	6
Tb927.10.12390	4	4	4	>Tb927.10.12390 | organism=Trypanosoma_brucei_TREU927 | product=hypothetical protein, conserved | location=Tb927_10_v5.1:3004425-3005201(-) | length=258 | sequence_SO=chromosome | SO=protein_coding	1	4	4	4	2	2	2	2	3	2	3	1	2	2	3	3	3	2	1	2	2	2	2	2	3	2	3	1	2	2	3	3	3	2	1	2	2	2	2	2	3	2	3	1	2
Tb927.10.12410	17	17	17	>Tb927.10.12410 | organism=Trypanosoma_brucei_TREU927 | product=hypothetical protein, conserved | location=Tb927_10_v5.1:3008951-3009637(-) | length=228 | sequence_SO=chromosome | SO=protein_coding	1	17	17	17	13	12	12	11	13	15	14	10	12	13	14	14	13	15	12	15	13	12	12	11	13	15	14	10	12	13	14	14	13	15	12	15	13	12	12	11	13	15	14	10	12
Tb927.10.12430	18	18	18	>Tb927.10.12430 | organism=Trypanosoma_brucei_TREU927 | product=hypothetical protein, conserved | location=Tb927_10_v5.1:3011084-3013033(-) | length=649 | sequence_SO=chromosome | SO=protein_coding	1	18	18	18	14	13	14	12	13	13	14	13	15	13	11	12	13	12	14	12	14	13	14	12	13	13	14	13	15	13	11	12	13	12	14	12	14	13	14	12	13	13	14	13	15
Tb927.10.12470	6	6	6	>Tb927.10.12470 | organism=Trypanosoma_brucei_TREU927 | product=hypothetical protein, conserved | location=Tb927_10_v5.1:3018303-3019886(-) | length=527 | sequence_SO=chromosome | SO=protein_coding	1	6	6	6	3	4	4	5	4	5	3	4	4	3	3	2	3	3	2	4	3	4	4	5	4	5	3	4	4	3	3	2	3	3	2	4	3	4	4	5	4	5	3	4	4
Tb927.10.12490	6	6	6	>Tb927.10.12490 | organism=Trypanosoma_brucei_TREU927 | product=kinesin, putative | location=Tb927_10_v5.1:3024666-3028064(-) | length=1132 | sequence_SO=chromosome | SO=protein_coding	1	6	6	6	3	2	2	2	2	6	1	5	2	2	3	2	2	2	2	1	3	2	2	2	2	6	1	5	2	2	3	2	2	2	2	1	3	2	2	2	2	6	1	5	2
Tb927.10.1250	16	16	16	>Tb927.10.1250 | organism=Trypanosoma_brucei_TREU927 | product=hypothetical protein, conserved | location=Tb927_10_v5.1:335940-336725(-) | length=261 | sequence_SO=chromosome | SO=protein_coding	1	16	16	16	14	14	14	12	15	16	12	15	15	16	15	13	16	15	13	14	14	14	14	12	15	16	12	15	15	16	15	13	16	15	13	14	14	14	14	12	15	16	12	15	15
Tb927.10.12500	27	3	3	>Tb927.10.12500 | organism=Trypanosoma_brucei_TREU927 | product=P-type H -ATPase, putative | location=Tb927_10_v5.1:3027856-3030594(-) | length=912 | sequence_SO=chromosome | SO=protein_coding	1	27	3	3	22	23	23	23	23	24	22	22	24	24	25	23	24	22	23	23	3	2	2	2	3	3	2	3	3	2	3	3	3	2	2	1	3	2	2	2	3	3	2	3	3
Tb927.10.12510	34	34	10	>Tb927.10.12510 | organism=Trypanosoma_brucei_TREU927 | product=P-type H -ATPase, putative | location=Tb927_10_v5.1:3034672-3037434(-) | length=920 | sequence_SO=chromosome | SO=protein_coding	1	34	34	10	27	29	28	27	27	29	25	25	28	30	29	26	28	27	29	28	27	29	28	27	27	29	25	25	28	30	29	26	28	27	29	28	8	8	7	6	7	8	5	6	7
Tb927.10.12590	18	18	18	>Tb927.10.12590 | organism=Trypanosoma_brucei_TREU927 | product=hypothetical protein, conserved | location=Tb927_10_v5.1:3050413-3053214(-) | length=933 | sequence_SO=chromosome | SO=protein_coding	1	18	18	18	13	14	11	12	15	15	13	13	14	14	13	11	13	15	12	12	13	14	11	12	15	15	13	13	14	14	13	11	13	15	12	12	13	14	11	12	15	15	13	13	14
Tb927.10.12630	8	8	8	>Tb927.10.12630 | organism=Trypanosoma_brucei_TREU927 | product=hypothetical protein, conserved | location=Tb927_10_v5.1:3061419-3062075(-) | length=218 | sequence_SO=chromosome | SO=protein_coding	1	8	8	8	6	5	4	5	6	6	5	4	5	7	4	8	5	8	6	7	6	5	4	5	6	6	5	4	5	7	4	8	5	8	6	7	6	5	4	5	6	6	5	4	5
Tb927.10.12660	19	19	19	>Tb927.10.12660 | organism=Trypanosoma_brucei_TREU927 | product=pumilio/PUF RNA binding protein 2 (PUF2) | location=Tb927_10_v5.1:3073565-3076108(-) | length=847 | sequence_SO=chromosome | SO=protein_coding	1	19	19	19	15	13	12	12	12	15	13	14	16	12	15	10	15	16	14	16	15	13	12	12	12	15	13	14	16	12	15	10	15	16	14	16	15	13	12	12	12	15	13	14	16
Tb927.10.12670	9	9	9	>Tb927.10.12670 | organism=Trypanosoma_brucei_TREU927 | product=hypothetical protein, conserved | location=Tb927_10_v5.1:3076001-3077611(-) | length=536 | sequence_SO=chromosome | SO=protein_coding	1	9	9	9	6	5	6	6	4	5	6	6	6	5	4	4	6	6	6	5	6	5	6	6	4	5	6	6	6	5	4	4	6	6	6	5	6	5	6	6	4	5	6	6	6
Tb927.11.9730;Tb927.10.12680	8;8	8;8	8;8	>Tb927.11.9730 | organism=Trypanosoma_brucei_TREU927 | product=60S ribosomal protein L34, putative | location=Tb927_11_v5.1:2634550-2635062(-) | length=170 | sequence_SO=chromosome | SO=protein_coding;>Tb927.10.12680 | organism=Trypanosoma_brucei_TREU927 |	2	8	8	8	7	7	7	7	7	7	7	7	8	7	7	6	7	7	7	7	7	7	7	7	7	7	7	7	8	7	7	6	7	7	7	7	7	7	7	7	7	7	7	7	8
Tb927.10.12700	29	29	29	>Tb927.10.12700 | organism=Trypanosoma_brucei_TREU927 | product=pyruvate dehydrogenase E1 alpha subunit, putative | location=Tb927_10_v5.1:3083348-3084484(-) | length=378 | sequence_SO=chromosome | SO=protein_coding	1	29	29	29	20	25	26	26	22	24	25	22	25	26	28	23	23	25	25	24	20	25	26	26	22	24	25	22	25	26	28	23	23	25	25	24	20	25	26	26	22	24	25	22	25
Tb927.10.12710	57	57	57	>Tb927.10.12710 | organism=Trypanosoma_brucei_TREU927 | product=heat shock protein 110, putative | location=Tb927_10_v5.1:3085110-3087545(-) | length=811 | sequence_SO=chromosome | SO=protein_coding	1	57	57	57	53	49	51	52	54	52	49	49	55	54	50	55	54	51	52	53	53	49	51	52	54	52	49	49	55	54	50	55	54	51	52	53	53	49	51	52	54	52	49	49	55
Tb927.10.12720	11	11	11	>Tb927.10.12720 | organism=Trypanosoma_brucei_TREU927 | product=hypothetical protein, conserved | location=Tb927_10_v5.1:3088289-3090997(-) | length=902 | sequence_SO=chromosome | SO=protein_coding	1	11	11	11	6	7	5	6	6	6	4	4	3	4	6	6	4	3	9	6	6	7	5	6	6	6	4	4	3	4	6	6	4	3	9	6	6	7	5	6	6	6	4	4	3
Tb927.10.12800;Tb927.10.12780	4;2	4;2	4;2	>Tb927.10.12800 | organism=Trypanosoma_brucei_TREU927 | product=zinc finger protein family member, putative (ZC3H38) | location=Tb927_10_v5.1:3107871-3108713(-) | length=280 | sequence_SO=chromosome | SO=protein_coding;>Tb927.10.12780 | organism=Trypanosom	2	4	4	4	3	3	3	3	4	3	3	3	3	3	3	3	3	4	3	3	3	3	3	3	4	3	3	3	3	3	3	3	3	4	3	3	3	3	3	3	4	3	3	3	3
Tb927.10.12810	9	9	9	>Tb927.10.12810 | organism=Trypanosoma_brucei_TREU927 | product=cholinephosphate cytidylyltransferase A, putative | location=Tb927_10_v5.1:3110836-3112356(-) | length=506 | sequence_SO=chromosome | SO=protein_coding	1	9	9	9	8	7	6	4	6	7	5	6	6	5	6	5	9	5	7	5	8	7	6	4	6	7	5	6	6	5	6	5	9	5	7	5	8	7	6	4	6	7	5	6	6
Tb927.10.12820	47	47	47	>Tb927.10.12820 | organism=Trypanosoma_brucei_TREU927 | product=hypothetical protein, conserved | location=Tb927_10_v5.1:3112608-3115649(-) | length=1013 | sequence_SO=chromosome | SO=protein_coding	1	47	47	47	43	45	43	39	42	45	39	40	41	40	41	38	41	39	42	40	43	45	43	39	42	45	39	40	41	40	41	38	41	39	42	40	43	45	43	39	42	45	39	40	41
Tb927.10.12840	14	14	14	>Tb927.10.12840 | organism=Trypanosoma_brucei_TREU927 | product=mitochondrial carrier protein (MCP12) | location=Tb927_10_v5.1:3119218-3120132(-) | length=304 | sequence_SO=chromosome | SO=protein_coding	1	14	14	14	10	10	9	9	9	9	9	8	8	6	8	10	8	6	9	12	10	10	9	9	9	9	9	8	8	6	8	10	8	6	9	12	10	10	9	9	9	9	9	8	8
Tb927.10.12850	9	9	9	>Tb927.10.12850 | organism=Trypanosoma_brucei_TREU927 | product=ttaggg binding factor | location=Tb927_10_v5.1:3121462-3122610(-) | length=382 | sequence_SO=chromosome | SO=protein_coding	1	9	9	9	7	8	7	7	6	7	7	8	7	7	7	9	7	5	7	7	7	8	7	7	6	7	7	8	7	7	7	9	7	5	7	7	7	8	7	7	6	7	7	8	7
Tb927.10.12860	14	14	14	>Tb927.10.12860 | organism=Trypanosoma_brucei_TREU927 | product=hypothetical protein, conserved | location=Tb927_10_v5.1:3123396-3125480(-) | length=694 | sequence_SO=chromosome | SO=protein_coding	1	14	14	14	4	4	5	5	6	5	9	6	7	5	6	4	2	5	7	6	4	4	5	5	6	5	9	6	7	5	6	4	2	5	7	6	4	4	5	5	6	5	9	6	7
Tb927.10.12870	11	11	11	>Tb927.10.12870 | organism=Trypanosoma_brucei_TREU927 | product=hypothetical protein, conserved | location=Tb927_10_v5.1:3125652-3128915(-) | length=1087 | sequence_SO=chromosome | SO=protein_coding	1	11	11	11	6	3	8	7	6	5	5	6	5	6	5	6	6	7	5	6	6	3	8	7	6	5	5	6	5	6	5	6	6	7	5	6	6	3	8	7	6	5	5	6	5
Tb927.10.12890	41	41	41	>Tb927.10.12890 | organism=Trypanosoma_brucei_TREU927 | product=bifunctional aminoacyl-tRNA synthetase, putative | location=Tb927_10_v5.1:3132295-3134721(-) | length=808 | sequence_SO=chromosome | SO=protein_coding	1	41	41	41	35	37	36	34	38	35	36	34	40	37	33	39	35	38	36	34	35	37	36	34	38	35	36	34	40	37	33	39	35	38	36	34	35	37	36	34	38	35	36	34	40
Tb927.10.12930	2	2	2	>Tb927.10.12930 | organism=Trypanosoma_brucei_TREU927 | product=hypothetical protein, conserved | location=Tb927_10_v5.1:3142917-3143540(-) | length=207 | sequence_SO=chromosome | SO=protein_coding	1	2	2	2	2	1	1	1	2	2	1	1	2	2	2	2	2	2	1	1	2	1	1	1	2	2	1	1	2	2	2	2	2	2	1	1	2	1	1	1	2	2	1	1	2
Tb927.10.12940	11	11	11	>Tb927.10.12940 | organism=Trypanosoma_brucei_TREU927 | product=predicted zinc finger protein | location=Tb927_10_v5.1:3145041-3146015(-) | length=324 | sequence_SO=chromosome | SO=protein_coding	1	11	11	11	8	10	8	9	9	8	9	7	8	8	9	8	7	9	8	9	8	10	8	9	9	8	9	7	8	8	9	8	7	9	8	9	8	10	8	9	9	8	9	7	8
Tb927.10.12960	12	12	12	>Tb927.10.12960 | organism=Trypanosoma_brucei_TREU927 | product=ras-related protein rab-5,small GTPase, putative (RAB5A) | location=Tb927_10_v5.1:3150211-3150903(-) | length=230 | sequence_SO=chromosome | SO=protein_coding	1	12	12	12	11	10	12	11	11	9	10	11	10	11	11	10	10	11	11	10	11	10	12	11	11	9	10	11	10	11	11	10	10	11	11	10	11	10	12	11	11	9	10	11	10
Tb927.10.12970	4	4	4	>Tb927.10.12970 | organism=Trypanosoma_brucei_TREU927 | product=hypothetical protein, conserved | location=Tb927_10_v5.1:3151300-3152211(-) | length=303 | sequence_SO=chromosome | SO=protein_coding	1	4	4	4	1	2	2	2	2	1	2	1	3	2	2	2	2	2	3	2	1	2	2	2	2	1	2	1	3	2	2	2	2	2	3	2	1	2	2	2	2	1	2	1	3
Tb927.10.12980	11	11	11	>Tb927.10.12980 | organism=Trypanosoma_brucei_TREU927 | product=methyltransferase, putative,member of the NOL1/NOP2/sun family of proteins | location=Tb927_10_v5.1:3152793-3155213(-) | length=806 | sequence_SO=chromosome | SO=protein_coding	1	11	11	11	6	4	4	3	2	6	2	5	3	2	1	4	6	3	2	4	6	4	4	3	2	6	2	5	3	2	1	4	6	3	2	4	6	4	4	3	2	6	2	5	3
Tb927.10.13020	11	11	11	>Tb927.10.13020 | organism=Trypanosoma_brucei_TREU927 | product=vacuolar protein sorting complex subunit, putative,Vps16, putative | location=Tb927_10_v5.1:3162122-3164869(-) | length=915 | sequence_SO=chromosome | SO=protein_coding	1	11	11	11	6	5	6	5	5	4	6	5	6	3	5	4	3	4	3	5	6	5	6	5	5	4	6	5	6	3	5	4	3	4	3	5	6	5	6	5	5	4	6	5	6
Tb927.10.13030	3	3	3	>Tb927.10.13030 | organism=Trypanosoma_brucei_TREU927 | product=calpain-like cysteine peptidase, putative,cysteine peptidase, Clan CA, family C2, putative | location=Tb927_10_v5.1:3165002-3167038(-) | length=678 | sequence_SO=chromosome | SO=protein_coding	1	3	3	3	0	1	1	1	1	1	1	2	1	1	2	2	1	1	2	2	0	1	1	1	1	1	1	2	1	1	2	2	1	1	2	2	0	1	1	1	1	1	1	2	1
Tb927.10.1310	11	11	11	>Tb927.10.1310 | organism=Trypanosoma_brucei_TREU927 | product=hypothetical protein, conserved | location=Tb927_10_v5.1:346938-349772(-) | length=944 | sequence_SO=chromosome | SO=protein_coding	1	11	11	11	4	5	6	4	5	3	5	3	3	6	3	3	5	3	4	6	4	5	6	4	5	3	5	3	3	6	3	3	5	3	4	6	4	5	6	4	5	3	5	3	3
Tb927.10.13100	5	5	5	>Tb927.10.13100 | organism=Trypanosoma_brucei_TREU927 | product=hypothetical protein, conserved | location=Tb927_10_v5.1:3188413-3189729(-) | length=438 | sequence_SO=chromosome | SO=protein_coding	1	5	5	5	2	2	1	2	1	2	2	0	3	2	2	1	2	1	3	2	2	2	1	2	1	2	2	0	3	2	2	1	2	1	3	2	2	2	1	2	1	2	2	0	3
Tb927.10.13110	7	7	7	>Tb927.10.13110 | organism=Trypanosoma_brucei_TREU927 | product=dynein light chain, putative,dynein light chain 2B, cytoplasmic, putative,predicted dynein modulator,roadblock/LC7 family member | location=Tb927_10_v5.1:3191542-3191898(-) | length=118 | sequ	1	7	7	7	6	6	7	7	6	5	6	3	6	6	6	5	6	6	7	7	6	6	7	7	6	5	6	3	6	6	6	5	6	6	7	7	6	6	7	7	6	5	6	3	6
Tb927.10.13120	4	4	4	>Tb927.10.13120 | organism=Trypanosoma_brucei_TREU927 | product=mitochondrial carrier protein (MCP14) | location=Tb927_10_v5.1:3192077-3193111(-) | length=344 | sequence_SO=chromosome | SO=protein_coding	1	4	4	4	2	2	2	1	1	1	2	3	2	3	2	2	1	1	1	1	2	2	2	1	1	1	2	3	2	3	2	2	1	1	1	1	2	2	2	1	1	1	2	3	2
Tb927.10.13130	3	3	3	>Tb927.10.13130 | organism=Trypanosoma_brucei_TREU927 | product=UTP-glucose-1-phosphate uridylyltransferase | location=Tb927_10_v5.1:3194106-3195563(-) | length=485 | sequence_SO=chromosome | SO=protein_coding	1	3	3	3	2	3	3	2	1	2	2	0	1	2	1	0	0	1	2	2	2	3	3	2	1	2	2	0	1	2	1	0	0	1	2	2	2	3	3	2	1	2	2	0	1
Tb927.10.13180	24	24	24	>Tb927.10.13180 | organism=Trypanosoma_brucei_TREU927 | product=hypothetical protein, conserved | location=Tb927_10_v5.1:3204434-3208144(-) | length=1236 | sequence_SO=chromosome | SO=protein_coding	1	24	24	24	15	13	11	11	16	17	13	17	15	13	11	10	16	11	12	15	15	13	11	11	16	17	13	17	15	13	11	10	16	11	12	15	15	13	11	11	16	17	13	17	15
Tb927.10.1320	11	11	11	>Tb927.10.1320 | organism=Trypanosoma_brucei_TREU927 | product=hypothetical protein, conserved | location=Tb927_10_v5.1:350160-352307(-) | length=715 | sequence_SO=chromosome | SO=protein_coding	1	11	11	11	8	8	8	7	9	8	9	8	11	8	8	9	9	7	8	8	8	8	8	7	9	8	9	8	11	8	8	9	9	7	8	8	8	8	8	7	9	8	9	8	11
Tb927.10.13240	5	5	5	>Tb927.10.13240 | organism=Trypanosoma_brucei_TREU927 | product=hypothetical protein, conserved | location=Tb927_10_v5.1:3221558-3223345(-) | length=595 | sequence_SO=chromosome | SO=protein_coding	1	5	5	5	0	1	1	0	2	1	1	1	2	0	2	1	1	0	1	2	0	1	1	0	2	1	1	1	2	0	2	1	1	0	1	2	0	1	1	0	2	1	1	1	2
Tb927.10.13250	10	10	10	>Tb927.10.13250 | organism=Trypanosoma_brucei_TREU927 | product=hypothetical protein, conserved | location=Tb927_10_v5.1:3223486-3229218(-) | length=1910 | sequence_SO=chromosome | SO=protein_coding	1	10	10	10	3	4	4	4	3	3	3	3	3	3	4	3	4	3	6	5	3	4	4	4	3	3	3	3	3	3	4	3	4	3	6	5	3	4	4	4	3	3	3	3	3
Tb927.10.13280	83	83	83	>Tb927.10.13280 | organism=Trypanosoma_brucei_TREU927 | product=hypothetical protein, conserved | location=Tb927_10_v5.1:3238318-3246138(-) | length=2606 | sequence_SO=chromosome | SO=protein_coding	1	83	83	83	53	53	53	51	56	63	52	66	63	55	57	51	56	55	56	48	53	53	53	51	56	63	52	66	63	55	57	51	56	55	56	48	53	53	53	51	56	63	52	66	63
Tb927.10.13290	4	4	4	>Tb927.10.13290 | organism=Trypanosoma_brucei_TREU927 | product=ethanolamine phosphotransferase (EPT) | location=Tb927_10_v5.1:3246411-3247649(-) | length=412 | sequence_SO=chromosome | SO=protein_coding	1	4	4	4	4	3	3	3	3	3	3	3	4	3	3	2	3	3	3	3	4	3	3	3	3	3	3	3	4	3	3	2	3	3	3	3	4	3	3	3	3	3	3	3	4
Tb927.10.13310	9	9	9	>Tb927.10.13310 | organism=Trypanosoma_brucei_TREU927 | product=DNA-directed RNA polymerase I subunit, putative,RNA polymerase subunit, putative (RPB5z) | location=Tb927_10_v5.1:3249634-3250533(-) | length=299 | sequence_SO=chromosome | SO=protein_coding	1	9	9	9	2	2	3	3	5	5	3	3	7	5	4	4	4	4	4	5	2	2	3	3	5	5	3	3	7	5	4	4	4	4	4	5	2	2	3	3	5	5	3	3	7
Tb927.10.13320	11	11	11	>Tb927.10.13320 | organism=Trypanosoma_brucei_TREU927 | product=DNA-directed RNA polymerase II/III subunit, putative (RPB5) | location=Tb927_10_v5.1:3251030-3251689(-) | length=219 | sequence_SO=chromosome | SO=protein_coding	1	11	11	11	8	9	9	8	9	10	5	4	7	9	9	7	8	9	9	9	8	9	9	8	9	10	5	4	7	9	9	7	8	9	9	9	8	9	9	8	9	10	5	4	7
Tb927.10.13360	24	24	24	>Tb927.10.13360 | organism=Trypanosoma_brucei_TREU927 | product=elongation factor Tu, putative | location=Tb927_10_v5.1:3263103-3264515(-) | length=470 | sequence_SO=chromosome | SO=protein_coding	1	24	24	24	20	21	20	17	19	20	15	16	19	18	19	18	21	20	20	18	20	21	20	17	19	20	15	16	19	18	19	18	21	20	20	18	20	21	20	17	19	20	15	16	19
Tb927.10.13430	2	2	2	>Tb927.10.13430 | organism=Trypanosoma_brucei_TREU927 | product=citrate synthase, putative | location=Tb927_10_v5.1:3277188-3278642(-) | length=484 | sequence_SO=chromosome | SO=protein_coding	1	2	2	2	1	1	2	2	1	1	1	2	1	2	2	2	1	2	1	2	1	1	2	2	1	1	1	2	1	2	2	2	1	2	1	2	1	1	2	2	1	1	1	2	1
Tb927.10.13450	15	15	15	>Tb927.10.13450 | organism=Trypanosoma_brucei_TREU927 | product=hypothetical protein, conserved,hypothetical protein | location=Tb927_10_v5.1:3281746-3283548(-) | length=600 | sequence_SO=chromosome | SO=protein_coding	1	15	15	15	13	10	10	12	9	13	10	9	11	11	10	8	11	9	10	9	13	10	10	12	9	13	10	9	11	11	10	8	11	9	10	9	13	10	10	12	9	13	10	9	11
Tb927.10.13480	5	5	5	>Tb927.10.13480 | organism=Trypanosoma_brucei_TREU927 | product=protein kinase, putative | location=Tb927_10_v5.1:3291111-3291938(-) | length=275 | sequence_SO=chromosome | SO=protein_coding	1	5	5	5	3	3	4	3	3	3	4	2	4	4	3	2	1	3	3	2	3	3	4	3	3	3	4	2	4	4	3	2	1	3	3	2	3	3	4	3	3	3	4	2	4
Tb927.11.9710;Tb927.10.13500	26;26	26;26	26;26	>Tb927.11.9710 | organism=Trypanosoma_brucei_TREU927 | product=60S ribosomal protein L10a, putative (RPL10A) | location=Tb927_11_v5.1:2632935-2633579(-) | length=214 | sequence_SO=chromosome | SO=protein_coding;>Tb927.10.13500 | organism=Trypanosoma_brucei	2	26	26	26	22	22	24	24	23	25	25	22	26	25	25	26	25	26	23	24	22	22	24	24	23	25	25	22	26	25	25	26	25	26	23	24	22	22	24	24	23	25	25	22	26
Tb927.10.13510	6	6	6	>Tb927.10.13510 | organism=Trypanosoma_brucei_TREU927 | product=zinc metallopeptidase, putative | location=Tb927_10_v5.1:3298393-3300102(-) | length=569 | sequence_SO=chromosome | SO=protein_coding	1	6	6	6	5	4	5	5	2	3	3	3	2	4	4	4	4	3	6	5	5	4	5	5	2	3	3	3	2	4	4	4	4	3	6	5	5	4	5	5	2	3	3	3	2
Tb927.10.13520	3	3	3	>Tb927.10.13520 | organism=Trypanosoma_brucei_TREU927 | product=hypothetical protein, conserved,hypothetical protein | location=Tb927_10_v5.1:3298808-3300415(-) | length=535 | sequence_SO=chromosome | SO=protein_coding	1	3	3	3	2	2	2	1	2	1	0	2	1	2	2	1	1	2	3	2	2	2	2	1	2	1	0	2	1	2	2	1	1	2	3	2	2	2	2	1	2	1	0	2	1
Tb927.10.13540	4	4	4	>Tb927.10.13540 | organism=Trypanosoma_brucei_TREU927 | product=RNA-binding protein, putative (RBP12) | location=Tb927_10_v5.1:3304783-3305886(-) | length=367 | sequence_SO=chromosome | SO=protein_coding	1	4	4	4	4	3	3	3	2	3	1	4	3	1	1	2	2	3	2	2	4	3	3	3	2	3	1	4	3	1	1	2	2	3	2	2	4	3	3	3	2	3	1	4	3
Tb927.10.13550	16	16	16	>Tb927.10.13550 | organism=Trypanosoma_brucei_TREU927 | product=hypothetical protein, conserved,hypothetical protein | location=Tb927_10_v5.1:3305951-3309091(-) | length=1046 | sequence_SO=chromosome | SO=protein_coding	1	16	16	16	9	6	7	7	10	12	9	9	8	7	8	9	11	6	9	5	9	6	7	7	10	12	9	9	8	7	8	9	11	6	9	5	9	6	7	7	10	12	9	9	8
Tb927.10.13610	3	3	3	>Tb927.10.13610 | organism=Trypanosoma_brucei_TREU927 | product=hypothetical protein, conserved | location=Tb927_10_v5.1:3324978-3327176(-) | length=732 | sequence_SO=chromosome | SO=protein_coding	1	3	3	3	1	3	3	2	1	1	2	1	1	1	1	1	1	1	2	1	1	3	3	2	1	1	2	1	1	1	1	1	1	1	2	1	1	3	3	2	1	1	2	1	1
Tb927.10.13630	39	39	39	>Tb927.10.13630 | organism=Trypanosoma_brucei_TREU927 | product=glucosidase, putative | location=Tb927_10_v5.1:3329969-3332392(-) | length=807 | sequence_SO=chromosome | SO=protein_coding	1	39	39	39	33	35	34	35	34	32	34	37	32	32	35	35	35	32	35	35	33	35	34	35	34	32	34	37	32	32	35	35	35	32	35	35	33	35	34	35	34	32	34	37	32
Tb927.10.13650	3	3	3	>Tb927.10.13650 | organism=Trypanosoma_brucei_TREU927 | product=ARF-like 2-binding protein, putative | location=Tb927_10_v5.1:3335066-3335449(-) | length=127 | sequence_SO=chromosome | SO=protein_coding	1	3	3	3	2	2	2	2	2	2	3	2	3	2	3	2	3	1	3	3	2	2	2	2	2	2	3	2	3	2	3	2	3	1	3	3	2	2	2	2	2	2	3	2	3
Tb927.10.13670	23	23	23	>Tb927.10.13670 | organism=Trypanosoma_brucei_TREU927 | product=serine/threonine protein phosphatase 5 | location=Tb927_10_v5.1:3340105-3341523(-) | length=472 | sequence_SO=chromosome | SO=protein_coding	1	23	23	23	17	16	16	16	15	20	17	20	18	19	16	15	19	17	16	15	17	16	16	16	15	20	17	20	18	19	16	15	19	17	16	15	17	16	16	16	15	20	17	20	18
Tb927.10.13710	12	12	12	>Tb927.10.13710 | organism=Trypanosoma_brucei_TREU927 | product=hypothetical protein, conserved | location=Tb927_10_v5.1:3350132-3351127(-) | length=331 | sequence_SO=chromosome | SO=protein_coding	1	12	12	12	11	11	12	11	11	11	10	9	11	11	10	11	9	12	11	10	11	11	12	11	11	11	10	9	11	11	10	11	9	12	11	10	11	11	12	11	11	11	10	9	11
Tb927.10.13720	15	15	15	>Tb927.10.13720 | organism=Trypanosoma_brucei_TREU927 | product=RNA-binding protein, putative (RBP29) | location=Tb927_10_v5.1:3351198-3352331(-) | length=377 | sequence_SO=chromosome | SO=protein_coding	1	15	15	15	13	12	14	11	11	12	11	10	14	13	12	12	13	14	13	13	13	12	14	11	11	12	11	10	14	13	12	12	13	14	13	13	13	12	14	11	11	12	11	10	14
Tb927.10.13730	8	8	8	>Tb927.10.13730 | organism=Trypanosoma_brucei_TREU927 | product=60S ribosomal protein L7, putative | location=Tb927_10_v5.1:3353805-3354701(-) | length=298 | sequence_SO=chromosome | SO=protein_coding	1	8	8	8	6	4	6	7	5	6	5	6	6	6	5	5	5	6	6	7	6	4	6	7	5	6	5	6	6	6	5	5	5	6	6	7	6	4	6	7	5	6	5	6	6
Tb927.10.13740	13	13	13	>Tb927.10.13740 | organism=Trypanosoma_brucei_TREU927 | product=calcium-dependent lipid binding protein, putative,synaptotagmin, putative (CaLB) | location=Tb927_10_v5.1:3355547-3357331(-) | length=594 | sequence_SO=chromosome | SO=protein_coding	1	13	13	13	7	7	8	5	7	7	7	7	4	7	9	7	5	9	7	5	7	7	8	5	7	7	7	7	4	7	9	7	5	9	7	5	7	7	8	5	7	7	7	7	4
Tb927.10.13790	49	49	49	>Tb927.10.13790 | organism=Trypanosoma_brucei_TREU927 | product=hypothetical protein, conserved | location=Tb927_10_v5.1:3366096-3368138(-) | length=680 | sequence_SO=chromosome | SO=protein_coding	1	49	49	49	42	44	43	40	45	42	39	39	44	41	45	41	40	40	43	42	42	44	43	40	45	42	39	39	44	41	45	41	40	40	43	42	42	44	43	40	45	42	39	39	44
Tb927.10.13800	12	12	12	>Tb927.10.13800 | organism=Trypanosoma_brucei_TREU927 | product=hypothetical protein, conserved | location=Tb927_10_v5.1:3370491-3371462(-) | length=323 | sequence_SO=chromosome | SO=protein_coding	1	12	12	12	9	10	10	8	9	10	10	9	11	9	11	10	9	11	10	10	9	10	10	8	9	10	10	9	11	9	11	10	9	11	10	10	9	10	10	8	9	10	10	9	11
Tb927.10.13830	3	3	3	>Tb927.10.13830 | organism=Trypanosoma_brucei_TREU927 | product=chaperone protein DNAj, putative | location=Tb927_10_v5.1:3376713-3377435(-) | length=240 | sequence_SO=chromosome | SO=protein_coding	1	3	3	3	2	0	1	1	1	1	1	3	3	3	1	1	2	2	1	1	2	0	1	1	1	1	1	3	3	3	1	1	2	2	1	1	2	0	1	1	1	1	1	3	3
Tb927.10.13860	15	15	15	>Tb927.10.13860 | organism=Trypanosoma_brucei_TREU927 | product=GPI-anchor transamidase subunit 8 (GPI8) | location=Tb927_10_v5.1:3382544-3383503(-) | length=319 | sequence_SO=chromosome | SO=protein_coding	1	15	15	15	11	13	14	10	12	11	11	9	12	13	12	10	13	13	13	11	11	13	14	10	12	11	11	9	12	13	12	10	13	13	13	11	11	13	14	10	12	11	11	9	12
Tb927.10.13870	6	6	6	>Tb927.10.13870 | organism=Trypanosoma_brucei_TREU927 | product=tubulin tyrosine ligase protein, putative | location=Tb927_10_v5.1:3384164-3385468(-) | length=434 | sequence_SO=chromosome | SO=protein_coding	1	6	6	6	3	3	3	4	3	3	3	3	2	3	4	1	4	4	2	2	3	3	3	4	3	3	3	3	2	3	4	1	4	4	2	2	3	3	3	4	3	3	3	3	2
Tb927.10.13880	11	11	11	>Tb927.10.13880 | organism=Trypanosoma_brucei_TREU927 | product=hypothetical protein, conserved | location=Tb927_10_v5.1:3386053-3389313(-) | length=1086 | sequence_SO=chromosome | SO=protein_coding	1	11	11	11	9	7	7	8	8	8	7	7	8	8	6	8	6	6	8	7	9	7	7	8	8	8	7	7	8	8	6	8	6	6	8	7	9	7	7	8	8	8	7	7	8
Tb927.10.1390	16	16	16	>Tb927.10.1390 | organism=Trypanosoma_brucei_TREU927 | product=hypoxanthine-guanine phosphoribosyltransferase, putative | location=Tb927_10_v5.1:366488-367192(-) | length=234 | sequence_SO=chromosome | SO=protein_coding	1	16	16	16	16	15	16	15	15	15	15	14	16	16	14	15	14	15	16	16	16	15	16	15	15	15	15	14	16	16	14	15	14	15	16	16	16	15	16	15	15	15	15	14	16
Tb927.10.13930	6	6	5	>Tb927.10.13930 | organism=Trypanosoma_brucei_TREU927 | product=phosphatidic acid phosphatase, putative | location=Tb927_10_v5.1:3397015-3398013(-) | length=332 | sequence_SO=chromosome | SO=protein_coding	1	6	6	5	5	3	5	4	4	4	5	2	4	4	5	4	4	5	4	4	5	3	5	4	4	4	5	2	4	4	5	4	4	5	4	4	4	2	4	3	3	3	4	1	3
Tb927.10.13950	11	11	11	>Tb927.10.13950 | organism=Trypanosoma_brucei_TREU927 | product=tubulin-specific chaperone, putative | location=Tb927_10_v5.1:3400382-3401080(-) | length=232 | sequence_SO=chromosome | SO=protein_coding	1	11	11	11	9	8	9	9	9	10	10	8	9	9	9	9	10	9	8	7	9	8	9	9	9	10	10	8	9	9	9	9	10	9	8	7	9	8	9	9	9	10	10	8	9
Tb927.10.13960	18	18	18	>Tb927.10.13960 | organism=Trypanosoma_brucei_TREU927 | product=flagellar protein PF20 | location=Tb927_10_v5.1:3401244-3403013(-) | length=589 | sequence_SO=chromosome | SO=protein_coding	1	18	18	18	12	12	14	15	10	10	12	12	9	9	10	8	13	11	15	10	12	12	14	15	10	10	12	12	9	9	10	8	13	11	15	10	12	12	14	15	10	10	12	12	9
Tb927.10.13970	5	5	5	>Tb927.10.13970 | organism=Trypanosoma_brucei_TREU927 | product=uracil-DNA glycosylase, putative | location=Tb927_10_v5.1:3403458-3404351(-) | length=297 | sequence_SO=chromosome | SO=protein_coding	1	5	5	5	5	3	2	0	4	4	2	3	2	3	2	2	2	2	0	0	5	3	2	0	4	4	2	3	2	3	2	2	2	2	0	0	5	3	2	0	4	4	2	3	2
Tb927.10.13980	4	4	4	>Tb927.10.13980 | organism=Trypanosoma_brucei_TREU927 | product=hypothetical protein, conserved | location=Tb927_10_v5.1:3404701-3405321(-) | length=206 | sequence_SO=chromosome | SO=protein_coding	1	4	4	4	1	2	1	2	1	1	1	1	1	2	1	2	1	1	1	3	1	2	1	2	1	1	1	1	1	2	1	2	1	1	1	3	1	2	1	2	1	1	1	1	1
Tb927.10.13990	3	3	3	>Tb927.10.13990 | organism=Trypanosoma_brucei_TREU927 | product=hypothetical protein, conserved | location=Tb927_10_v5.1:3407284-3408369(-) | length=361 | sequence_SO=chromosome | SO=protein_coding	1	3	3	3	1	0	2	1	2	2	2	2	0	0	0	1	1	0	0	1	1	0	2	1	2	2	2	2	0	0	0	1	1	0	0	1	1	0	2	1	2	2	2	2	0
Tb927.10.1470;Tb927.10.1400	10;10	10;10	10;10	>Tb927.10.1470 | organism=Trypanosoma_brucei_TREU927 | product=hypoxanthine-guanine phosphoribosyltransferase (HGPRT) | location=Tb927_10_v5.1:390597-391229(-) | length=210 | sequence_SO=chromosome | SO=protein_coding;>Tb927.10.1400 | organism=Trypanosoma_	2	10	10	10	8	9	9	9	8	8	9	7	9	9	9	9	9	9	9	9	8	9	9	9	8	8	9	7	9	9	9	9	9	9	9	9	8	9	9	9	8	8	9	7	9
Tb927.10.14000	18	18	18	>Tb927.10.14000 | organism=Trypanosoma_brucei_TREU927 | product=aconitase (ACO) | location=Tb927_10_v5.1:3408892-3411585(-) | length=897 | sequence_SO=chromosome | SO=protein_coding	1	18	18	18	10	13	12	12	8	8	11	10	7	10	11	9	8	11	14	8	10	13	12	12	8	8	11	10	7	10	11	9	8	11	14	8	10	13	12	12	8	8	11	10	7
Tb927.10.14010	19	19	19	>Tb927.10.14010 | organism=Trypanosoma_brucei_TREU927 | product=hypothetical protein, conserved | location=Tb927_10_v5.1:3413886-3415277(-) | length=463 | sequence_SO=chromosome | SO=protein_coding	1	19	19	19	16	17	17	16	15	16	14	11	15	15	16	16	13	17	17	18	16	17	17	16	15	16	14	11	15	15	16	16	13	17	17	18	16	17	17	16	15	16	14	11	15
Tb927.10.14030	17	17	17	>Tb927.10.14030 | organism=Trypanosoma_brucei_TREU927 | product=hypothetical protein, conserved | location=Tb927_10_v5.1:3417608-3418957(-) | length=449 | sequence_SO=chromosome | SO=protein_coding	1	17	17	17	12	14	15	12	12	11	12	12	12	11	10	11	14	11	12	13	12	14	15	12	12	11	12	12	12	11	10	11	14	11	12	13	12	14	15	12	12	11	12	12	12
Tb927.10.14040	16	16	16	>Tb927.10.14040 | organism=Trypanosoma_brucei_TREU927 | product=vacuolar ATP synthase subunit c, putative | location=Tb927_10_v5.1:3419149-3420291(-) | length=380 | sequence_SO=chromosome | SO=protein_coding	1	16	16	16	13	12	12	13	14	13	13	12	12	14	14	13	14	14	15	14	13	12	12	13	14	13	13	12	12	14	14	13	14	14	15	14	13	12	12	13	14	13	13	12	12
Tb927.10.14130	9	9	9	>Tb927.10.14130 | organism=Trypanosoma_brucei_TREU927 | product=hypothetical protein, conserved | location=Tb927_10_v5.1:3432893-3433351(-) | length=152 | sequence_SO=chromosome | SO=protein_coding	1	9	9	9	7	7	6	7	6	6	6	6	7	6	8	6	7	6	5	6	7	7	6	7	6	6	6	6	7	6	8	6	7	6	5	6	7	7	6	7	6	6	6	6	7
Tb927.10.14140;Tb11.v5.0605	41;38	41;38	41;38	>Tb927.10.14140 | organism=Trypanosoma_brucei_TREU927 | product=pyruvate kinase 1 (PYK1) | location=Tb927_10_v5.1:3434717-3436216(-) | length=499 | sequence_SO=chromosome | SO=protein_coding;>Tb11.v5.0605 | organism=Trypanosoma_brucei_TREU927 | product=pyr	2	41	41	41	38	38	39	38	41	39	37	40	40	40	41	40	40	40	39	41	38	38	39	38	41	39	37	40	40	40	41	40	40	40	39	41	38	38	39	38	41	39	37	40	40
Tb927.10.14150;Tb11.v5.0606	26;5	26;5	26;5	>Tb927.10.14150 | organism=Trypanosoma_brucei_TREU927 | product=hypothetical protein, conserved | location=Tb927_10_v5.1:3436573-3438012(-) | length=479 | sequence_SO=chromosome | SO=protein_coding	2	26	26	26	22	22	19	22	23	21	23	21	22	22	21	23	23	21	23	23	22	22	19	22	23	21	23	21	22	22	21	23	23	21	23	23	22	22	19	22	23	21	23	21	22
Tb927.10.14160	9	9	6	>Tb927.10.14160 | organism=Trypanosoma_brucei_TREU927 | product=aquaporin 3, putative | location=Tb927_10_v5.1:3439269-3440183(-) | length=304 | sequence_SO=chromosome | SO=protein_coding	1	9	9	6	6	8	6	6	8	7	7	7	7	8	8	8	7	6	9	8	6	8	6	6	8	7	7	7	7	8	8	8	7	6	9	8	4	5	4	4	6	5	5	5	5
Tb927.10.14170	6	3	3	>Tb927.10.14170 | organism=Trypanosoma_brucei_TREU927 | product=Aquaporin 2 | location=Tb927_10_v5.1:3442202-3443140(-) | length=312 | sequence_SO=chromosome | SO=protein_coding	1	6	3	3	4	4	3	4	5	4	4	4	4	5	4	4	4	4	5	5	2	1	1	2	3	2	2	2	2	2	2	2	2	2	2	2	2	1	1	2	3	2	2	2	2
Tb927.10.14180	14	14	14	>Tb927.10.14180 | organism=Trypanosoma_brucei_TREU927 | product=protein transport protein SEC13, putative,cytosolic coat protein, putative | location=Tb927_10_v5.1:3444000-3445124(-) | length=374 | sequence_SO=chromosome | SO=protein_coding	1	14	14	14	14	14	14	13	13	13	12	13	13	13	12	13	14	12	13	13	14	14	14	13	13	13	12	13	13	13	12	13	14	12	13	13	14	14	14	13	13	13	12	13	13
Tb927.10.14190	4	4	4	>Tb927.10.14190 | organism=Trypanosoma_brucei_TREU927 | product=hypothetical protein, conserved | location=Tb927_10_v5.1:3446051-3447433(-) | length=460 | sequence_SO=chromosome | SO=protein_coding	1	4	4	4	2	2	3	3	2	0	2	1	3	3	2	1	0	2	3	2	2	2	3	3	2	0	2	1	3	3	2	1	0	2	3	2	2	2	3	3	2	0	2	1	3
Tb927.10.1420;Tb11.v5.0783	17;6	17;6	17;6	>Tb927.10.1420 | organism=Trypanosoma_brucei_TREU927 | product=methionine aminopeptidase 2, putative,metallo- peptidase, Clan MG, Family M24 (MetAP2) | location=Tb927_10_v5.1:370835-372226(-) | length=463 | sequence_SO=chromosome | SO=protein_coding	2	17	17	17	10	12	10	11	10	9	11	11	12	11	10	9	12	11	13	10	10	12	10	11	10	9	11	11	12	11	10	9	12	11	13	10	10	12	10	11	10	9	11	11	12
Tb927.10.14200	12	12	12	>Tb927.10.14200 | organism=Trypanosoma_brucei_TREU927 | product=syntaxin 5 | location=Tb927_10_v5.1:3447632-3448615(-) | length=327 | sequence_SO=chromosome | SO=protein_coding	1	12	12	12	6	6	6	6	6	6	7	6	5	8	6	7	7	6	6	6	6	6	6	6	6	6	7	6	5	8	6	7	7	6	6	6	6	6	6	6	6	6	7	6	5
Tb927.10.14220	6	6	6	>Tb927.10.14220 | organism=Trypanosoma_brucei_TREU927 | product=hypothetical protein, conserved | location=Tb927_10_v5.1:3450129-3451154(-) | length=341 | sequence_SO=chromosome | SO=protein_coding	1	6	6	6	2	1	3	3	2	4	2	4	3	2	4	4	4	2	3	3	2	1	3	3	2	4	2	4	3	2	4	4	4	2	3	3	2	1	3	3	2	4	2	4	3
Tb927.10.14240;Tb11.v5.0859	12;11	12;11	12;11	>Tb927.10.14240 | organism=Trypanosoma_brucei_TREU927 | product=N-myristoyltransferase (NMT) | location=Tb927_10_v5.1:3456872-3458212(-) | length=446 | sequence_SO=chromosome | SO=protein_coding;>Tb11.v5.0859 | organism=Trypanosoma_brucei_TREU927 | product	2	12	12	12	9	10	9	10	9	9	10	9	9	9	11	10	9	8	9	10	9	10	9	10	9	9	10	9	9	9	11	10	9	8	9	10	9	10	9	10	9	9	10	9	9
Tb927.10.1430	16	16	16	>Tb927.10.1430 | organism=Trypanosoma_brucei_TREU927 | product=hypothetical protein, conserved | location=Tb927_10_v5.1:374254-374991(-) | length=245 | sequence_SO=chromosome | SO=protein_coding	1	16	16	16	13	13	15	14	13	14	12	13	15	14	15	13	13	14	15	12	13	13	15	14	13	14	12	13	15	14	15	13	13	14	15	12	13	13	15	14	13	14	12	13	15
Tb927.10.14300	10	10	10	>Tb927.10.14300 | organism=Trypanosoma_brucei_TREU927 | product=protein kinase, putative,serine/threonine protein kinase, putative | location=Tb927_10_v5.1:3473784-3477035(-) | length=1083 | sequence_SO=chromosome | SO=protein_coding	1	10	10	10	2	5	3	3	5	6	1	4	3	5	4	3	6	5	4	4	2	5	3	3	5	6	1	4	3	5	4	3	6	5	4	4	2	5	3	3	5	6	1	4	3
Tb927.10.14310	3	3	3	>Tb927.10.14310 | organism=Trypanosoma_brucei_TREU927 | product=hypothetical protein, conserved | location=Tb927_10_v5.1:3477481-3478494(-) | length=337 | sequence_SO=chromosome | SO=protein_coding	1	3	3	3	2	2	2	2	1	2	2	2	2	2	3	3	2	3	3	2	2	2	2	2	1	2	2	2	2	2	3	3	2	3	3	2	2	2	2	2	1	2	2	2	2
Tb927.10.14320	28	28	28	>Tb927.10.14320 | organism=Trypanosoma_brucei_TREU927 | product=hypothetical protein, conserved | location=Tb927_10_v5.1:3479456-3482857(-) | length=1133 | sequence_SO=chromosome | SO=protein_coding	1	28	28	28	19	15	16	17	22	21	20	23	21	21	19	20	21	20	22	19	19	15	16	17	22	21	20	23	21	21	19	20	21	20	22	19	19	15	16	17	22	21	20	23	21
Tb927.10.14330	4	4	4	>Tb927.10.14330 | organism=Trypanosoma_brucei_TREU927 | product=hypothetical protein, conserved | location=Tb927_10_v5.1:3483948-3487070(-) | length=1040 | sequence_SO=chromosome | SO=protein_coding	1	4	4	4	0	1	2	1	1	2	2	1	2	1	1	1	3	1	1	2	0	1	2	1	1	2	2	1	2	1	1	1	3	1	1	2	0	1	2	1	1	2	2	1	2
Tb927.10.14340;Tb11.v5.0843	12;2	12;2	12;2	>Tb927.10.14340 | organism=Trypanosoma_brucei_TREU927 | product=hypothetical protein, conserved | location=Tb927_10_v5.1:3487567-3491088(-) | length=1173 | sequence_SO=chromosome | SO=protein_coding	2	12	12	12	5	6	7	6	4	6	6	7	5	5	5	5	4	5	7	5	5	6	7	6	4	6	6	7	5	5	5	5	4	5	7	5	5	6	7	6	4	6	6	7	5
Tb927.10.14360	9	9	9	>Tb927.10.14360 | organism=Trypanosoma_brucei_TREU927 | product=U2 small nuclear ribonucleoprotein 40K (U2_40K) | location=Tb927_10_v5.1:3492521-3493498(-) | length=325 | sequence_SO=chromosome | SO=protein_coding	1	9	9	9	7	6	7	8	9	8	8	7	8	9	9	8	8	8	8	8	7	6	7	8	9	8	8	7	8	9	9	8	8	8	8	8	7	6	7	8	9	8	8	7	8
Tb927.10.14380	19	19	19	>Tb927.10.14380 | organism=Trypanosoma_brucei_TREU927 | product=hypothetical protein, conserved | location=Tb927_10_v5.1:3495871-3498456(-) | length=861 | sequence_SO=chromosome | SO=protein_coding	1	19	19	19	11	6	9	10	12	13	11	10	11	12	9	9	12	13	9	11	11	6	9	10	12	13	11	10	11	12	9	9	12	13	9	11	11	6	9	10	12	13	11	10	11
Tb927.10.14390	13	13	13	>Tb927.10.14390 | organism=Trypanosoma_brucei_TREU927 | product=hypothetical protein, conserved | location=Tb927_10_v5.1:3499848-3501515(-) | length=555 | sequence_SO=chromosome | SO=protein_coding	1	13	13	13	8	10	10	10	10	10	11	11	11	10	10	10	11	10	10	10	8	10	10	10	10	10	11	11	11	10	10	10	11	10	10	10	8	10	10	10	10	10	11	11	11
Tb927.10.14470	46	46	46	>Tb927.10.14470 | organism=Trypanosoma_brucei_TREU927 | product=intraflagellar transport protein IFT140, putative (IFT140) | location=Tb927_10_v5.1:3531079-3536169(-) | length=1696 | sequence_SO=chromosome | SO=protein_coding	1	46	46	46	24	30	29	26	30	32	31	34	28	30	32	30	29	31	37	34	24	30	29	26	30	32	31	34	28	30	32	30	29	31	37	34	24	30	29	26	30	32	31	34	28
Tb927.10.14480	3	3	3	>Tb927.10.14480 | organism=Trypanosoma_brucei_TREU927 | product=hypothetical protein, conserved | location=Tb927_10_v5.1:3536144-3538741(-) | length=865 | sequence_SO=chromosome | SO=protein_coding	1	3	3	3	2	2	2	1	1	1	3	2	2	2	2	1	2	1	2	2	2	2	2	1	1	1	3	2	2	2	2	1	2	1	2	2	2	2	2	1	1	1	3	2	2
Tb927.10.1450	9	9	9	>Tb927.10.1450 | organism=Trypanosoma_brucei_TREU927 | product=hypothetical protein, conserved | location=Tb927_10_v5.1:376955-385573(-) | length=2872 | sequence_SO=chromosome | SO=protein_coding	1	9	9	9	8	6	7	7	5	6	8	6	7	6	6	6	5	6	7	7	8	6	7	7	5	6	8	6	7	6	6	6	5	6	7	7	8	6	7	7	5	6	8	6	7
Tb927.10.14500	24	24	24	>Tb927.10.14500 | organism=Trypanosoma_brucei_TREU927 | product=hypothetical protein, conserved | location=Tb927_10_v5.1:3544230-3545243(-) | length=337 | sequence_SO=chromosome | SO=protein_coding	1	24	24	24	17	20	19	19	18	20	19	18	22	21	19	22	18	22	20	20	17	20	19	19	18	20	19	18	22	21	19	22	18	22	20	20	17	20	19	19	18	20	19	18	22
Tb927.10.14510	24	24	24	>Tb927.10.14510 | organism=Trypanosoma_brucei_TREU927 | product=hypothetical protein, conserved | location=Tb927_10_v5.1:3547205-3549769(-) | length=854 | sequence_SO=chromosome | SO=protein_coding	1	24	24	24	18	15	17	17	16	16	17	15	17	19	18	17	16	16	21	15	18	15	17	17	16	16	17	15	17	19	18	17	16	16	21	15	18	15	17	17	16	16	17	15	17
Tb927.10.14520	18	18	18	>Tb927.10.14520 | organism=Trypanosoma_brucei_TREU927 | product=hypothetical protein, conserved | location=Tb927_10_v5.1:3550424-3551824(-) | length=466 | sequence_SO=chromosome | SO=protein_coding	1	18	18	18	14	14	16	16	11	13	12	12	12	11	12	14	13	14	12	13	14	14	16	16	11	13	12	12	12	11	12	14	13	14	12	13	14	14	16	16	11	13	12	12	12
Tb927.10.14530	11	11	11	>Tb927.10.14530 | organism=Trypanosoma_brucei_TREU927 | product=proteasome regulatory non-ATPase subunit 8,26S proteasome regulatory subunit (Rpn8) | location=Tb927_10_v5.1:3552922-3554067(-) | length=381 | sequence_SO=chromosome | SO=protein_coding	1	11	11	11	7	9	10	10	9	8	9	10	9	9	10	9	9	9	9	11	7	9	10	10	9	8	9	10	9	9	10	9	9	9	9	11	7	9	10	10	9	8	9	10	9
Tb927.10.14550	28	27	27	>Tb927.10.14550 | organism=Trypanosoma_brucei_TREU927 | product=ATP-dependent DEAD/H RNA helicase, putative | location=Tb927_10_v5.1:3565941-3567923(-) | length=660 | sequence_SO=chromosome | SO=protein_coding	1	28	27	27	21	24	25	25	27	23	26	22	27	24	25	24	23	24	25	25	20	23	24	24	26	22	25	21	26	23	24	23	22	23	24	24	20	23	24	24	26	22	25	21	26
Tb927.10.14560;Tb11.v5.0477	12;10	12;10	12;10	>Tb927.10.14560 | organism=Trypanosoma_brucei_TREU927 | product=hypothetical protein, conserved | location=Tb927_10_v5.1:3567127-3569136(-) | length=669 | sequence_SO=chromosome | SO=protein_coding;>Tb11.v5.0477 | organism=Trypanosoma_brucei_TREU927 | prod	2	12	12	12	7	10	10	8	8	7	6	8	8	8	9	7	8	8	9	7	7	10	10	8	8	7	6	8	8	8	9	7	8	8	9	7	7	10	10	8	8	7	6	8	8
Tb927.10.14570	19	19	19	>Tb927.10.14570 | organism=Trypanosoma_brucei_TREU927 | product=hypothetical protein, conserved | location=Tb927_10_v5.1:3570449-3572605(-) | length=718 | sequence_SO=chromosome | SO=protein_coding	1	19	19	19	10	11	12	8	13	9	9	11	11	11	11	11	9	10	10	5	10	11	12	8	13	9	9	11	11	11	11	11	9	10	10	5	10	11	12	8	13	9	9	11	11
Tb927.11.4820;Tb927.10.14580	8;8	8;8	8;8	>Tb927.11.4820 | organism=Trypanosoma_brucei_TREU927 | product=60S ribosomal protein L17, putative | location=Tb927_11_v5.1:1386998-1387498(+) | length=166 | sequence_SO=chromosome | SO=protein_coding;>Tb927.10.14580 | organism=Trypanosoma_brucei_TREU927 |	2	8	8	8	8	8	8	8	8	8	8	8	8	8	8	8	8	8	8	8	8	8	8	8	8	8	8	8	8	8	8	8	8	8	8	8	8	8	8	8	8	8	8	8	8
Tb927.10.14710;Tb927.10.14600	27;27	27;27	27;27	>Tb927.10.14710 | organism=Trypanosoma_brucei_TREU927 | product=40S ribosomal protein S2, putative (RPS2) | location=Tb927_10_v5.1:3591980-3592780(-) | length=266 | sequence_SO=chromosome | SO=protein_coding;>Tb927.10.14600 | organism=Trypanosoma_brucei_TR	2	27	27	27	25	26	25	25	26	27	26	27	27	26	27	27	27	27	26	27	25	26	25	25	26	27	26	27	27	26	27	27	27	27	26	27	25	26	25	25	26	27	26	27	27
Tb927.10.14610	23	23	23	>Tb927.10.14610 | organism=Trypanosoma_brucei_TREU927 | product=leucine-rich repeat protein (LRRP), putative | location=Tb927_10_v5.1:3576577-3579888(-) | length=1103 | sequence_SO=chromosome | SO=protein_coding	1	23	23	23	14	14	13	16	18	19	15	16	17	16	15	17	17	18	15	11	14	14	13	16	18	19	15	16	17	16	15	17	17	18	15	11	14	14	13	16	18	19	15	16	17
Tb927.10.14650	3	3	3	>Tb927.10.14650 | organism=Trypanosoma_brucei_TREU927 | product=hypothetical protein, conserved | location=Tb927_10_v5.1:3584466-3584840(-) | length=124 | sequence_SO=chromosome | SO=protein_coding	1	3	3	3	2	3	2	2	2	2	2	2	2	2	3	2	2	2	3	2	2	3	2	2	2	2	2	2	2	2	3	2	2	2	3	2	2	3	2	2	2	2	2	2	2
Tb927.10.14680	15	15	15	>Tb927.10.14680 | organism=Trypanosoma_brucei_TREU927 | product=ribosome biogenesis protein, putative | location=Tb927_10_v5.1:3587618-3588541(-) | length=307 | sequence_SO=chromosome | SO=protein_coding	1	15	15	15	8	9	8	11	12	11	10	8	13	12	10	9	10	11	10	9	8	9	8	11	12	11	10	8	13	12	10	9	10	11	10	9	8	9	8	11	12	11	10	8	13
Tb927.10.14690	8	8	8	>Tb927.10.14690 | organism=Trypanosoma_brucei_TREU927 | product=syntaxin, putative | location=Tb927_10_v5.1:3589119-3590090(-) | length=323 | sequence_SO=chromosome | SO=protein_coding	1	8	8	8	5	4	5	8	6	4	7	5	5	7	6	5	4	5	5	8	5	4	5	8	6	4	7	5	5	7	6	5	4	5	5	8	5	4	5	8	6	4	7	5	5
Tb927.10.14700	13	13	13	>Tb927.10.14700 | organism=Trypanosoma_brucei_TREU927 | product=hypothetical protein, conserved | location=Tb927_10_v5.1:3590505-3591533(-) | length=342 | sequence_SO=chromosome | SO=protein_coding	1	13	13	13	9	9	8	9	9	10	10	10	10	9	10	9	10	9	10	10	9	9	8	9	9	10	10	10	10	9	10	9	10	9	10	10	9	9	8	9	9	10	10	10	10
Tb927.10.14720	4	4	4	>Tb927.10.14720 | organism=Trypanosoma_brucei_TREU927 | product=peroxin 13 (PEX13) | location=Tb927_10_v5.1:3593077-3594252(-) | length=391 | sequence_SO=chromosome | SO=protein_coding	1	4	4	4	2	1	2	2	2	2	2	2	2	2	3	2	1	2	2	2	2	1	2	2	2	2	2	2	2	2	3	2	1	2	2	2	2	1	2	2	2	2	2	2	2
Tb927.10.14730;Tb11.v5.1062	12;11	12;11	12;11	>Tb927.10.14730 | organism=Trypanosoma_brucei_TREU927 | product=chaperone protein DNAj, putative | location=Tb927_10_v5.1:3594958-3596289(-) | length=443 | sequence_SO=chromosome | SO=protein_coding;>Tb11.v5.1062 | organism=Trypanosoma_brucei_TREU927 | pro	2	12	12	12	9	5	6	8	8	8	8	8	8	8	7	7	8	9	10	6	9	5	6	8	8	8	8	8	8	8	7	7	8	9	10	6	9	5	6	8	8	8	8	8	8
Tb927.10.14740;Tb927.10.14620;Tb11.v5.1063	16;15;15	16;15;15	16;15;15	>Tb927.10.14740 | organism=Trypanosoma_brucei_TREU927 | product=hypothetical protein, conserved | location=Tb927_10_v5.1:3596415-3597572(-) | length=385 | sequence_SO=chromosome | SO=protein_coding;>Tb927.10.14620 | organism=Trypanosoma_brucei_TREU927 | pr	3	16	16	16	11	14	14	13	16	15	13	14	15	15	15	13	14	14	14	14	11	14	14	13	16	15	13	14	15	15	15	13	14	14	14	14	11	14	14	13	16	15	13	14	15
Tb927.10.14750;Tb927.10.14630	16;15	16;15	16;15	>Tb927.10.14750 | organism=Trypanosoma_brucei_TREU927 | product=fibrillarin, putative | location=Tb927_10_v5.1:3598142-3599056(-) | length=304 | sequence_SO=chromosome | SO=protein_coding;>Tb927.10.14630 | organism=Trypanosoma_brucei_TREU927 | product=fibr	2	16	16	16	10	11	11	10	11	10	13	13	11	11	13	12	12	12	11	14	10	11	11	10	11	10	13	13	11	11	13	12	12	12	11	14	10	11	11	10	11	10	13	13	11
Tb927.10.14760	4	4	4	>Tb927.10.14760 | organism=Trypanosoma_brucei_TREU927 | product=hypothetical protein, conserved | location=Tb927_10_v5.1:3599574-3600143(-) | length=189 | sequence_SO=chromosome | SO=protein_coding	1	4	4	4	2	3	3	3	3	2	3	3	3	2	3	3	3	3	3	3	2	3	3	3	3	2	3	3	3	2	3	3	3	3	3	3	2	3	3	3	3	2	3	3	3
Tb927.10.14770	21	21	21	>Tb927.10.14770 | organism=Trypanosoma_brucei_TREU927 | product=protein kinase, putative | location=Tb927_10_v5.1:3600652-3602574(-) | length=640 | sequence_SO=chromosome | SO=protein_coding	1	21	21	21	14	13	16	13	16	15	13	14	16	15	14	12	15	14	16	15	14	13	16	13	16	15	13	14	16	15	14	12	15	14	16	15	14	13	16	13	16	15	13	14	16
Tb927.10.14780	18	18	18	>Tb927.10.14780 | organism=Trypanosoma_brucei_TREU927 | product=protein kinase, putative,mitogen-activated protein kinase kinase kinase, putative | location=Tb927_10_v5.1:3603549-3604403(-) | length=284 | sequence_SO=chromosome | SO=protein_coding	1	18	18	18	15	12	13	14	14	14	14	16	15	16	15	13	16	15	14	16	15	12	13	14	14	14	14	16	15	16	15	13	16	15	14	16	15	12	13	14	14	14	14	16	15
Tb927.10.14790	25	25	25	>Tb927.10.14790 | organism=Trypanosoma_brucei_TREU927 | product=aminopeptidase, putative,metallo-peptidase, Clan MG, Family M24 | location=Tb927_10_v5.1:3606028-3607176(-) | length=382 | sequence_SO=chromosome | SO=protein_coding	1	25	25	25	20	21	20	19	24	24	21	20	24	22	20	23	24	22	21	22	20	21	20	19	24	24	21	20	24	22	20	23	24	22	21	22	20	21	20	19	24	24	21	20	24
Tb927.10.14810	8	8	8	>Tb927.10.14810 | organism=Trypanosoma_brucei_TREU927 | product=hypothetical protein, conserved | location=Tb927_10_v5.1:3611012-3611494(-) | length=160 | sequence_SO=chromosome | SO=protein_coding	1	8	8	8	7	6	6	5	5	8	6	6	6	6	6	5	7	7	7	6	7	6	6	5	5	8	6	6	6	6	6	5	7	7	7	6	7	6	6	5	5	8	6	6	6
Tb927.10.14840;Tb927.10.14830;Tb927.10.14820	19;19;19	19;19;19	19;19;19	>Tb927.10.14840 | organism=Trypanosoma_brucei_TREU927 | product=mitochondrial carrier protein (MCP5a) | location=Tb927_10_v5.1:3615071-3615994(-) | length=307 | sequence_SO=chromosome | SO=protein_coding;>Tb927.10.14830 | organism=Trypanosoma_brucei_TREU92	3	19	19	19	0	0	1	2	17	18	16	17	17	16	17	16	16	17	16	15	0	0	1	2	17	18	16	17	17	16	17	16	16	17	16	15	0	0	1	2	17	18	16	17	17
Tb927.10.14870	12	12	12	>Tb927.10.14870 | organism=Trypanosoma_brucei_TREU927 | product=hypothetical protein, conserved | location=Tb927_10_v5.1:3627364-3629409(+) | length=681 | sequence_SO=chromosome | SO=protein_coding	1	12	12	12	6	5	5	8	9	8	7	10	10	6	6	8	8	6	7	6	6	5	5	8	9	8	7	10	10	6	6	8	8	6	7	6	6	5	5	8	9	8	7	10	10
Tb927.10.14880	6	6	6	>Tb927.10.14880 | organism=Trypanosoma_brucei_TREU927 | product=hypothetical protein, conserved | location=Tb927_10_v5.1:3629662-3632214(+) | length=850 | sequence_SO=chromosome | SO=protein_coding	1	6	6	6	4	4	5	1	0	4	1	2	4	3	4	4	2	4	1	3	4	4	5	1	0	4	1	2	4	3	4	4	2	4	1	3	4	4	5	1	0	4	1	2	4
Tb927.10.1490;Tb11.v5.0875	31;8	31;8	31;8	>Tb927.10.1490 | organism=Trypanosoma_brucei_TREU927 | product=hypothetical protein, conserved | location=Tb927_10_v5.1:394070-397732(-) | length=1220 | sequence_SO=chromosome | SO=protein_coding	2	31	31	31	22	20	24	22	23	22	18	17	22	21	19	23	22	21	21	23	22	20	24	22	23	22	18	17	22	21	19	23	22	21	21	23	22	20	24	22	23	22	18	17	22
Tb927.10.14910	15	15	15	>Tb927.10.14910 | organism=Trypanosoma_brucei_TREU927 | product=sarcoplasmic reticulum glycoprotein, putative,sarcalumenin precursor, putative | location=Tb927_10_v5.1:3642186-3643739(+) | length=517 | sequence_SO=chromosome | SO=protein_coding	1	15	15	15	11	10	9	10	7	8	9	6	7	10	9	9	5	7	9	8	11	10	9	10	7	8	9	6	7	10	9	9	5	7	9	8	11	10	9	10	7	8	9	6	7
Tb927.10.14930	10	10	10	>Tb927.10.14930 | organism=Trypanosoma_brucei_TREU927 | product=zinc finger protein family member, putative (ZC3H39) | location=Tb927_10_v5.1:3649025-3649882(+) | length=285 | sequence_SO=chromosome | SO=protein_coding	1	10	10	10	9	8	7	8	8	9	5	5	8	8	7	8	9	9	6	7	9	8	7	8	8	9	5	5	8	8	7	8	9	9	6	7	9	8	7	8	8	9	5	5	8
Tb927.10.14950	9	9	9	>Tb927.10.14950 | organism=Trypanosoma_brucei_TREU927 | product=RNA binding protein, putative,zinc finger protein family member, putative (ZC3H40) | location=Tb927_10_v5.1:3654477-3655775(+) | length=432 | sequence_SO=chromosome | SO=protein_coding	1	9	9	9	7	7	8	8	7	7	7	5	8	6	8	7	5	7	8	7	7	7	8	8	7	7	7	5	8	6	8	7	5	7	8	7	7	7	8	8	7	7	7	5	8
Tb927.10.14980	28	28	28	>Tb927.10.14980 | organism=Trypanosoma_brucei_TREU927 | product=intraflagellar transport protein IFT52, putative (IFT52) | location=Tb927_10_v5.1:3658942-3660909(+) | length=655 | sequence_SO=chromosome | SO=protein_coding	1	28	28	28	24	23	22	23	21	23	21	18	21	19	19	22	20	22	22	21	24	23	22	23	21	23	21	18	21	19	19	22	20	22	22	21	24	23	22	23	21	23	21	18	21
Tb927.10.14990	36	36	36	>Tb927.10.14990 | organism=Trypanosoma_brucei_TREU927 | product=intraflagellar transport protein IFT80/CHE2, putative (IFT80) | location=Tb927_10_v5.1:3663015-3665363(+) | length=782 | sequence_SO=chromosome | SO=protein_coding	1	36	36	36	29	27	28	28	29	31	28	29	30	30	29	29	29	33	28	28	29	27	28	28	29	31	28	29	30	30	29	29	29	33	28	28	29	27	28	28	29	31	28	29	30
Tb927.10.1500	39	39	39	>Tb927.10.1500 | organism=Trypanosoma_brucei_TREU927 | product=methionyl-tRNA synthetase, putative (MetRS) | location=Tb927_10_v5.1:401714-404035(-) | length=773 | sequence_SO=chromosome | SO=protein_coding	1	39	39	39	32	30	32	34	32	34	30	33	36	30	32	32	31	30	33	31	32	30	32	34	32	34	30	33	36	30	32	32	31	30	33	31	32	30	32	34	32	34	30	33	36
Tb927.10.15000	16	16	16	>Tb927.10.15000 | organism=Trypanosoma_brucei_TREU927 | product=hypothetical protein, conserved | location=Tb927_10_v5.1:3666262-3667530(+) | length=422 | sequence_SO=chromosome | SO=protein_coding	1	16	16	16	11	9	11	11	9	10	12	10	10	11	12	13	11	9	9	7	11	9	11	11	9	10	12	10	10	11	12	13	11	9	9	7	11	9	11	11	9	10	12	10	10
Tb927.10.15020;Tb11.v5.0633	4;1	4;1	4;1	>Tb927.10.15020 | organism=Trypanosoma_brucei_TREU927 | product=protein kinase, putative | location=Tb927_10_v5.1:3670629-3673916(+) | length=1095 | sequence_SO=chromosome | SO=protein_coding	2	4	4	4	2	2	1	0	2	2	3	2	1	3	2	2	1	2	2	2	2	2	1	0	2	2	3	2	1	3	2	2	1	2	2	2	2	2	1	0	2	2	3	2	1
Tb927.10.1510	96	96	96	>Tb927.10.1510 | organism=Trypanosoma_brucei_TREU927 | product=NOT1 (NOT1) | location=Tb927_10_v5.1:405276-412256(-) | length=2326 | sequence_SO=chromosome | SO=protein_coding	1	96	96	96	82	71	72	73	77	75	75	83	78	76	78	75	82	76	74	72	82	71	72	73	77	75	75	83	78	76	78	75	82	76	74	72	82	71	72	73	77	75	75	83	78
Tb927.2.5910;Tb927.10.15120	13;13	13;13	13;13	>Tb927.2.5910 | organism=Trypanosoma_brucei_TREU927 | product=40S ribosomal protein S13, putative | location=Tb927_02_v5.1:1077046-1077501(+) | length=151 | sequence_SO=chromosome | SO=protein_coding;>Tb927.10.15120 | organism=Trypanosoma_brucei_TREU927 |	2	13	13	13	11	10	10	11	10	10	11	12	12	12	11	10	11	13	12	11	11	10	10	11	10	10	11	12	12	12	11	10	11	13	12	11	11	10	10	11	10	10	11	12	12
Tb927.10.15130	9	9	9	>Tb927.10.15130 | organism=Trypanosoma_brucei_TREU927 | product=synaptobrevin-type vesicle transport protein, putative,protein SLY2 (SEC22) | location=Tb927_10_v5.1:3692791-3693558(+) | length=255 | sequence_SO=chromosome | SO=protein_coding	1	9	9	9	6	6	5	5	6	5	4	3	4	3	4	6	4	5	8	5	6	6	5	5	6	5	4	3	4	3	4	6	4	5	8	5	6	6	5	5	6	5	4	3	4
Tb927.10.15140	2	2	2	>Tb927.10.15140 | organism=Trypanosoma_brucei_TREU927 | product=hypothetical protein, conserved | location=Tb927_10_v5.1:3694308-3694682(+) | length=124 | sequence_SO=chromosome | SO=protein_coding	1	2	2	2	1	0	0	1	1	1	0	1	2	2	0	1	1	1	0	0	1	0	0	1	1	1	0	1	2	2	0	1	1	1	0	0	1	0	0	1	1	1	0	1	2
Tb927.10.15160	3	3	3	>Tb927.10.15160 | organism=Trypanosoma_brucei_TREU927 | product=hypothetical protein, conserved | location=Tb927_10_v5.1:3696267-3698900(+) | length=877 | sequence_SO=chromosome | SO=protein_coding	1	3	3	3	3	3	2	2	1	2	1	1	2	3	3	1	3	2	2	1	3	3	2	2	1	2	1	1	2	3	3	1	3	2	2	1	3	3	2	2	1	2	1	1	2
Tb927.10.15170	14	14	14	>Tb927.10.15170 | organism=Trypanosoma_brucei_TREU927 | product=hypothetical protein, conserved | location=Tb927_10_v5.1:3699405-3701492(+) | length=695 | sequence_SO=chromosome | SO=protein_coding	1	14	14	14	10	8	9	11	10	12	10	13	12	12	11	9	12	10	12	10	10	8	9	11	10	12	10	13	12	12	11	9	12	10	12	10	10	8	9	11	10	12	10	13	12
Tb927.10.15180	15	15	15	>Tb927.10.15180 | organism=Trypanosoma_brucei_TREU927 | product=nucleosome assembly protein, putative | location=Tb927_10_v5.1:3702340-3703440(+) | length=366 | sequence_SO=chromosome | SO=protein_coding	1	15	15	15	14	13	14	14	14	12	15	14	13	14	14	12	14	14	12	13	14	13	14	14	14	12	15	14	13	14	14	12	14	14	12	13	14	13	14	14	14	12	15	14	13
Tb927.10.1520	6	6	6	>Tb927.10.1520 | organism=Trypanosoma_brucei_TREU927 | product=small GTPase, putative,Ras-related protein, putative (RAB21) | location=Tb927_10_v5.1:414523-415332(-) | length=269 | sequence_SO=chromosome | SO=protein_coding	1	6	6	6	6	6	6	6	5	6	5	6	5	6	5	4	6	6	5	5	6	6	6	6	5	6	5	6	5	6	5	4	6	6	5	5	6	6	6	6	5	6	5	6	5
Tb927.10.15200	4	4	4	>Tb927.10.15200 | organism=Trypanosoma_brucei_TREU927 | product=hypothetical protein, conserved | location=Tb927_10_v5.1:3707143-3707862(+) | length=239 | sequence_SO=chromosome | SO=protein_coding	1	4	4	4	3	3	4	3	3	3	2	3	4	3	4	4	4	4	3	3	3	3	4	3	3	3	2	3	4	3	4	4	4	4	3	3	3	3	4	3	3	3	2	3	4
Tb927.10.15210	4	4	4	>Tb927.10.15210 | organism=Trypanosoma_brucei_TREU927 | product=nuclear cap binding complex subunit CBP30 (CBP30) | location=Tb927_10_v5.1:3708384-3709196(+) | length=270 | sequence_SO=chromosome | SO=protein_coding	1	4	4	4	3	2	1	2	2	3	1	0	1	3	2	2	2	2	2	2	3	2	1	2	2	3	1	0	1	3	2	2	2	2	2	2	3	2	1	2	2	3	1	0	1
Tb927.10.15280;Tb11.v5.0999	18;17	18;17	18;17	>Tb927.10.15280 | organism=Trypanosoma_brucei_TREU927 | product=hypothetical protein, conserved | location=Tb927_10_v5.1:3726748-3730341(+) | length=1197 | sequence_SO=chromosome | SO=protein_coding;>Tb11.v5.0999 | organism=Trypanosoma_brucei_TREU927 | pro	2	18	18	18	12	15	12	11	14	10	10	14	13	13	12	11	14	14	15	16	12	15	12	11	14	10	10	14	13	13	12	11	14	14	15	16	12	15	12	11	14	10	10	14	13
Tb927.10.15290;Tb11.v5.0628	13;6	13;6	13;6	>Tb927.10.15290 | organism=Trypanosoma_brucei_TREU927 | product=hypothetical protein, conserved | location=Tb927_10_v5.1:3731385-3736322(+) | length=1645 | sequence_SO=chromosome | SO=protein_coding	2	13	13	13	5	5	7	3	6	6	5	11	7	5	4	4	6	7	5	4	5	5	7	3	6	6	5	11	7	5	4	4	6	7	5	4	5	5	7	3	6	6	5	11	7
Tb927.10.15310	7	7	6	>Tb927.10.15310 | organism=Trypanosoma_brucei_TREU927 | product=hypothetical protein, conserved | location=Tb927_10_v5.1:3745784-3747139(+) | length=451 | sequence_SO=chromosome | SO=protein_coding	1	7	7	6	4	6	5	5	5	6	5	6	5	6	7	5	5	4	6	7	4	6	5	5	5	6	5	6	5	6	7	5	5	4	6	7	3	5	4	4	4	5	4	5	4
Tb927.10.15330;Tb11.v5.0348	28;26	28;26	28;26	>Tb927.10.15330 | organism=Trypanosoma_brucei_TREU927 | product=hypothetical protein, conserved | location=Tb927_10_v5.1:3753481-3755298(+) | length=605 | sequence_SO=chromosome | SO=protein_coding;>Tb11.v5.0348 | organism=Trypanosoma_brucei_TREU927 | prod	2	28	28	28	22	25	24	22	23	25	21	24	25	26	25	23	24	24	22	22	22	25	24	22	23	25	21	24	25	26	25	23	24	24	22	22	22	25	24	22	23	25	21	24	25
Tb927.10.15350	9	7	7	>Tb927.10.15350 | organism=Trypanosoma_brucei_TREU927 | product=histone H3 variant (h3vaR) | location=Tb927_10_v5.1:3757935-3758354(+) | length=139 | sequence_SO=chromosome | SO=protein_coding	1	9	7	7	9	7	7	6	9	8	8	8	9	7	8	8	8	8	7	7	7	5	5	4	7	6	6	6	7	5	6	6	6	6	5	5	7	5	5	4	7	6	6	6	7
Tb927.10.15360	23	23	23	>Tb927.10.15360 | organism=Trypanosoma_brucei_TREU927 | product=hypothetical protein, conserved | location=Tb927_10_v5.1:3763602-3768911(+) | length=1769 | sequence_SO=chromosome | SO=protein_coding	1	23	23	23	19	19	18	19	15	18	17	17	16	14	15	17	15	17	18	19	19	19	18	19	15	18	17	17	16	14	15	17	15	17	18	19	19	19	18	19	15	18	17	17	16
Tb927.10.1540	8	8	8	>Tb927.10.1540 | organism=Trypanosoma_brucei_TREU927 | product=zinc finger protein family member, putative (ZC3H30) | location=Tb927_10_v5.1:420118-421812(-) | length=564 | sequence_SO=chromosome | SO=protein_coding	1	8	8	8	6	6	7	7	4	7	7	6	5	7	6	6	6	7	5	6	6	6	7	7	4	7	7	6	5	7	6	6	6	7	5	6	6	6	7	7	4	7	7	6	5
Tb927.10.15410	7	7	7	>Tb927.10.15410 | organism=Trypanosoma_brucei_TREU927 | product=glycosomal malate dehydrogenase (gMDH) | location=Tb927_10_v5.1:3786037-3787008(+) | length=323 | sequence_SO=chromosome | SO=protein_coding	1	7	7	7	2	4	3	4	3	3	6	2	2	3	3	4	2	3	4	3	2	4	3	4	3	3	6	2	2	3	3	4	2	3	4	3	2	4	3	4	3	3	6	2	2
Tb927.10.15430	9	9	9	>Tb927.10.15430 | organism=Trypanosoma_brucei_TREU927 | product=hypothetical protein, conserved | location=Tb927_10_v5.1:3790337-3792001(+) | length=554 | sequence_SO=chromosome | SO=protein_coding	1	9	9	9	5	8	8	5	5	5	6	3	5	5	5	5	6	6	6	7	5	8	8	5	5	5	6	3	5	5	5	5	6	6	6	7	5	8	8	5	5	5	6	3	5
Tb927.10.15440	11	11	11	>Tb927.10.15440 | organism=Trypanosoma_brucei_TREU927 | product=hypothetical protein, conserved | location=Tb927_10_v5.1:3792626-3793483(+) | length=285 | sequence_SO=chromosome | SO=protein_coding	1	11	11	11	5	7	5	8	7	6	6	3	6	8	8	5	6	9	7	6	5	7	5	8	7	6	6	3	6	8	8	5	6	9	7	6	5	7	5	8	7	6	6	3	6
Tb927.10.1550	29	29	29	>Tb927.10.1550 | organism=Trypanosoma_brucei_TREU927 | product=proteasome regulatory non-ATP-ase subunit 5,19S proteasome regulatory subunit (RPN5) | location=Tb927_10_v5.1:425467-426915(-) | length=482 | sequence_SO=chromosome | SO=protein_coding	1	29	29	29	22	21	24	21	24	22	26	23	25	23	22	23	25	22	23	23	22	21	24	21	24	22	26	23	25	23	22	23	25	22	23	23	22	21	24	21	24	22	26	23	25
Tb927.10.15520;Tb11.v5.0812	27;14	27;14	27;14	>Tb927.10.15520 | organism=Trypanosoma_brucei_TREU927 | product=signal recognition particle protein, putative | location=Tb927_10_v5.1:3807791-3809821(+) | length=676 | sequence_SO=chromosome | SO=protein_coding;>Tb11.v5.0812 | organism=Trypanosoma_brucei_	2	27	27	27	21	19	19	17	20	22	16	20	23	20	24	19	22	21	21	17	21	19	19	17	20	22	16	20	23	20	24	19	22	21	21	17	21	19	19	17	20	22	16	20	23
Tb927.10.15530;Tb11.v5.0748	20;13	20;13	20;13	>Tb927.10.15530 | organism=Trypanosoma_brucei_TREU927 | product=ABC transport system ATP-binding protein, putative | location=Tb927_10_v5.1:3810513-3812321(+) | length=602 | sequence_SO=chromosome | SO=protein_coding;>Tb11.v5.0748 | organism=Trypanosoma_br	2	20	20	20	16	14	12	14	16	15	14	13	17	16	11	13	15	16	12	12	16	14	12	14	16	15	14	13	17	16	11	13	15	16	12	12	16	14	12	14	16	15	14	13	17
Tb927.10.15540;Tb11.v5.0651	10;7	10;7	10;7	>Tb927.10.15540 | organism=Trypanosoma_brucei_TREU927 | product=predicted VPS53-like domain protein | location=Tb927_10_v5.1:3814068-3816575(+) | length=835 | sequence_SO=chromosome | SO=protein_coding;>Tb11.v5.0651 | organism=Trypanosoma_brucei_TREU927 |	2	10	10	10	3	5	4	5	4	4	8	3	5	5	5	6	2	3	4	3	3	5	4	5	4	4	8	3	5	5	5	6	2	3	4	3	3	5	4	5	4	4	8	3	5
Tb927.10.15590	7	7	7	>Tb927.10.15590 | organism=Trypanosoma_brucei_TREU927 | product=FKBP-type peptidyl-prolyl cis-trans isomerase, conserved,FKBP-type peptidylprolyl cis-trans isomerase, putative | location=Tb927_10_v5.1:3824554-3825144(+) | length=196 | sequence_SO=chromosom	1	7	7	7	6	7	7	6	6	6	6	4	7	7	7	5	6	7	7	6	6	7	7	6	6	6	6	4	7	7	7	5	6	7	7	6	6	7	7	6	6	6	6	4	7
Tb927.10.1560	18	18	18	>Tb927.10.1560 | organism=Trypanosoma_brucei_TREU927 | product=hypothetical protein, conserved | location=Tb927_10_v5.1:428456-430939(-) | length=827 | sequence_SO=chromosome | SO=protein_coding	1	18	18	18	11	11	10	6	8	11	8	10	10	5	8	8	12	11	9	10	11	11	10	6	8	11	8	10	10	5	8	8	12	11	9	10	11	11	10	6	8	11	8	10	10
Tb927.10.15640	13	13	13	>Tb927.10.15640 | organism=Trypanosoma_brucei_TREU927 | product=hypothetical protein, conserved | location=Tb927_10_v5.1:3833524-3835638(+) | length=704 | sequence_SO=chromosome | SO=protein_coding	1	13	13	13	10	9	8	5	8	9	5	8	10	8	8	8	7	9	10	9	10	9	8	5	8	9	5	8	10	8	8	8	7	9	10	9	10	9	8	5	8	9	5	8	10
Tb927.10.15660	22	22	22	>Tb927.10.15660 | organism=Trypanosoma_brucei_TREU927 | product=hypothetical protein, conserved | location=Tb927_10_v5.1:3839256-3841595(+) | length=779 | sequence_SO=chromosome | SO=protein_coding	1	22	22	22	10	13	16	15	11	14	12	10	13	14	13	10	9	12	12	9	10	13	16	15	11	14	12	10	13	14	13	10	9	12	12	9	10	13	16	15	11	14	12	10	13
Tb927.10.15710	12	12	12	>Tb927.10.15710 | organism=Trypanosoma_brucei_TREU927 | product=mitochondrial carrier protein (MCP7) | location=Tb927_10_v5.1:3866694-3867665(+) | length=323 | sequence_SO=chromosome | SO=protein_coding	1	12	12	12	9	9	8	9	8	10	9	10	11	10	10	9	9	8	9	7	9	9	8	9	8	10	9	10	11	10	10	9	9	8	9	7	9	9	8	9	8	10	9	10	11
Tb927.10.15720	21	21	21	>Tb927.10.15720 | organism=Trypanosoma_brucei_TREU927 | product=proteasome regulatory non-ATP-ase subunit 9,19S proteasome regulatory subunit (RPN9) | location=Tb927_10_v5.1:3869048-3870265(+) | length=405 | sequence_SO=chromosome | SO=protein_coding	1	21	21	21	19	17	17	19	18	19	17	17	16	17	18	17	19	15	16	17	19	17	17	19	18	19	17	17	16	17	18	17	19	15	16	17	19	17	17	19	18	19	17	17	16
Tb927.10.15730;Tb11.v5.0440	5;1	5;1	5;1	>Tb927.10.15730 | organism=Trypanosoma_brucei_TREU927 | product=hypothetical protein, conserved | location=Tb927_10_v5.1:3871247-3881629(+) | length=3460 | sequence_SO=chromosome | SO=protein_coding	2	5	5	5	4	2	2	1	1	2	3	2	1	3	3	2	2	1	3	1	4	2	2	1	1	2	3	2	1	3	3	2	2	1	3	1	4	2	2	1	1	2	3	2	1
Tb927.10.15740	9	9	9	>Tb927.10.15740 | organism=Trypanosoma_brucei_TREU927 | product=hypothetical protein, conserved | location=Tb927_10_v5.1:3886795-3888348(+) | length=517 | sequence_SO=chromosome | SO=protein_coding	1	9	9	9	6	6	6	6	4	4	5	7	6	6	7	6	6	6	6	7	6	6	6	6	4	4	5	7	6	6	7	6	6	6	6	7	6	6	6	6	4	4	5	7	6
Tb927.10.15760	22	22	22	>Tb927.10.15760 | organism=Trypanosoma_brucei_TREU927 | product=hypothetical protein, conserved | location=Tb927_10_v5.1:3895573-3896520(+) | length=315 | sequence_SO=chromosome | SO=protein_coding	1	22	22	22	20	20	21	22	20	20	20	19	22	20	21	20	22	21	21	20	20	20	21	22	20	20	20	19	22	20	21	20	22	21	21	20	20	20	21	22	20	20	20	19	22
Tb927.10.1580	5	5	5	>Tb927.10.1580 | organism=Trypanosoma_brucei_TREU927 | product=hypothetical protein, conserved | location=Tb927_10_v5.1:434005-434349(-) | length=114 | sequence_SO=chromosome | SO=protein_coding	1	5	5	5	3	5	4	5	4	3	2	2	4	5	3	5	4	5	4	4	3	5	4	5	4	3	2	2	4	5	3	5	4	5	4	4	3	5	4	5	4	3	2	2	4
Tb927.10.15840;Tb11.v5.0428	2;1	2;1	2;1	>Tb927.10.15840 | organism=Trypanosoma_brucei_TREU927 | product=hypothetical protein, conserved | location=Tb927_10_v5.1:3908775-3911369(+) | length=864 | sequence_SO=chromosome | SO=protein_coding;>Tb11.v5.0428 | organism=Trypanosoma_brucei_TREU927 | prod	2	2	2	2	1	2	0	2	2	2	2	1	1	2	1	1	1	0	1	2	1	2	0	2	2	2	2	1	1	2	1	1	1	0	1	2	1	2	0	2	2	2	2	1	1
Tb927.10.15870	4	4	4	>Tb927.10.15870 | organism=Trypanosoma_brucei_TREU927 | product=RNA binding protein, putative | location=Tb927_10_v5.1:3914983-3915708(+) | length=241 | sequence_SO=chromosome | SO=protein_coding	1	4	4	4	3	4	3	3	2	3	2	3	2	1	3	3	3	2	2	2	3	4	3	3	2	3	2	3	2	1	3	3	3	2	2	2	3	4	3	3	2	3	2	3	2
Tb927.9.15210;Tb927.10.1590	5;5	5;5	5;5	>Tb927.9.15210 | organism=Trypanosoma_brucei_TREU927 | product=ribosomal protein L36, putative | location=Tb927_09_v5.1:2362520-2362849(+) | length=109 | sequence_SO=chromosome | SO=protein_coding;>Tb927.10.1590 | organism=Trypanosoma_brucei_TREU927 | prod	2	5	5	5	5	5	5	5	5	5	5	5	5	5	5	5	5	5	5	5	5	5	5	5	5	5	5	5	5	5	5	5	5	5	5	5	5	5	5	5	5	5	5	5	5
Tb927.10.15960	10	10	10	>Tb927.10.15960 | organism=Trypanosoma_brucei_TREU927 | product=hypothetical protein, conserved | location=Tb927_10_v5.1:3932498-3933190(+) | length=230 | sequence_SO=chromosome | SO=protein_coding	1	10	10	10	5	4	6	6	5	7	4	5	5	5	5	8	8	7	5	6	5	4	6	6	5	7	4	5	5	5	5	8	8	7	5	6	5	4	6	6	5	7	4	5	5
Tb927.10.16100;Tb11.v5.0411	24;23	24;23	24;23	>Tb927.10.16100 | organism=Trypanosoma_brucei_TREU927 | product=FK506-binding protein (FKBP)-type peptidyl-prolyl isomerase, putative | location=Tb927_10_v5.1:3959421-3960698(+) | length=425 | sequence_SO=chromosome | SO=protein_coding;>Tb11.v5.0411 | orga	2	24	24	24	19	22	19	21	21	21	20	19	23	22	19	22	23	19	21	22	19	22	19	21	21	21	20	19	23	22	19	22	23	19	21	22	19	22	19	21	21	21	20	19	23
Tb927.10.16120	30	30	30	>Tb927.10.16120 | organism=Trypanosoma_brucei_TREU927 | product=inosine-5-monophosphate dehydrogenase,IMP dehydrogenase | location=Tb927_10_v5.1:3965348-3966691(+) | length=447 | sequence_SO=chromosome | SO=protein_coding	1	30	30	30	26	27	27	26	26	26	26	25	26	26	26	26	26	26	26	25	26	27	27	26	26	26	26	25	26	26	26	26	26	26	26	25	26	27	27	26	26	26	26	25	26
Tb927.10.1620;Tb11.v5.0643	17;13	17;13	17;13	>Tb927.10.1620 | organism=Trypanosoma_brucei_TREU927 | product=phosphoserine/threonine/tyrosine-binding protein, putative | location=Tb927_10_v5.1:439047-440714(-) | length=555 | sequence_SO=chromosome | SO=protein_coding;>Tb11.v5.0643 | organism=Trypanoso	2	17	17	17	14	12	11	11	12	15	11	12	11	10	13	8	15	12	11	12	14	12	11	11	12	15	11	12	11	10	13	8	15	12	11	12	14	12	11	11	12	15	11	12	11
Tb927.10.1630	30	30	29	>Tb927.10.1630 | organism=Trypanosoma_brucei_TREU927 | product=unspecified product (RLI) | location=Tb927_10_v5.1:442367-444262(-) | length=631 | sequence_SO=chromosome | SO=protein_coding	1	30	30	29	25	20	23	22	21	24	21	19	22	21	25	18	25	23	24	23	25	20	23	22	21	24	21	19	22	21	25	18	25	23	24	23	24	20	22	21	20	23	20	18	21
Tb927.10.1680	3	3	3	>Tb927.10.1680 | organism=Trypanosoma_brucei_TREU927 | product=histone deacetylase 1 (DAC1) | location=Tb927_10_v5.1:453285-454451(+) | length=388 | sequence_SO=chromosome | SO=protein_coding	1	3	3	3	1	1	1	2	1	0	1	1	2	2	1	1	0	0	2	3	1	1	1	2	1	0	1	1	2	2	1	1	0	0	2	3	1	1	1	2	1	0	1	1	2
Tb927.10.170	27	27	27	>Tb927.10.170 | organism=Trypanosoma_brucei_TREU927 | product=pseudouridine synthase, Cbf5p | location=Tb927_10_v5.1:70843-72126(+) | length=427 | sequence_SO=chromosome | SO=protein_coding	1	27	27	27	25	21	23	22	20	24	20	24	23	23	23	22	22	23	23	23	25	21	23	22	20	24	20	24	23	23	23	22	22	23	23	23	25	21	23	22	20	24	20	24	23
Tb927.10.1720	9	9	9	>Tb927.10.1720 | organism=Trypanosoma_brucei_TREU927 | product=ATP-dependent DEAD/H RNA helicase, putative | location=Tb927_10_v5.1:459574-461364(+) | length=596 | sequence_SO=chromosome | SO=protein_coding	1	9	9	9	6	5	4	4	3	4	5	6	5	4	5	3	5	7	3	6	6	5	4	4	3	4	5	6	5	4	5	3	5	7	3	6	6	5	4	4	3	4	5	6	5
Tb927.10.1730	9	9	9	>Tb927.10.1730 | organism=Trypanosoma_brucei_TREU927 | product=hypothetical protein, conserved | location=Tb927_10_v5.1:461717-462790(+) | length=357 | sequence_SO=chromosome | SO=protein_coding	1	9	9	9	5	4	5	7	5	5	5	3	5	4	3	2	5	6	5	4	5	4	5	7	5	5	5	3	5	4	3	2	5	6	5	4	5	4	5	7	5	5	5	3	5
Tb927.10.1740	7	7	7	>Tb927.10.1740 | organism=Trypanosoma_brucei_TREU927 | product=hypothetical protein, conserved | location=Tb927_10_v5.1:463027-464175(+) | length=382 | sequence_SO=chromosome | SO=protein_coding	1	7	7	7	2	1	5	2	4	3	3	5	6	4	4	4	4	5	2	3	2	1	5	2	4	3	3	5	6	4	4	4	4	5	2	3	2	1	5	2	4	3	3	5	6
Tb927.10.1770	4	4	4	>Tb927.10.1770 | organism=Trypanosoma_brucei_TREU927 | product=hypothetical protein | location=Tb927_10_v5.1:467203-467997(-) | length=264 | sequence_SO=chromosome | SO=protein_coding	1	4	4	4	3	3	3	2	1	1	2	3	2	2	2	2	2	1	2	1	3	3	3	2	1	1	2	3	2	2	2	2	2	1	2	1	3	3	3	2	1	1	2	3	2
Tb927.10.180	14	14	14	>Tb927.10.180 | organism=Trypanosoma_brucei_TREU927 | product=ATP synthase F1 subunit gamma protein, putative | location=Tb927_10_v5.1:72375-73292(+) | length=305 | sequence_SO=chromosome | SO=protein_coding	1	14	14	14	10	9	10	11	10	11	10	10	10	11	10	8	11	9	10	10	10	9	10	11	10	11	10	10	10	11	10	8	11	9	10	10	10	9	10	11	10	11	10	10	10
Tb927.10.1830	6	6	6	>Tb927.10.1830 | organism=Trypanosoma_brucei_TREU927 | product=syntaxin, putative | location=Tb927_10_v5.1:480135-480827(+) | length=230 | sequence_SO=chromosome | SO=protein_coding	1	6	6	6	5	5	3	3	3	4	5	2	3	3	4	4	5	3	4	3	5	5	3	3	3	4	5	2	3	3	4	4	5	3	4	3	5	5	3	3	3	4	5	2	3
Tb927.10.1860	9	9	9	>Tb927.10.1860 | organism=Trypanosoma_brucei_TREU927 | product=hypothetical protein, conserved | location=Tb927_10_v5.1:484268-485350(+) | length=360 | sequence_SO=chromosome | SO=protein_coding	1	9	9	9	3	2	4	2	4	2	3	5	5	6	3	5	4	4	6	6	3	2	4	2	4	2	3	5	5	6	3	5	4	4	6	6	3	2	4	2	4	2	3	5	5
Tb927.10.1890	36	36	36	>Tb927.10.1890 | organism=Trypanosoma_brucei_TREU927 | product=calpain, putative,cysteine peptidase, Clan CA, family C2, putative | location=Tb927_10_v5.1:489021-493805(+) | length=1594 | sequence_SO=chromosome | SO=protein_coding	1	36	36	36	24	21	26	25	22	27	23	24	25	25	27	23	20	23	26	24	24	21	26	25	22	27	23	24	25	25	27	23	20	23	26	24	24	21	26	25	22	27	23	24	25
Tb927.10.190;REV__Tb927.3.5050	16;1	7;1	7;1	>Tb927.10.190 | organism=Trypanosoma_brucei_TREU927 | product=40S ribosomal protein S6, putative | location=Tb927_10_v5.1:73558-74310(+) | length=250 | sequence_SO=chromosome | SO=protein_coding	2	16	7	7	15	14	14	14	15	15	15	16	16	15	15	15	16	16	14	14	7	6	6	6	7	7	7	7	7	7	7	6	7	7	6	6	7	6	6	6	7	7	7	7	7
Tb927.10.1900	5	5	5	>Tb927.10.1900 | organism=Trypanosoma_brucei_TREU927 | product=DNA topoisomerase IA, putative | location=Tb927_10_v5.1:494359-496779(+) | length=806 | sequence_SO=chromosome | SO=protein_coding	1	5	5	5	2	2	2	3	2	2	2	2	2	2	2	1	1	2	2	3	2	2	2	3	2	2	2	2	2	2	2	1	1	2	2	3	2	2	2	3	2	2	2	2	2
Tb927.10.1960	7	7	7	>Tb927.10.1960 | organism=Trypanosoma_brucei_TREU927 | product=hypothetical protein, conserved | location=Tb927_10_v5.1:511172-513418(+) | length=748 | sequence_SO=chromosome | SO=protein_coding	1	7	7	7	5	2	3	4	2	4	1	6	3	1	4	4	5	4	2	2	5	2	3	4	2	4	1	6	3	1	4	4	5	4	2	2	5	2	3	4	2	4	1	6	3
Tb927.10.1970	39	39	39	>Tb927.10.1970 | organism=Trypanosoma_brucei_TREU927 | product=hypothetical protein, conserved | location=Tb927_10_v5.1:513794-518011(+) | length=1405 | sequence_SO=chromosome | SO=protein_coding	1	39	39	39	28	27	30	27	31	27	25	28	27	30	27	26	28	27	33	24	28	27	30	27	31	27	25	28	27	30	27	26	28	27	33	24	28	27	30	27	31	27	25	28	27
Tb927.10.1980;Tb11.v5.0642	15;5	15;5	15;5	>Tb927.10.1980 | organism=Trypanosoma_brucei_TREU927 | product=hypothetical protein, conserved | location=Tb927_10_v5.1:519240-521360(+) | length=706 | sequence_SO=chromosome | SO=protein_coding	2	15	15	15	10	6	9	6	11	9	11	8	11	9	9	7	10	10	8	9	10	6	9	6	11	9	11	8	11	9	9	7	10	10	8	9	10	6	9	6	11	9	11	8	11
Tb927.10.1990;Tb11.v5.0641	39;19	39;19	39;19	>Tb927.10.1990 | organism=Trypanosoma_brucei_TREU927 | product=major vault protein, putative (MVP) | location=Tb927_10_v5.1:521750-524341(+) | length=863 | sequence_SO=chromosome | SO=protein_coding	2	39	39	39	31	28	31	29	30	25	28	25	34	27	29	31	27	28	28	26	31	28	31	29	30	25	28	25	34	27	29	31	27	28	28	26	31	28	31	29	30	25	28	25	34
Tb927.10.2010	44	44	2	>Tb927.10.2010 | organism=Trypanosoma_brucei_TREU927 | product=hexokinase (HK1) | location=Tb927_10_v5.1:526772-528187(+) | length=471 | sequence_SO=chromosome | SO=protein_coding	1	44	44	2	37	38	40	39	38	37	41	39	39	41	37	40	39	38	42	40	37	38	40	39	38	37	41	39	39	41	37	40	39	38	42	40	1	1	1	1	1	1	1	1	1
Tb927.10.2040	17	17	17	>Tb927.10.2040 | organism=Trypanosoma_brucei_TREU927 | product=protein kinase, putative | location=Tb927_10_v5.1:534252-536873(+) | length=873 | sequence_SO=chromosome | SO=protein_coding	1	17	17	17	8	9	12	9	12	10	4	8	7	13	9	7	8	8	9	6	8	9	12	9	12	10	4	8	7	13	9	7	8	8	9	6	8	9	12	9	12	10	4	8	7
Tb927.10.210	6	6	6	>Tb927.10.210 | organism=Trypanosoma_brucei_TREU927 | product=GPI transamidase component GAA1 (TbGAA1) | location=Tb927_10_v5.1:75527-76912(+) | length=461 | sequence_SO=chromosome | SO=protein_coding	1	6	6	6	3	5	5	5	5	5	5	5	5	5	5	4	6	5	5	5	3	5	5	5	5	5	5	5	5	5	5	4	6	5	5	5	3	5	5	5	5	5	5	5	5
Tb927.10.2130	10	10	10	>Tb927.10.2130 | organism=Trypanosoma_brucei_TREU927 | product=hypothetical protein, conserved | location=Tb927_10_v5.1:552066-554795(+) | length=909 | sequence_SO=chromosome | SO=protein_coding	1	10	10	10	7	5	8	8	8	6	2	7	5	7	9	7	6	7	5	6	7	5	8	8	8	6	2	7	5	7	9	7	6	7	5	6	7	5	8	8	8	6	2	7	5
Tb927.10.2190	15	15	15	>Tb927.10.2190 | organism=Trypanosoma_brucei_TREU927 | product=hypothetical protein, conserved | location=Tb927_10_v5.1:562299-563183(+) | length=294 | sequence_SO=chromosome | SO=protein_coding	1	15	15	15	11	13	12	13	14	13	12	11	14	12	12	12	13	13	12	12	11	13	12	13	14	13	12	11	14	12	12	12	13	13	12	12	11	13	12	13	14	13	12	11	14
Tb927.10.6370;Tb927.10.220	5;5	5;5	5;5	>Tb927.10.6370 | organism=Trypanosoma_brucei_TREU927 | product=60S ribosomal proteins L37, putative | location=Tb927_10_v5.1:1612318-1612599(-) | length=93 | sequence_SO=chromosome | SO=protein_coding;>Tb927.10.220 | organism=Trypanosoma_brucei_TREU927 | p	2	5	5	5	5	5	5	5	5	5	5	5	5	5	5	5	5	5	5	5	5	5	5	5	5	5	5	5	5	5	5	5	5	5	5	5	5	5	5	5	5	5	5	5	5
Tb927.10.2200	5	5	5	>Tb927.10.2200 | organism=Trypanosoma_brucei_TREU927 | product=hypothetical protein, conserved | location=Tb927_10_v5.1:565746-566762(+) | length=338 | sequence_SO=chromosome | SO=protein_coding	1	5	5	5	3	2	2	3	3	1	1	2	1	2	2	1	1	1	1	2	3	2	2	3	3	1	1	2	1	2	2	1	1	1	1	2	3	2	2	3	3	1	1	2	1
Tb927.10.2240	27	27	27	>Tb927.10.2240 | organism=Trypanosoma_brucei_TREU927 | product=hypothetical protein, conserved | location=Tb927_10_v5.1:578334-580100(+) | length=588 | sequence_SO=chromosome | SO=protein_coding	1	27	27	27	22	22	23	21	24	25	24	26	25	25	23	20	23	25	26	22	22	22	23	21	24	25	24	26	25	25	23	20	23	25	26	22	22	22	23	21	24	25	24	26	25
Tb927.10.2250	3	3	3	>Tb927.10.2250 | organism=Trypanosoma_brucei_TREU927 | product=ubiquitin-conjugating enzyme variant Kua homologue, putative | location=Tb927_10_v5.1:582081-582980(+) | length=299 | sequence_SO=chromosome | SO=protein_coding	1	3	3	3	1	2	2	2	2	2	3	2	2	2	2	2	2	2	3	3	1	2	2	2	2	2	3	2	2	2	2	2	2	2	3	3	1	2	2	2	2	2	3	2	2
Tb927.10.2260	9	9	9	>Tb927.10.2260 | organism=Trypanosoma_brucei_TREU927 | product=hypothetical protein, conserved | location=Tb927_10_v5.1:584741-587095(+) | length=784 | sequence_SO=chromosome | SO=protein_coding	1	9	9	9	7	5	6	6	5	7	6	6	7	5	5	6	6	6	4	6	7	5	6	6	5	7	6	6	7	5	5	6	6	6	4	6	7	5	6	6	5	7	6	6	7
Tb927.10.2270	23	23	23	>Tb927.10.2270 | organism=Trypanosoma_brucei_TREU927 | product=vacuolar protein sorting-associated protein 35, putative | location=Tb927_10_v5.1:587863-590664(+) | length=933 | sequence_SO=chromosome | SO=protein_coding	1	23	23	23	20	19	18	18	20	17	15	16	20	21	17	16	16	16	18	20	20	19	18	18	20	17	15	16	20	21	17	16	16	16	18	20	20	19	18	18	20	17	15	16	20
Tb927.10.2290	15	15	15	>Tb927.10.2290 | organism=Trypanosoma_brucei_TREU927 | product=chaperone protein DNAj, putative | location=Tb927_10_v5.1:594549-595799(+) | length=416 | sequence_SO=chromosome | SO=protein_coding	1	15	15	15	12	14	12	11	13	11	10	11	12	11	10	11	13	13	12	12	12	14	12	11	13	11	10	11	12	11	10	11	13	13	12	12	12	14	12	11	13	11	10	11	12
Tb927.10.230	13	13	13	>Tb927.10.230 | organism=Trypanosoma_brucei_TREU927 | product=proteasome alpha 5 subunit, putative,20S proteasome subunit alpha 5 | location=Tb927_10_v5.1:77658-78398(+) | length=246 | sequence_SO=chromosome | SO=protein_coding	1	13	13	13	11	11	11	11	12	12	11	12	11	13	13	11	13	12	11	12	11	11	11	11	12	12	11	12	11	13	13	11	13	12	11	12	11	11	11	11	12	12	11	12	11
Tb927.10.2310	4	4	4	>Tb927.10.2310 | organism=Trypanosoma_brucei_TREU927 | product=hypothetical protein, conserved | location=Tb927_10_v5.1:597951-599396(+) | length=481 | sequence_SO=chromosome | SO=protein_coding	1	4	4	4	4	2	3	3	1	4	2	3	2	2	2	1	2	3	2	2	4	2	3	3	1	4	2	3	2	2	2	1	2	3	2	2	4	2	3	3	1	4	2	3	2
Tb927.10.2320	7	7	7	>Tb927.10.2320 | organism=Trypanosoma_brucei_TREU927 | product=hypothetical protein, conserved | location=Tb927_10_v5.1:599823-600968(+) | length=381 | sequence_SO=chromosome | SO=protein_coding	1	7	7	7	4	4	5	5	5	6	6	4	7	6	5	4	5	6	7	5	4	4	5	5	5	6	6	4	7	6	5	4	5	6	7	5	4	4	5	5	5	6	6	4	7
Tb927.10.2340	2	2	2	>Tb927.10.2340 | organism=Trypanosoma_brucei_TREU927 | product=hypothetical protein, conserved | location=Tb927_10_v5.1:603573-603866(+) | length=97 | sequence_SO=chromosome | SO=protein_coding	1	2	2	2	1	1	1	1	1	1	2	1	1	1	1	1	1	1	1	1	1	1	1	1	1	1	2	1	1	1	1	1	1	1	1	1	1	1	1	1	1	1	2	1	1
Tb927.10.2350	5	5	5	>Tb927.10.2350 | organism=Trypanosoma_brucei_TREU927 | product=pyruvate dehydrogenase complex E3 binding protein, putative | location=Tb927_10_v5.1:604925-605707(+) | length=260 | sequence_SO=chromosome | SO=protein_coding	1	5	5	5	3	2	3	3	1	1	2	3	3	3	3	2	2	2	3	2	3	2	3	3	1	1	2	3	3	3	3	2	2	2	3	2	3	2	3	3	1	1	2	3	3
Tb927.10.2370	20	20	20	>Tb927.10.2370 | organism=Trypanosoma_brucei_TREU927 | product=RNA-binding protein, putative (LA) | location=Tb927_10_v5.1:607374-608381(+) | length=335 | sequence_SO=chromosome | SO=protein_coding	1	20	20	20	16	14	14	16	18	18	18	17	17	16	15	14	19	17	18	17	16	14	14	16	18	18	18	17	17	16	15	14	19	17	18	17	16	14	14	16	18	18	18	17	17
Tb927.10.2380	28	28	28	>Tb927.10.2380 | organism=Trypanosoma_brucei_TREU927 | product=hypothetical protein, conserved | location=Tb927_10_v5.1:609416-612168(+) | length=916 | sequence_SO=chromosome | SO=protein_coding	1	28	28	28	18	22	24	20	21	21	22	19	22	21	20	23	16	20	24	22	18	22	24	20	21	21	22	19	22	21	20	23	16	20	24	22	18	22	24	20	21	21	22	19	22
Tb927.10.240	14	14	14	>Tb927.10.240 | organism=Trypanosoma_brucei_TREU927 | product=peroxin 14, putative (PEX14) | location=Tb927_10_v5.1:78627-79727(+) | length=366 | sequence_SO=chromosome | SO=protein_coding	1	14	14	14	12	11	12	11	12	12	11	12	11	12	13	12	10	11	10	11	12	11	12	11	12	12	11	12	11	12	13	12	10	11	10	11	12	11	12	11	12	12	11	12	11
Tb927.10.2440	10	10	10	>Tb927.10.2440 | organism=Trypanosoma_brucei_TREU927 | product=metacaspase MCA4,cysteine peptidase, Clan CD, family C13, putative (MCA4) | location=Tb927_10_v5.1:630183-631244(-) | length=353 | sequence_SO=chromosome | SO=protein_coding	1	10	10	10	10	10	10	10	10	10	10	10	10	9	9	10	10	10	10	10	10	10	10	10	10	10	10	10	10	9	9	10	10	10	10	10	10	10	10	10	10	10	10	10	10
Tb927.10.2470	12	12	12	>Tb927.10.2470 | organism=Trypanosoma_brucei_TREU927 | product=hypothetical protein, conserved | location=Tb927_10_v5.1:640940-642592(+) | length=550 | sequence_SO=chromosome | SO=protein_coding	1	12	12	12	5	6	6	7	7	7	5	9	6	6	5	9	8	7	5	6	5	6	6	7	7	7	5	9	6	6	5	9	8	7	5	6	5	6	6	7	7	7	5	9	6
Tb927.10.2490	33	33	33	>Tb927.10.2490 | organism=Trypanosoma_brucei_TREU927 | product=glucose-6-phosphate 1-dehydrogenase (G6PD) | location=Tb927_10_v5.1:648370-650046(+) | length=558 | sequence_SO=chromosome | SO=protein_coding	1	33	33	33	28	24	28	24	28	29	24	20	26	29	29	23	22	27	27	25	28	24	28	24	28	29	24	20	26	29	29	23	22	27	27	25	28	24	28	24	28	29	24	20	26
Tb927.10.2510;Tb11.v5.0623	7;3	7;3	7;3	>Tb927.10.2510 | organism=Trypanosoma_brucei_TREU927 | product=hypothetical protein, conserved | location=Tb927_10_v5.1:653614-655191(+) | length=525 | sequence_SO=chromosome | SO=protein_coding	2	7	7	7	6	5	4	5	3	4	3	5	4	6	5	5	4	3	5	5	6	5	4	5	3	4	3	5	4	6	5	5	4	3	5	5	6	5	4	5	3	4	3	5	4
Tb927.10.2520	5	5	5	>Tb927.10.2520 | organism=Trypanosoma_brucei_TREU927 | product=hypothetical protein, conserved | location=Tb927_10_v5.1:655423-657621(+) | length=732 | sequence_SO=chromosome | SO=protein_coding	1	5	5	5	3	4	4	5	3	3	3	3	2	3	3	2	3	2	4	2	3	4	4	5	3	3	3	3	2	3	3	2	3	2	4	2	3	4	4	5	3	3	3	3	2
Tb927.10.2530	17	17	17	>Tb927.10.2530 | organism=Trypanosoma_brucei_TREU927 | product=adenylate kinase, putative | location=Tb927_10_v5.1:658114-658782(+) | length=222 | sequence_SO=chromosome | SO=protein_coding	1	17	17	17	14	14	14	15	13	15	15	12	16	13	13	15	16	16	16	15	14	14	14	15	13	15	15	12	16	13	13	15	16	16	16	15	14	14	14	15	13	15	15	12	16
Tb927.10.2560	8	8	8	>Tb927.10.2560 | organism=Trypanosoma_brucei_TREU927 | product=mitochondrial malate dehydrogenase (mMDH) | location=Tb927_10_v5.1:663281-664237(+) | length=318 | sequence_SO=chromosome | SO=protein_coding	1	8	8	8	7	6	5	5	7	7	5	6	7	6	6	7	6	6	5	6	7	6	5	5	7	7	5	6	7	6	6	7	6	6	5	6	7	6	5	5	7	7	5	6	7
Tb927.10.2570;Tb11.v5.0498	11;5	11;5	11;5	>Tb927.10.2570 | organism=Trypanosoma_brucei_TREU927 | product=lysosomal alpha-mannosidase precursor, putative | location=Tb927_10_v5.1:664909-667902(+) | length=997 | sequence_SO=chromosome | SO=protein_coding	2	11	11	11	4	8	9	6	5	5	5	3	5	6	4	5	1	4	3	5	4	8	9	6	5	5	5	3	5	6	4	5	1	4	3	5	4	8	9	6	5	5	5	3	5
Tb927.10.260	2	2	2	>Tb927.10.260 | organism=Trypanosoma_brucei_TREU927 | product=hypothetical protein, conserved | location=Tb927_10_v5.1:82451-82686(+) | length=77 | sequence_SO=chromosome | SO=protein_coding	1	2	2	2	2	2	2	2	2	2	2	2	2	2	2	2	2	2	2	2	2	2	2	2	2	2	2	2	2	2	2	2	2	2	2	2	2	2	2	2	2	2	2	2	2
Tb927.10.2610	10	10	10	>Tb927.10.2610 | organism=Trypanosoma_brucei_TREU927 | product=hypothetical protein, conserved | location=Tb927_10_v5.1:675104-676558(+) | length=484 | sequence_SO=chromosome | SO=protein_coding	1	10	10	10	7	7	7	8	8	5	7	7	8	8	6	7	7	8	9	8	7	7	7	8	8	5	7	7	8	8	6	7	7	8	9	8	7	7	7	8	8	5	7	7	8
Tb927.10.2620	8	8	8	>Tb927.10.2620 | organism=Trypanosoma_brucei_TREU927 | product=hypothetical protein, conserved | location=Tb927_10_v5.1:678065-678643(+) | length=192 | sequence_SO=chromosome | SO=protein_coding	1	8	8	8	7	6	7	8	6	5	6	5	7	7	5	6	4	8	7	8	7	6	7	8	6	5	6	5	7	7	5	6	4	8	7	8	7	6	7	8	6	5	6	5	7
Tb927.10.2640;Tb11.v5.0525	41;21	41;21	41;21	>Tb927.10.2640 | organism=Trypanosoma_brucei_TREU927 | product=intraflagellar transport protein IFT81, putative | location=Tb927_10_v5.1:681379-683601(+) | length=740 | sequence_SO=chromosome | SO=protein_coding;>Tb11.v5.0525 | organism=Trypanosoma_brucei_	2	41	41	41	31	32	34	30	33	33	31	32	34	30	34	30	32	29	32	30	31	32	34	30	33	33	31	32	34	30	34	30	32	29	32	30	31	32	34	30	33	33	31	32	34
Tb927.10.270	16	16	1	>Tb927.10.270 | organism=Trypanosoma_brucei_TREU927 | product=60S ribosomal protein L32, putative | location=Tb927_10_v5.1:83385-83783(+) | length=132 | sequence_SO=chromosome | SO=protein_coding	1	16	16	1	15	10	13	14	12	15	14	15	16	16	15	15	14	15	14	14	15	10	13	14	12	15	14	15	16	16	15	15	14	15	14	14	1	0	1	1	0	1	1	1	1
Tb927.10.2700	10	10	10	>Tb927.10.2700 | organism=Trypanosoma_brucei_TREU927 | product=predicted WD40 repeat protein | location=Tb927_10_v5.1:696024-698114(+) | length=696 | sequence_SO=chromosome | SO=protein_coding	1	10	10	10	7	5	7	5	5	6	4	8	8	8	5	6	7	6	6	5	7	5	7	5	5	6	4	8	8	8	5	6	7	6	6	5	7	5	7	5	5	6	4	8	8
Tb927.10.2720	2	2	2	>Tb927.10.2720 | organism=Trypanosoma_brucei_TREU927 | product=hypothetical protein, conserved | location=Tb927_10_v5.1:699526-700731(+) | length=401 | sequence_SO=chromosome | SO=protein_coding	1	2	2	2	1	2	2	1	1	0	1	0	1	1	2	0	0	1	2	2	1	2	2	1	1	0	1	0	1	1	2	0	0	1	2	2	1	2	2	1	1	0	1	0	1
Tb927.10.2730	19	19	19	>Tb927.10.2730 | organism=Trypanosoma_brucei_TREU927 | product=hypothetical protein, conserved | location=Tb927_10_v5.1:701197-702081(+) | length=294 | sequence_SO=chromosome | SO=protein_coding	1	19	19	19	18	18	18	17	19	17	17	16	19	17	18	17	18	18	17	16	18	18	18	17	19	17	17	16	19	17	18	17	18	18	17	16	18	18	18	17	19	17	17	16	19
Tb927.10.2760	7	7	7	>Tb927.10.2760 | organism=Trypanosoma_brucei_TREU927 | product=hypothetical protein, conserved | location=Tb927_10_v5.1:706151-708319(+) | length=722 | sequence_SO=chromosome | SO=protein_coding	1	7	7	7	3	3	4	3	3	1	1	2	4	3	3	3	2	3	5	5	3	3	4	3	3	1	1	2	4	3	3	3	2	3	5	5	3	3	4	3	3	1	1	2	4
Tb927.10.2780;Tb11.v5.0608;Tb11.v5.0609	10;2;1	10;2;1	10;2;1	>Tb927.10.2780 | organism=Trypanosoma_brucei_TREU927 | product=DNA-directed RNA polymerase iii largest subunit,RNA polymerase III largest subunit (RPC160) | location=Tb927_10_v5.1:711057-715649(+) | length=1530 | sequence_SO=chromosome | SO=protein_coding	3	10	10	10	4	5	3	2	5	4	2	2	4	1	5	5	4	4	3	3	4	5	3	2	5	4	2	2	4	1	5	5	4	4	3	3	4	5	3	2	5	4	2	2	4
Tb927.10.2790	4	4	4	>Tb927.10.2790 | organism=Trypanosoma_brucei_TREU927 | product=hypothetical protein, conserved | location=Tb927_10_v5.1:716437-719643(+) | length=1068 | sequence_SO=chromosome | SO=protein_coding	1	4	4	4	3	2	2	3	2	2	0	2	3	3	1	2	1	2	1	0	3	2	2	3	2	2	0	2	3	3	1	2	1	2	1	0	3	2	2	3	2	2	0	2	3
Tb927.10.2810	17	17	17	>Tb927.10.2810 | organism=Trypanosoma_brucei_TREU927 | product=hypothetical protein, conserved | location=Tb927_10_v5.1:721079-722095(+) | length=338 | sequence_SO=chromosome | SO=protein_coding	1	17	17	17	14	14	13	14	13	12	12	12	13	14	13	13	13	14	14	13	14	14	13	14	13	12	12	12	13	14	13	13	13	14	14	13	14	14	13	14	13	12	12	12	13
Tb927.10.2820	2	2	2	>Tb927.10.2820 | organism=Trypanosoma_brucei_TREU927 | product=hypothetical protein, conserved | location=Tb927_10_v5.1:723076-724566(+) | length=496 | sequence_SO=chromosome | SO=protein_coding	1	2	2	2	1	1	1	2	1	1	2	1	1	2	2	1	1	2	1	2	1	1	1	2	1	1	2	1	1	2	2	1	1	2	1	2	1	1	1	2	1	1	2	1	1
Tb927.3.1370;Tb927.10.2840	9;9	9;9	9;9	>Tb927.3.1370 | organism=Trypanosoma_brucei_TREU927 | product=40S ribosomal protein S25, putative | location=Tb927_03_v5.1:343637-343978(+) | length=113 | sequence_SO=chromosome | SO=protein_coding;>Tb927.10.2840 | organism=Trypanosoma_brucei_TREU927 | pro	2	9	9	9	6	7	6	6	7	8	6	8	8	8	7	8	8	8	6	8	6	7	6	6	7	8	6	8	8	8	7	8	8	8	6	8	6	7	6	6	7	8	6	8	8
Tb927.10.2860	13	13	13	>Tb927.10.2860 | organism=Trypanosoma_brucei_TREU927 | product=hypothetical protein, conserved | location=Tb927_10_v5.1:729287-731629(+) | length=780 | sequence_SO=chromosome | SO=protein_coding	1	13	13	13	8	9	6	9	9	7	8	7	8	9	8	7	8	7	11	8	8	9	6	9	9	7	8	7	8	9	8	7	8	7	11	8	8	9	6	9	9	7	8	7	8
Tb927.10.2880	38	38	38	>Tb927.10.2880 | organism=Trypanosoma_brucei_TREU927 | product=calcium channel protein, putative | location=Tb927_10_v5.1:737081-745162(+) | length=2693 | sequence_SO=chromosome | SO=protein_coding	1	38	38	38	14	21	17	19	27	22	23	22	21	23	22	18	15	19	18	11	14	21	17	19	27	22	23	22	21	23	22	18	15	19	18	11	14	21	17	19	27	22	23	22	21
Tb927.10.290	14	14	14	>Tb927.10.290 | organism=Trypanosoma_brucei_TREU927 | product=proteasome alpha 2 subunit, putative | location=Tb927_10_v5.1:84898-85593(+) | length=231 | sequence_SO=chromosome | SO=protein_coding	1	14	14	14	14	12	12	13	13	13	12	12	13	12	12	12	13	12	13	13	14	12	12	13	13	13	12	12	13	12	12	12	13	12	13	13	14	12	12	13	13	13	12	12	13
Tb927.10.2900;Tb11.v5.0837	28;18	28;18	28;18	>Tb927.10.2900 | organism=Trypanosoma_brucei_TREU927 | product=importin beta-1 subunit, putative | location=Tb927_10_v5.1:748683-751283(+) | length=866 | sequence_SO=chromosome | SO=protein_coding;>Tb11.v5.0837 | organism=Trypanosoma_brucei_TREU927 | produ	2	28	28	28	26	23	21	22	24	25	19	23	22	22	26	24	24	24	22	22	26	23	21	22	24	25	19	23	22	22	26	24	24	24	22	22	26	23	21	22	24	25	19	23	22
Tb927.10.2910	3	3	3	>Tb927.10.2910 | organism=Trypanosoma_brucei_TREU927 | product=splicing factor PTSR1 interacting protein (TSR1IP) | location=Tb927_10_v5.1:753993-755129(+) | length=378 | sequence_SO=chromosome | SO=protein_coding	1	3	3	3	3	2	3	3	2	2	1	1	3	2	3	2	1	3	1	2	3	2	3	3	2	2	1	1	3	2	3	2	1	3	1	2	3	2	3	3	2	2	1	1	3
Tb927.10.2940	11	11	11	>Tb927.10.2940 | organism=Trypanosoma_brucei_TREU927 | product=hypothetical protein, conserved | location=Tb927_10_v5.1:765576-766640(+) | length=354 | sequence_SO=chromosome | SO=protein_coding	1	11	11	11	8	7	8	9	4	5	5	5	5	7	5	5	6	6	7	7	8	7	8	9	4	5	5	5	5	7	5	5	6	6	7	7	8	7	8	9	4	5	5	5	5
Tb927.10.2950	25	25	25	>Tb927.10.2950 | organism=Trypanosoma_brucei_TREU927 | product=hypothetical protein, conserved | location=Tb927_10_v5.1:766784-772387(+) | length=1867 | sequence_SO=chromosome | SO=protein_coding	1	25	25	25	11	13	15	16	14	15	9	14	15	16	14	18	11	14	13	10	11	13	15	16	14	15	9	14	15	16	14	18	11	14	13	10	11	13	15	16	14	15	9	14	15
Tb927.10.3030;Tb927.10.2980	22;22	22;22	22;22	>Tb927.10.3030 | organism=Trypanosoma_brucei_TREU927 | product=proteasome regulatory non-ATPase subunit 11,19S proteasome regulatory subunit, Metallo-peptidase, Clan MP, Family M67 (RPN11) | location=Tb927_10_v5.1:794511-795428(+) | length=305 | sequence_S	2	22	22	22	18	17	17	19	17	17	16	14	18	19	20	16	17	18	18	15	18	17	17	19	17	17	16	14	18	19	20	16	17	18	18	15	18	17	17	19	17	17	16	14	18
Tb927.10.2990;Tb11.v5.1039	15;14	15;14	15;14	>Tb927.10.2990 | organism=Trypanosoma_brucei_TREU927 | product=hypothetical protein, conserved | location=Tb927_10_v5.1:779644-782658(+) | length=1004 | sequence_SO=chromosome | SO=protein_coding;>Tb11.v5.1039 | organism=Trypanosoma_brucei_TREU927 | produc	2	15	15	15	12	11	10	13	12	10	9	9	11	9	10	8	10	13	12	10	12	11	10	13	12	10	9	9	11	9	10	8	10	13	12	10	12	11	10	13	12	10	9	9	11
Tb927.10.300	4	4	4	>Tb927.10.300 | organism=Trypanosoma_brucei_TREU927 | product=hypothetical protein, conserved | location=Tb927_10_v5.1:86045-86809(+) | length=254 | sequence_SO=chromosome | SO=protein_coding	1	4	4	4	4	3	3	4	4	3	2	1	3	3	2	3	2	2	4	3	4	3	3	4	4	3	2	1	3	3	2	3	2	2	4	3	4	3	3	4	4	3	2	1	3
Tb927.10.3010	24	24	24	>Tb927.10.3010 | organism=Trypanosoma_brucei_TREU927 | product=hypothetical protein, conserved | location=Tb927_10_v5.1:786335-790006(+) | length=1223 | sequence_SO=chromosome | SO=protein_coding	1	24	24	24	15	15	16	15	12	11	9	14	13	14	15	13	12	17	18	14	15	15	16	15	12	11	9	14	13	14	15	13	12	17	18	14	15	15	16	15	12	11	9	14	13
Tb927.10.3040	4	4	4	>Tb927.10.3040 | organism=Trypanosoma_brucei_TREU927 | product=hypothetical protein, conserved | location=Tb927_10_v5.1:795837-796244(+) | length=135 | sequence_SO=chromosome | SO=protein_coding	1	4	4	4	1	1	1	1	2	3	3	1	2	1	2	1	2	1	0	1	1	1	1	1	2	3	3	1	2	1	2	1	2	1	0	1	1	1	1	1	2	3	3	1	2
Tb927.10.3080	9	9	9	>Tb927.10.3080 | organism=Trypanosoma_brucei_TREU927 | product=methionine biosynthetic protein, putative | location=Tb927_10_v5.1:806054-807238(+) | length=394 | sequence_SO=chromosome | SO=protein_coding	1	9	9	9	6	5	5	8	6	5	5	4	6	6	8	8	5	6	6	7	6	5	5	8	6	5	5	4	6	6	8	8	5	6	6	7	6	5	5	8	6	5	5	4	6
Tb927.10.3090	14	14	14	>Tb927.10.3090 | organism=Trypanosoma_brucei_TREU927 | product=hypothetical protein, conserved | location=Tb927_10_v5.1:807422-809923(+) | length=833 | sequence_SO=chromosome | SO=protein_coding	1	14	14	14	6	6	4	4	4	5	0	4	4	2	2	5	2	1	6	5	6	6	4	4	4	5	0	4	4	2	2	5	2	1	6	5	6	6	4	4	4	5	0	4	4
Tb927.10.310	12	12	12	>Tb927.10.310 | organism=Trypanosoma_brucei_TREU927 | product=pumillio/PUF RNA binding protein 3 (PUF3) | location=Tb927_10_v5.1:87475-89153(+) | length=558 | sequence_SO=chromosome | SO=protein_coding	1	12	12	12	5	6	7	7	7	9	4	6	7	2	7	3	6	6	6	7	5	6	7	7	7	9	4	6	7	2	7	3	6	6	6	7	5	6	7	7	7	9	4	6	7
Tb927.10.3150	10	10	10	>Tb927.10.3150 | organism=Trypanosoma_brucei_TREU927 | product=N-acetyltransferase, putative | location=Tb927_10_v5.1:822204-822821(+) | length=205 | sequence_SO=chromosome | SO=protein_coding	1	10	10	10	10	8	8	10	9	7	8	7	8	8	6	7	9	8	8	8	10	8	8	10	9	7	8	7	8	8	6	7	9	8	8	8	10	8	8	10	9	7	8	7	8
Tb927.10.3160	9	9	9	>Tb927.10.3160 | organism=Trypanosoma_brucei_TREU927 | product=hypothetical protein, conserved | location=Tb927_10_v5.1:823231-823623(+) | length=130 | sequence_SO=chromosome | SO=protein_coding	1	9	9	9	6	5	6	7	5	5	8	5	7	5	6	5	4	5	7	6	6	5	6	7	5	5	8	5	7	5	6	5	4	5	7	6	6	5	6	7	5	5	8	5	7
Tb927.10.3170;Tb11.v5.0791	23;16	23;16	23;16	>Tb927.10.3170 | organism=Trypanosoma_brucei_TREU927 | product=ABC transporter, putative | location=Tb927_10_v5.1:824089-826260(+) | length=723 | sequence_SO=chromosome | SO=protein_coding;>Tb11.v5.0791 | organism=Trypanosoma_brucei_TREU927 | product=ABC t	2	23	23	23	14	15	17	18	20	18	13	18	21	16	18	15	16	14	15	19	14	15	17	18	20	18	13	18	21	16	18	15	16	14	15	19	14	15	17	18	20	18	13	18	21
Tb927.10.3200	11	11	11	>Tb927.10.3200 | organism=Trypanosoma_brucei_TREU927 | product=U2 splicing auxiliary factor, putative (U2AF35) | location=Tb927_10_v5.1:829453-830196(+) | length=247 | sequence_SO=chromosome | SO=protein_coding	1	11	11	11	10	10	10	10	10	10	10	10	10	11	10	10	9	10	10	10	10	10	10	10	10	10	10	10	10	11	10	10	9	10	10	10	10	10	10	10	10	10	10	10	10
Tb927.10.3210	33	33	33	>Tb927.10.3210 | organism=Trypanosoma_brucei_TREU927 | product=delta-1-pyrroline-5-carboxylate dehydrogenase, putative | location=Tb927_10_v5.1:831505-833190(+) | length=561 | sequence_SO=chromosome | SO=protein_coding	1	33	33	33	32	30	30	30	31	30	31	30	30	30	29	30	31	29	31	31	32	30	30	30	31	30	31	30	30	30	29	30	31	29	31	31	32	30	30	30	31	30	31	30	30
Tb927.10.3230	9	9	9	>Tb927.10.3230 | organism=Trypanosoma_brucei_TREU927 | product=protein kinase, putative | location=Tb927_10_v5.1:837649-838770(+) | length=373 | sequence_SO=chromosome | SO=protein_coding	1	9	9	9	5	8	7	8	7	5	6	6	7	7	5	8	6	6	5	5	5	8	7	8	7	5	6	6	7	7	5	8	6	6	5	5	5	8	7	8	7	5	6	6	7
Tb927.10.3260;Tb11.v5.0825	42;13	42;13	42;13	>Tb927.10.3260 | organism=Trypanosoma_brucei_TREU927 | product=Long-chain-fatty-acid--CoA ligase 5 (EC 6.2.1.3) (Long-chain acyl-CoA synthetase 5) (LACS 5), putative | location=Tb927_10_v5.1:841483-843594(+) | length=703 | sequence_SO=chromosome | SO=prote	2	42	42	42	33	35	33	31	36	31	35	33	32	38	38	35	37	36	35	36	33	35	33	31	36	31	35	33	32	38	38	35	37	36	35	36	33	35	33	31	36	31	35	33	32
Tb927.10.3280	7	7	5	>Tb927.10.3280 | organism=Trypanosoma_brucei_TREU927 | product=60S ribosomal proteins L38, putative | location=Tb927_10_v5.1:847444-847692(+) | length=82 | sequence_SO=chromosome | SO=protein_coding	1	7	7	5	7	7	7	7	7	7	7	7	7	6	7	7	7	7	7	7	7	7	7	7	7	7	7	7	7	6	7	7	7	7	7	7	5	5	5	5	5	5	5	5	5
Tb927.10.330	9	9	9	>Tb927.10.330 | organism=Trypanosoma_brucei_TREU927 | product=hypothetical protein, conserved | location=Tb927_10_v5.1:92649-93956(+) | length=435 | sequence_SO=chromosome | SO=protein_coding	1	9	9	9	6	6	6	6	5	3	4	3	4	6	7	5	3	3	5	4	6	6	6	6	5	3	4	3	4	6	7	5	3	3	5	4	6	6	6	6	5	3	4	3	4
Tb927.10.3310	7	7	7	>Tb927.10.3310 | organism=Trypanosoma_brucei_TREU927 | product=hypothetical protein, conserved | location=Tb927_10_v5.1:852096-854936(+) | length=946 | sequence_SO=chromosome | SO=protein_coding	1	7	7	7	2	2	1	3	2	3	2	5	4	4	3	3	2	1	4	1	2	2	1	3	2	3	2	5	4	4	3	3	2	1	4	1	2	2	1	3	2	3	2	5	4
Tb927.10.3330	7	7	7	>Tb927.10.3330 | organism=Trypanosoma_brucei_TREU927 | product=hypothetical protein, conserved | location=Tb927_10_v5.1:857768-858817(+) | length=349 | sequence_SO=chromosome | SO=protein_coding	1	7	7	7	6	6	7	6	6	5	5	5	6	5	5	6	5	5	6	5	6	6	7	6	6	5	5	5	6	5	5	6	5	5	6	5	6	6	7	6	6	5	5	5	6
Tb927.10.3380;Tb927.10.3370	4;4	4;4	4;4	>Tb927.10.3380 | organism=Trypanosoma_brucei_TREU927 | product=60S acidic ribosomal protein P2, putative | location=Tb927_10_v5.1:873629-873973(+) | length=114 | sequence_SO=chromosome | SO=protein_coding;>Tb927.10.3370 | organism=Trypanosoma_brucei_TREU92	2	4	4	4	2	4	3	3	4	3	3	4	4	3	3	4	4	3	3	3	2	4	3	3	4	3	3	4	4	3	3	4	4	3	3	3	2	4	3	3	4	3	3	4	4
Tb927.10.3390;Tb11.v5.0724	8;6	8;6	8;6	>Tb927.10.3390 | organism=Trypanosoma_brucei_TREU927 | product=predicted TLD domain protein | location=Tb927_10_v5.1:874379-878197(+) | length=1272 | sequence_SO=chromosome | SO=protein_coding;>Tb11.v5.0724 | organism=Trypanosoma_brucei_TREU927 | product=h	2	8	8	8	1	3	3	1	1	1	3	4	2	1	1	3	1	2	5	5	1	3	3	1	1	1	3	4	2	1	1	3	1	2	5	5	1	3	3	1	1	1	3	4	2
Tb927.10.3430	7	7	7	>Tb927.10.3430 | organism=Trypanosoma_brucei_TREU927 | product=hypothetical protein, conserved | location=Tb927_10_v5.1:888226-890079(+) | length=617 | sequence_SO=chromosome | SO=protein_coding	1	7	7	7	4	6	3	3	3	4	2	4	3	2	5	4	4	3	4	3	4	6	3	3	3	4	2	4	3	2	5	4	4	3	4	3	4	6	3	3	3	4	2	4	3
Tb927.10.3470	5	5	5	>Tb927.10.3470 | organism=Trypanosoma_brucei_TREU927 | product=hypothetical protein, conserved | location=Tb927_10_v5.1:891235-893661(+) | length=808 | sequence_SO=chromosome | SO=protein_coding	1	5	5	5	5	2	3	3	3	4	3	3	3	2	4	4	3	3	3	3	5	2	3	3	3	4	3	3	3	2	4	4	3	3	3	3	5	2	3	3	3	4	3	3	3
Tb927.10.3500	11	11	11	>Tb927.10.3500 | organism=Trypanosoma_brucei_TREU927 | product=RNA-binding protein, putative (RBSR4) | location=Tb927_10_v5.1:899704-902340(+) | length=878 | sequence_SO=chromosome | SO=protein_coding	1	11	11	11	7	4	7	6	7	6	8	9	7	6	5	7	7	8	9	7	7	4	7	6	7	6	8	9	7	6	5	7	7	8	9	7	7	4	7	6	7	6	8	9	7
Tb927.10.3520	25	23	23	>Tb927.10.3520 | organism=Trypanosoma_brucei_TREU927 | product=protease regulatory ATPase subunit 4 (RPT4) | location=Tb927_10_v5.1:909983-911182(+) | length=399 | sequence_SO=chromosome | SO=protein_coding	1	25	23	23	23	21	21	21	23	20	19	18	21	19	22	21	21	20	21	20	21	19	19	19	21	18	18	16	19	17	20	19	19	18	19	18	21	19	19	19	21	18	18	16	19
Tb927.10.3540	7	7	7	>Tb927.10.3540 | organism=Trypanosoma_brucei_TREU927 | product=hypothetical protein, conserved | location=Tb927_10_v5.1:915333-916013(+) | length=226 | sequence_SO=chromosome | SO=protein_coding	1	7	7	7	4	4	5	5	4	5	6	5	6	4	4	4	5	4	3	5	4	4	5	5	4	5	6	5	6	4	4	4	5	4	3	5	4	4	5	5	4	5	6	5	6
Tb927.10.3560	14	14	14	>Tb927.10.3560 | organism=Trypanosoma_brucei_TREU927 | product=arginine N-methyltransferase, putative | location=Tb927_10_v5.1:921972-923141(+) | length=389 | sequence_SO=chromosome | SO=protein_coding	1	14	14	14	10	11	8	12	9	12	11	9	10	10	12	10	14	11	8	11	10	11	8	12	9	12	11	9	10	10	12	10	14	11	8	11	10	11	8	12	9	12	11	9	10
Tb927.10.3570;Tb11.v5.1042	18;7	18;7	18;7	>Tb927.10.3570 | organism=Trypanosoma_brucei_TREU927 | product=KREX2 (KREX2) | location=Tb927_10_v5.1:924539-927262(+) | length=907 | sequence_SO=chromosome | SO=protein_coding	2	18	18	18	11	10	12	12	14	12	11	9	10	11	12	9	9	9	8	9	11	10	12	12	14	12	11	9	10	11	12	9	9	9	8	9	11	10	12	12	14	12	11	9	10
Tb927.10.3590	7	7	7	>Tb927.10.3590 | organism=Trypanosoma_brucei_TREU927 | product=hypothetical protein, conserved | location=Tb927_10_v5.1:928905-930584(+) | length=559 | sequence_SO=chromosome | SO=protein_coding	1	7	7	7	5	4	4	4	4	4	4	2	2	4	3	2	4	3	4	2	5	4	4	4	4	4	4	2	2	4	3	2	4	3	4	2	5	4	4	4	4	4	4	2	2
Tb927.10.360	4	4	4	>Tb927.10.360 | organism=Trypanosoma_brucei_TREU927 | product=hypothetical protein, conserved | location=Tb927_10_v5.1:100266-101177(+) | length=303 | sequence_SO=chromosome | SO=protein_coding	1	4	4	4	2	3	3	3	3	3	4	3	3	3	3	3	3	2	2	2	2	3	3	3	3	3	4	3	3	3	3	3	3	2	2	2	2	3	3	3	3	3	4	3	3
Tb927.10.3640	8	8	8	>Tb927.10.3640 | organism=Trypanosoma_brucei_TREU927 | product=hypothetical protein, conserved | location=Tb927_10_v5.1:942973-943827(-) | length=284 | sequence_SO=chromosome | SO=protein_coding	1	8	8	8	8	7	7	8	8	8	7	7	8	7	8	8	8	7	7	7	8	7	7	8	8	8	7	7	8	7	8	8	8	7	7	7	8	7	7	8	8	8	7	7	8
Tb927.10.3660	29	29	29	>Tb927.10.3660 | organism=Trypanosoma_brucei_TREU927 | product=aspartate aminotransferase | location=Tb927_10_v5.1:952692-953903(-) | length=403 | sequence_SO=chromosome | SO=protein_coding	1	29	29	29	28	22	25	25	25	26	26	25	26	26	24	26	27	24	26	25	28	22	25	25	25	26	26	25	26	26	24	26	27	24	26	25	28	22	25	25	25	26	26	25	26
Tb927.10.3670	6	6	6	>Tb927.10.3670 | organism=Trypanosoma_brucei_TREU927 | product=hypothetical protein, conserved | location=Tb927_10_v5.1:954669-956135(-) | length=488 | sequence_SO=chromosome | SO=protein_coding	1	6	6	6	5	6	6	6	3	5	6	4	4	6	4	5	2	4	6	6	5	6	6	6	3	5	6	4	4	6	4	5	2	4	6	6	5	6	6	6	3	5	6	4	4
Tb927.10.3700	11	11	11	>Tb927.10.3700 | organism=Trypanosoma_brucei_TREU927 | product=predicted CBS domain protein | location=Tb927_10_v5.1:964251-965759(-) | length=502 | sequence_SO=chromosome | SO=protein_coding	1	11	11	11	8	6	9	8	7	8	5	4	7	6	9	8	6	6	8	5	8	6	9	8	7	8	5	4	7	6	9	8	6	6	8	5	8	6	9	8	7	8	5	4	7
Tb927.10.3710;Tb11.v5.0761	14;12	14;12	14;12	>Tb927.10.3710 | organism=Trypanosoma_brucei_TREU927 | product=proteasome activator protein PA26 | location=Tb927_10_v5.1:966040-966735(-) | length=231 | sequence_SO=chromosome | SO=protein_coding;>Tb11.v5.0761 | organism=Trypanosoma_brucei_TREU927 | produ	2	14	14	14	13	11	10	9	11	12	10	12	10	11	11	13	13	12	12	11	13	11	10	9	11	12	10	12	10	11	11	13	13	12	12	11	13	11	10	9	11	12	10	12	10
Tb927.10.3720	3	3	3	>Tb927.10.3720 | organism=Trypanosoma_brucei_TREU927 | product=hypothetical protein, conserved | location=Tb927_10_v5.1:967041-968567(-) | length=508 | sequence_SO=chromosome | SO=protein_coding	1	3	3	3	2	2	2	1	2	0	2	1	2	2	1	1	2	2	1	2	2	2	2	1	2	0	2	1	2	2	1	1	2	2	1	2	2	2	2	1	2	0	2	1	2
Tb927.10.3750	15	15	15	>Tb927.10.3750 | organism=Trypanosoma_brucei_TREU927 | product=hypothetical protein, conserved | location=Tb927_10_v5.1:973467-975023(-) | length=518 | sequence_SO=chromosome | SO=protein_coding	1	15	15	15	5	7	9	7	8	7	7	5	9	11	10	8	10	7	6	7	5	7	9	7	8	7	7	5	9	11	10	8	10	7	6	7	5	7	9	7	8	7	7	5	9
Tb927.10.3760	11	11	11	>Tb927.10.3760 | organism=Trypanosoma_brucei_TREU927 | product=vacuolar ATP synthase subunit d, putative | location=Tb927_10_v5.1:976750-977601(-) | length=283 | sequence_SO=chromosome | SO=protein_coding	1	11	11	11	9	9	10	9	9	8	8	7	9	11	8	9	8	9	9	9	9	9	10	9	9	8	8	7	9	11	8	9	8	9	9	9	9	9	10	9	9	8	8	7	9
Tb927.10.3810	12	12	12	>Tb927.10.3810 | organism=Trypanosoma_brucei_TREU927 | product=hypothetical protein, conserved | location=Tb927_10_v5.1:1001904-1003691(-) | length=595 | sequence_SO=chromosome | SO=protein_coding	1	12	12	12	8	8	6	8	6	7	7	6	7	7	7	7	7	8	9	5	8	8	6	8	6	7	7	6	7	7	7	7	7	8	9	5	8	8	6	8	6	7	7	6	7
Tb927.10.3820	8	8	8	>Tb927.10.3820 | organism=Trypanosoma_brucei_TREU927 | product=hypothetical protein, conserved | location=Tb927_10_v5.1:1004326-1010769(-) | length=2147 | sequence_SO=chromosome | SO=protein_coding	1	8	8	8	3	1	1	3	4	1	0	3	4	2	3	2	3	2	3	3	3	1	1	3	4	1	0	3	4	2	3	2	3	2	3	3	3	1	1	3	4	1	0	3	4
Tb927.11.14130;Tb927.10.3840	19;19	19;19	19;19	>Tb927.11.14130 | organism=Trypanosoma_brucei_TREU927 | product=ribosomal protein L18, putative | location=Tb927_11_v5.1:3745050-3745589(+) | length=179 | sequence_SO=chromosome | SO=protein_coding;>Tb927.10.3840 | organism=Trypanosoma_brucei_TREU927 | pro	2	19	19	19	16	15	16	16	17	19	17	18	17	17	17	18	17	19	16	16	16	15	16	16	17	19	17	18	17	17	17	18	17	19	16	16	16	15	16	16	17	19	17	18	17
Tb927.10.390	6	6	6	>Tb927.10.390 | organism=Trypanosoma_brucei_TREU927 | product=hypothetical protein, conserved | location=Tb927_10_v5.1:104432-104881(+) | length=149 | sequence_SO=chromosome | SO=protein_coding	1	6	6	6	6	5	6	6	6	6	6	4	6	6	6	5	6	6	6	6	6	5	6	6	6	6	6	4	6	6	6	5	6	6	6	6	6	5	6	6	6	6	6	4	6
Tb927.10.3900	22	22	21	>Tb927.10.3900 | organism=Trypanosoma_brucei_TREU927 | product=protein kinase, putative | location=Tb927_10_v5.1:1032255-1034477(-) | length=740 | sequence_SO=chromosome | SO=protein_coding	1	22	22	21	13	10	14	16	12	14	15	12	16	18	15	13	13	17	15	13	13	10	14	16	12	14	15	12	16	18	15	13	13	17	15	13	12	9	13	15	11	13	14	11	15
Tb927.10.3950	6	6	6	>Tb927.10.3950 | organism=Trypanosoma_brucei_TREU927 | product=hypothetical protein, conserved | location=Tb927_10_v5.1:1045830-1046873(-) | length=347 | sequence_SO=chromosome | SO=protein_coding	1	6	6	6	3	1	4	3	3	3	1	4	2	2	1	2	4	2	0	1	3	1	4	3	3	3	1	4	2	2	1	2	4	2	0	1	3	1	4	3	3	3	1	4	2
Tb927.10.3970	8	8	8	>Tb927.10.3970 | organism=Trypanosoma_brucei_TREU927 | product=hypothetical protein, conserved | location=Tb927_10_v5.1:1051292-1052842(-) | length=516 | sequence_SO=chromosome | SO=protein_coding	1	8	8	8	3	5	3	3	3	5	3	2	6	4	5	4	3	3	4	4	3	5	3	3	3	5	3	2	6	4	5	4	3	3	4	4	3	5	3	3	3	5	3	2	6
Tb927.10.3990	41	41	41	>Tb927.10.3990 | organism=Trypanosoma_brucei_TREU927 | product=DHH1 (DHH1) | location=Tb927_10_v5.1:1055560-1056780(-) | length=406 | sequence_SO=chromosome | SO=protein_coding	1	41	41	41	34	33	35	35	33	34	33	37	34	34	34	34	35	34	35	37	34	33	35	35	33	34	33	37	34	34	34	34	35	34	35	37	34	33	35	35	33	34	33	37	34
Tb927.10.4000	7	7	7	>Tb927.10.4000 | organism=Trypanosoma_brucei_TREU927 | product=methylglutaconyl-CoA hydratase, mitochondrial precursor, putative | location=Tb927_10_v5.1:1058124-1058957(-) | length=277 | sequence_SO=chromosome | SO=protein_coding	1	7	7	7	6	6	6	5	6	5	4	4	5	5	4	6	6	4	7	5	6	6	6	5	6	5	4	4	5	5	4	6	6	4	7	5	6	6	6	5	6	5	4	4	5
Tb927.10.4010	17	17	17	>Tb927.10.4010 | organism=Trypanosoma_brucei_TREU927 | product=hypothetical protein, conserved | location=Tb927_10_v5.1:1059488-1061536(-) | length=682 | sequence_SO=chromosome | SO=protein_coding	1	17	17	17	10	7	7	7	7	9	7	12	11	5	10	9	12	8	9	8	10	7	7	7	7	9	7	12	11	5	10	9	12	8	9	8	10	7	7	7	7	9	7	12	11
Tb927.10.4040	15	15	15	>Tb927.10.4040 | organism=Trypanosoma_brucei_TREU927 | product=3-keto-dihydrosphingosine reductase | location=Tb927_10_v5.1:1063662-1064708(-) | length=348 | sequence_SO=chromosome | SO=protein_coding	1	15	15	15	12	12	12	10	10	10	10	11	8	14	9	12	11	9	11	11	12	12	12	10	10	10	10	11	8	14	9	12	11	9	11	11	12	12	12	10	10	10	10	11	8
Tb927.10.4060	9	9	9	>Tb927.10.4060 | organism=Trypanosoma_brucei_TREU927 | product=hypothetical protein, conserved | location=Tb927_10_v5.1:1071270-1072376(-) | length=368 | sequence_SO=chromosome | SO=protein_coding	1	9	9	9	8	7	8	8	7	6	7	4	8	5	6	4	9	8	7	6	8	7	8	8	7	6	7	4	8	5	6	4	9	8	7	6	8	7	8	8	7	6	7	4	8
Tb927.10.4120;Tb927.10.4110	12;12	12;12	12;12	>Tb927.10.4120 | organism=Trypanosoma_brucei_TREU927 | product=60S ribosomal protein L30 (RPL30) | location=Tb927_10_v5.1:1082682-1082999(-) | length=105 | sequence_SO=chromosome | SO=protein_coding;>Tb927.10.4110 | organism=Trypanosoma_brucei_TREU927 | pr	2	12	12	12	12	11	12	12	10	11	11	10	12	11	12	11	11	11	12	12	12	11	12	12	10	11	11	10	12	11	12	11	11	11	12	12	12	11	12	12	10	11	11	10	12
Tb927.10.4170	4	4	4	>Tb927.10.4170 | organism=Trypanosoma_brucei_TREU927 | product=hypothetical protein, conserved | location=Tb927_10_v5.1:1091207-1098826(-) | length=2539 | sequence_SO=chromosome | SO=protein_coding	1	4	4	4	2	2	2	2	2	2	2	3	3	2	4	3	3	3	3	3	2	2	2	2	2	2	2	3	3	2	4	3	3	3	3	3	2	2	2	2	2	2	2	3	3
Tb927.10.4180	20	20	20	>Tb927.10.4180 | organism=Trypanosoma_brucei_TREU927 | product=TFIIF-stimulated CTD phosphatase, putative | location=Tb927_10_v5.1:1098448-1099191(-) | length=247 | sequence_SO=chromosome | SO=protein_coding	1	20	20	20	19	19	19	18	19	20	18	18	18	18	18	19	19	18	18	19	19	19	19	18	19	20	18	18	18	18	18	19	19	18	18	19	19	19	19	18	19	20	18	18	18
Tb927.10.4220	8	8	8	>Tb927.10.4220 | organism=Trypanosoma_brucei_TREU927 | product=hypothetical protein, conserved | location=Tb927_10_v5.1:1109764-1110693(+) | length=309 | sequence_SO=chromosome | SO=protein_coding	1	8	8	8	6	4	3	5	6	5	4	4	6	7	5	3	7	4	4	5	6	4	3	5	6	5	4	4	6	7	5	3	7	4	4	5	6	4	3	5	6	5	4	4	6
Tb927.10.4250	5	5	4	>Tb927.10.4250 | organism=Trypanosoma_brucei_TREU927 | product=ADP-ribosylation factor-like 2, arl2 (ARL2) | location=Tb927_10_v5.1:1112688-1113248(+) | length=186 | sequence_SO=chromosome | SO=protein_coding	1	5	5	4	3	4	4	4	3	3	3	3	2	4	3	3	3	4	3	5	3	4	4	4	3	3	3	3	2	4	3	3	3	4	3	5	3	4	4	4	3	3	3	3	2
Tb927.10.4260	4	4	4	>Tb927.10.4260 | organism=Trypanosoma_brucei_TREU927 | product=hypothetical protein, conserved | location=Tb927_10_v5.1:1113513-1114925(+) | length=470 | sequence_SO=chromosome | SO=protein_coding	1	4	4	4	4	4	2	2	4	3	3	3	3	4	3	3	3	3	3	2	4	4	2	2	4	3	3	3	3	4	3	3	3	3	3	2	4	4	2	2	4	3	3	3	3
Tb927.10.4270	5	5	5	>Tb927.10.4270 | organism=Trypanosoma_brucei_TREU927 | product=coatomer zeta subunit, putative,cytosolic coat protein, putative (zeta-CoP) | location=Tb927_10_v5.1:1115425-1115976(+) | length=183 | sequence_SO=chromosome | SO=protein_coding	1	5	5	5	3	2	4	3	5	4	2	4	4	4	5	4	4	4	3	2	3	2	4	3	5	4	2	4	4	4	5	4	4	4	3	2	3	2	4	3	5	4	2	4	4
Tb927.10.4460;Tb10.v4.0036	8;7	8;7	8;7	>Tb927.10.4460 | organism=Trypanosoma_brucei_TREU927 | product=leucine carboxyl methyltransferase, putative | location=Tb927_10_v5.1:1146401-1147303(-) | length=300 | sequence_SO=chromosome | SO=protein_coding;>Tb10.v4.0036 | organism=Trypanosoma_brucei_TR	2	8	8	8	6	5	5	4	5	5	5	5	5	5	4	6	6	4	4	5	6	5	5	4	5	5	5	5	5	5	4	6	6	4	4	5	6	5	5	4	5	5	5	5	5
Tb927.10.450	15	15	15	>Tb927.10.450 | organism=Trypanosoma_brucei_TREU927 | product=hypothetical protein, conserved | location=Tb927_10_v5.1:116855-118612(+) | length=585 | sequence_SO=chromosome | SO=protein_coding	1	15	15	15	15	14	14	13	14	15	14	11	15	15	14	13	13	13	15	14	15	14	14	13	14	15	14	11	15	15	14	13	13	13	15	14	15	14	14	13	14	15	14	11	15
Tb927.10.4570;Tb927.10.4560	67;67	67;67	67;67	>Tb927.10.4570 | organism=Trypanosoma_brucei_TREU927 | product=elongation factor 2 | location=Tb927_10_v5.1:1166785-1169325(-) | length=846 | sequence_SO=chromosome | SO=protein_coding;>Tb927.10.4560 | organism=Trypanosoma_brucei_TREU927 | product=elongati	2	67	67	67	63	64	64	62	65	66	62	65	65	63	61	61	65	62	61	64	63	64	64	62	65	66	62	65	65	63	61	61	65	62	61	64	63	64	64	62	65	66	62	65	65
Tb927.10.460	8	8	8	>Tb927.10.460 | organism=Trypanosoma_brucei_TREU927 | product=NIMA-related protein kinase (NRKC) | location=Tb927_10_v5.1:119555-121849(+) | length=764 | sequence_SO=chromosome | SO=protein_coding	1	8	8	8	5	4	5	5	4	4	3	6	5	5	4	4	4	4	4	3	5	4	5	5	4	4	3	6	5	5	4	4	4	4	4	3	5	4	5	5	4	4	3	6	5
Tb927.10.4610	13	13	13	>Tb927.10.4610 | organism=Trypanosoma_brucei_TREU927 | product=dolicholphosphate-mannose synthase, putative (DPMS) | location=Tb927_10_v5.1:1174689-1175468(-) | length=259 | sequence_SO=chromosome | SO=protein_coding	1	13	13	13	9	10	12	8	8	12	10	11	10	9	8	11	10	9	11	10	9	10	12	8	8	12	10	11	10	9	8	11	10	9	11	10	9	10	12	8	8	12	10	11	10
Tb927.10.4620	4	4	4	>Tb927.10.4620 | organism=Trypanosoma_brucei_TREU927 | product=peptidyl-prolyl cis-trans isomerase, putative (PPIase) | location=Tb927_10_v5.1:1175834-1176160(-) | length=108 | sequence_SO=chromosome | SO=protein_coding	1	4	4	4	4	4	4	4	4	4	3	4	4	4	3	4	3	4	4	4	4	4	4	4	4	4	3	4	4	4	3	4	3	4	4	4	4	4	4	4	4	4	3	4	4
Tb927.10.4640	14	14	14	>Tb927.10.4640 | organism=Trypanosoma_brucei_TREU927 | product=eukaryotic translation initiation factor 3 subunit L, putative | location=Tb927_10_v5.1:1177623-1179089(-) | length=488 | sequence_SO=chromosome | SO=protein_coding	1	14	14	14	12	12	13	12	13	12	14	12	12	13	14	13	12	14	12	14	12	12	13	12	13	12	14	12	12	13	14	13	12	14	12	14	12	12	13	12	13	12	14	12	12
Tb927.10.4660	5	5	5	>Tb927.10.4660 | organism=Trypanosoma_brucei_TREU927 | product=hypothetical protein, conserved | location=Tb927_10_v5.1:1182073-1182639(-) | length=188 | sequence_SO=chromosome | SO=protein_coding	1	5	5	5	5	5	4	4	3	5	4	3	4	5	4	4	2	3	5	4	5	5	4	4	3	5	4	3	4	5	4	4	2	3	5	4	5	5	4	4	3	5	4	3	4
Tb927.10.4690	8	8	8	>Tb927.10.4690 | organism=Trypanosoma_brucei_TREU927 | product=dynein light chain, putative | location=Tb927_10_v5.1:1185279-1185617(-) | length=112 | sequence_SO=chromosome | SO=protein_coding	1	8	8	8	4	5	8	6	4	4	5	3	6	6	6	3	3	6	5	7	4	5	8	6	4	4	5	3	6	6	6	3	3	6	5	7	4	5	8	6	4	4	5	3	6
Tb927.10.4710	9	9	9	>Tb927.10.4710 | organism=Trypanosoma_brucei_TREU927 | product=proteasome beta 2 subunit, putative,20S proteasome subunit | location=Tb927_10_v5.1:1187414-1188034(-) | length=206 | sequence_SO=chromosome | SO=protein_coding	1	9	9	9	9	8	8	9	9	9	9	9	9	9	9	9	9	9	9	9	9	8	8	9	9	9	9	9	9	9	9	9	9	9	9	9	9	8	8	9	9	9	9	9	9
Tb927.10.4740	5	5	5	>Tb927.10.4740 | organism=Trypanosoma_brucei_TREU927 | product=nucleolar RNA-binding protein, putative | location=Tb927_10_v5.1:1192523-1192714(-) | length=63 | sequence_SO=chromosome | SO=protein_coding	1	5	5	5	5	5	5	5	4	5	4	5	5	5	5	5	5	5	5	5	5	5	5	5	4	5	4	5	5	5	5	5	5	5	5	5	5	5	5	5	4	5	4	5	5
Tb927.10.4760	7	7	7	>Tb927.10.4760 | organism=Trypanosoma_brucei_TREU927 | product=hypothetical protein, conserved | location=Tb927_10_v5.1:1196563-1197291(-) | length=242 | sequence_SO=chromosome | SO=protein_coding	1	7	7	7	6	5	5	6	6	6	4	5	6	5	5	5	6	6	6	5	6	5	5	6	6	6	4	5	6	5	5	5	6	6	6	5	6	5	5	6	6	6	4	5	6
Tb927.10.4770	5	5	5	>Tb927.10.4770 | organism=Trypanosoma_brucei_TREU927 | product=phosphatidylinositol-4-phosphate 5-kinase, putative | location=Tb927_10_v5.1:1197888-1199228(-) | length=446 | sequence_SO=chromosome | SO=protein_coding	1	5	5	5	2	3	3	3	4	2	3	3	2	2	3	4	4	3	2	1	2	3	3	3	4	2	3	3	2	2	3	4	4	3	2	1	2	3	3	3	4	2	3	3	2
Tb927.10.4780	5	5	5	>Tb927.10.4780 | organism=Trypanosoma_brucei_TREU927 | product=GPI inositol deacylase precursor (GPIdeAc) | location=Tb927_10_v5.1:1199656-1201332(-) | length=558 | sequence_SO=chromosome | SO=protein_coding	1	5	5	5	3	2	3	2	4	1	3	0	3	4	1	1	2	3	3	3	3	2	3	2	4	1	3	0	3	4	1	1	2	3	3	3	3	2	3	2	4	1	3	0	3
Tb927.10.4820	7	7	7	>Tb927.10.4820 | organism=Trypanosoma_brucei_TREU927 | product=hypothetical protein, conserved | location=Tb927_10_v5.1:1208230-1209255(-) | length=341 | sequence_SO=chromosome | SO=protein_coding	1	7	7	7	2	2	5	3	1	3	2	2	0	3	3	2	0	1	4	1	2	2	5	3	1	3	2	2	0	3	3	2	0	1	4	1	2	2	5	3	1	3	2	2	0
Tb927.10.4850	13	13	13	>Tb927.10.4850 | organism=Trypanosoma_brucei_TREU927 | product=hypothetical protein, conserved | location=Tb927_10_v5.1:1211696-1213114(-) | length=472 | sequence_SO=chromosome | SO=protein_coding	1	13	13	13	13	10	11	10	10	11	10	11	9	10	11	10	10	11	12	11	13	10	11	10	10	11	10	11	9	10	11	10	10	11	12	11	13	10	11	10	10	11	10	11	9
Tb927.10.4890	7	7	7	>Tb927.10.4890 | organism=Trypanosoma_brucei_TREU927 | product=hypothetical protein, conserved | location=Tb927_10_v5.1:1218845-1219750(-) | length=301 | sequence_SO=chromosome | SO=protein_coding	1	7	7	7	4	4	4	3	4	3	4	4	3	3	5	4	5	4	4	4	4	4	4	3	4	3	4	4	3	3	5	4	5	4	4	4	4	4	4	3	4	3	4	4	3
Tb927.10.4900	15	15	15	>Tb927.10.4900 | organism=Trypanosoma_brucei_TREU927 | product=TPR-repeat-containing chaperone protein DNAJ, putative,TPR repeat protein | location=Tb927_10_v5.1:1221293-1222792(-) | length=499 | sequence_SO=chromosome | SO=protein_coding	1	15	15	15	11	9	7	9	12	10	8	11	11	9	10	7	13	11	9	9	11	9	7	9	12	10	8	11	11	9	10	7	13	11	9	9	11	9	7	9	12	10	8	11	11
Tb927.10.4920	5	5	5	>Tb927.10.4920 | organism=Trypanosoma_brucei_TREU927 | product=hypothetical protein, conserved | location=Tb927_10_v5.1:1225935-1227275(-) | length=446 | sequence_SO=chromosome | SO=protein_coding	1	5	5	5	3	0	3	1	2	2	3	2	2	3	3	3	2	2	1	1	3	0	3	1	2	2	3	2	2	3	3	3	2	2	1	1	3	0	3	1	2	2	3	2	2
Tb927.10.4940;Tb11.v5.0596	19;18	19;18	19;18	>Tb927.10.4940 | organism=Trypanosoma_brucei_TREU927 | product=Nuclear Dbf2-related kinase (PK50) | location=Tb927_10_v5.1:1228896-1230211(-) | length=437 | sequence_SO=chromosome | SO=protein_coding;>Tb11.v5.0596 | organism=Trypanosoma_brucei_TREU927 | pr	2	19	19	19	15	17	17	16	15	17	16	16	15	16	14	14	14	15	17	15	15	17	17	16	15	17	16	16	15	16	14	14	14	15	17	15	15	17	17	16	15	17	16	16	15
Tb927.10.4950	4	4	4	>Tb927.10.4950 | organism=Trypanosoma_brucei_TREU927 | product=U2 small nuclear ribonucleoprotein 16.5K | location=Tb927_10_v5.1:1230386-1230781(-) | length=131 | sequence_SO=chromosome | SO=protein_coding	1	4	4	4	2	2	3	3	3	1	2	3	2	1	3	3	2	2	2	1	2	2	3	3	3	1	2	3	2	1	3	3	2	2	2	1	2	2	3	3	3	1	2	3	2
Tb927.10.4980	8	8	8	>Tb927.10.4980 | organism=Trypanosoma_brucei_TREU927 | product=ubiquitin-like protein DSK2, putative (DSK2) | location=Tb927_10_v5.1:1237310-1238218(+) | length=302 | sequence_SO=chromosome | SO=protein_coding	1	8	8	8	7	6	5	7	6	6	8	7	6	7	7	7	6	6	6	7	7	6	5	7	6	6	8	7	6	7	7	7	6	6	6	7	7	6	5	7	6	6	8	7	6
Tb927.10.4990	8	8	8	>Tb927.10.4990 | organism=Trypanosoma_brucei_TREU927 | product=cell division related protein kinase 2, putative,CDC2-related protein kinase (CRK3) | location=Tb927_10_v5.1:1238533-1239468(+) | length=311 | sequence_SO=chromosome | SO=protein_coding	1	8	8	8	4	2	4	5	2	6	6	3	4	4	4	3	4	6	3	4	4	2	4	5	2	6	6	3	4	4	4	3	4	6	3	4	4	2	4	5	2	6	6	3	4
Tb927.10.5000	5	5	5	>Tb927.10.5000 | organism=Trypanosoma_brucei_TREU927 | product=hypothetical protein, conserved | location=Tb927_10_v5.1:1239920-1240657(+) | length=245 | sequence_SO=chromosome | SO=protein_coding	1	5	5	5	4	2	4	5	4	4	3	3	4	3	5	3	2	4	4	3	4	2	4	5	4	4	3	3	4	3	5	3	2	4	4	3	4	2	4	5	4	4	3	3	4
Tb927.10.5010	12	12	12	>Tb927.10.5010 | organism=Trypanosoma_brucei_TREU927 | product=Mitochondrial elongation factor G, putative | location=Tb927_10_v5.1:1240921-1243161(+) | length=746 | sequence_SO=chromosome | SO=protein_coding	1	12	12	12	7	8	7	8	5	6	9	9	10	5	7	5	2	4	9	4	7	8	7	8	5	6	9	9	10	5	7	5	2	4	9	4	7	8	7	8	5	6	9	9	10
Tb927.10.5020	10	10	10	>Tb927.10.5020 | organism=Trypanosoma_brucei_TREU927 | product=hypothetical protein, conserved | location=Tb927_10_v5.1:1245422-1246009(+) | length=195 | sequence_SO=chromosome | SO=protein_coding	1	10	10	10	6	9	8	8	6	6	8	5	7	9	7	8	8	7	8	7	6	9	8	8	6	6	8	5	7	9	7	8	8	7	8	7	6	9	8	8	6	6	8	5	7
Tb927.10.5030;Tb927.7.3680	5;5	5;5	5;5	>Tb927.10.5030 | organism=Trypanosoma_brucei_TREU927 | product=ubiquitin/ribosomal protein S27a, putative | location=Tb927_10_v5.1:1246866-1247321(+) | length=151 | sequence_SO=chromosome | SO=protein_coding;>Tb927.7.3680 | organism=Trypanosoma_brucei_TREU	2	5	5	5	5	5	5	4	5	5	5	4	5	5	5	4	5	5	5	4	5	5	5	4	5	5	5	4	5	5	5	4	5	5	5	4	5	5	5	4	5	5	5	4	5
Tb927.10.5050	2	2	2	>Tb927.10.5050 | organism=Trypanosoma_brucei_TREU927 | product=hypothetical protein, conserved | location=Tb927_10_v5.1:1249171-1249398(+) | length=75 | sequence_SO=chromosome | SO=protein_coding	1	2	2	2	2	2	2	2	2	2	2	2	2	2	2	2	2	2	2	1	2	2	2	2	2	2	2	2	2	2	2	2	2	2	2	1	2	2	2	2	2	2	2	2	2
Tb927.10.5120	5	5	5	>Tb927.10.5120 | organism=Trypanosoma_brucei_TREU927 | product=KREPA6 (KREPA6) | location=Tb927_10_v5.1:1258825-1259319(+) | length=164 | sequence_SO=chromosome | SO=protein_coding	1	5	5	5	5	2	2	1	3	3	2	0	3	3	4	1	2	4	2	2	5	2	2	1	3	3	2	0	3	3	4	1	2	4	2	2	5	2	2	1	3	3	2	0	3
Tb927.10.5130	6	6	6	>Tb927.10.5130 | organism=Trypanosoma_brucei_TREU927 | product=hypothetical protein, conserved | location=Tb927_10_v5.1:1259784-1260611(+) | length=275 | sequence_SO=chromosome | SO=protein_coding	1	6	6	6	3	2	3	2	3	3	2	2	3	4	2	4	3	3	4	3	3	2	3	2	3	3	2	2	3	4	2	4	3	3	4	3	3	2	3	2	3	3	2	2	3
Tb927.10.5140	31	31	30	>Tb927.10.5140 | organism=Trypanosoma_brucei_TREU927 | product=protein kinase, putative,mitogen-activated protein kinase 2, putative | location=Tb927_10_v5.1:1261399-1262727(+) | length=442 | sequence_SO=chromosome | SO=protein_coding	1	31	31	30	28	28	27	29	25	28	27	25	26	28	28	29	25	26	27	28	28	28	27	29	25	28	27	25	26	28	28	29	25	26	27	28	27	27	26	28	24	27	26	25	26
Tb927.10.520	14	14	14	>Tb927.10.520 | organism=Trypanosoma_brucei_TREU927 | product=hypothetical protein, conserved | location=Tb927_10_v5.1:134180-135370(+) | length=396 | sequence_SO=chromosome | SO=protein_coding	1	14	14	14	9	11	10	12	7	7	8	8	9	8	9	8	8	7	8	6	9	11	10	12	7	7	8	8	9	8	9	8	8	7	8	6	9	11	10	12	7	7	8	8	9
Tb927.10.5230;Tb11.v5.0234	13;5	13;5	13;5	>Tb927.10.5230 | organism=Trypanosoma_brucei_TREU927 | product=ADP-ribosylation factor, putative | location=Tb927_10_v5.1:1295187-1295999(+) | length=270 | sequence_SO=chromosome | SO=protein_coding	2	13	13	13	9	10	10	10	9	10	10	7	10	11	10	10	10	11	9	10	9	10	10	10	9	10	10	7	10	11	10	10	10	11	9	10	9	10	10	10	9	10	10	7	10
Tb927.10.5250;Tb11.v5.0232	17;16	17;16	17;16	>Tb927.10.5250 | organism=Trypanosoma_brucei_TREU927 | product=zinc finger protein family member, putative (ZC3H32) | location=Tb927_10_v5.1:1305467-1307434(+) | length=655 | sequence_SO=chromosome | SO=protein_coding;>Tb11.v5.0232 | organism=Trypanosoma_b	2	17	17	17	12	5	6	9	5	8	4	12	7	8	7	6	10	8	6	5	12	5	6	9	5	8	4	12	7	8	7	6	10	8	6	5	12	5	6	9	5	8	4	12	7
Tb927.10.5260;Tb11.v5.0497;Tb11.v5.0250	7;4;1	7;4;1	7;4;1	>Tb927.10.5260 | organism=Trypanosoma_brucei_TREU927 | product=hypothetical protein, conserved | location=Tb927_10_v5.1:1313983-1317390(+) | length=1135 | sequence_SO=chromosome | SO=protein_coding;>Tb11.v5.0497 | organism=Trypanosoma_brucei_TREU927 | prod	3	7	7	7	4	4	4	2	3	4	2	3	3	4	2	2	5	3	3	2	4	4	4	2	3	4	2	3	3	4	2	2	5	3	3	2	4	4	4	2	3	4	2	3	3
Tb927.10.530	6	6	6	>Tb927.10.530 | organism=Trypanosoma_brucei_TREU927 | product=hypothetical protein, conserved | location=Tb927_10_v5.1:136380-138446(+) | length=688 | sequence_SO=chromosome | SO=protein_coding	1	6	6	6	4	4	4	4	4	4	4	4	4	4	4	4	5	5	4	3	4	4	4	4	4	4	4	4	4	4	4	4	5	5	4	3	4	4	4	4	4	4	4	4	4
Tb927.10.5350;Tb11.v5.0242;Tb11.v5.0241	88;74;11	83;70;10	81;68;10	>Tb927.10.5350 | organism=Trypanosoma_brucei_TREU927 | product=dynein heavy chain, putative | location=Tb927_10_v5.1:1334522-1346950(+) | length=4142 | sequence_SO=chromosome | SO=protein_coding;>Tb11.v5.0242 | organism=Trypanosoma_brucei_TREU927 | product	3	88	83	81	44	45	43	41	47	55	51	58	47	47	42	43	46	40	43	40	39	41	39	37	42	50	48	53	42	42	37	38	42	35	39	37	37	40	38	37	42	49	47	53	41
Tb927.10.5370;Tb927.10.5360	16;16	16;16	16;16	>Tb927.10.5370 | organism=Trypanosoma_brucei_TREU927 | product=40S ribosomal protein S10, putative | location=Tb927_10_v5.1:1349780-1350298(+) | length=172 | sequence_SO=chromosome | SO=protein_coding;>Tb927.10.5360 | organism=Trypanosoma_brucei_TREU927 |	2	16	16	16	16	15	13	16	15	16	16	16	14	16	15	15	15	16	15	16	16	15	13	16	15	16	16	16	14	16	15	15	15	16	15	16	16	15	13	16	15	16	16	16	14
Tb927.10.5380;Tb11.v5.0337	41;40	41;40	41;40	>Tb927.10.5380 | organism=Trypanosoma_brucei_TREU927 | product=intraflagellar transport protein IFT122, putative | location=Tb927_10_v5.1:1350736-1354464(+) | length=1242 | sequence_SO=chromosome | SO=protein_coding;>Tb11.v5.0337 | organism=Trypanosoma_bru	2	41	41	41	22	21	28	25	24	28	26	25	26	25	30	27	25	31	29	27	22	21	28	25	24	28	26	25	26	25	30	27	25	31	29	27	22	21	28	25	24	28	26	25	26
Tb927.10.5400	15	15	15	>Tb927.10.5400 | organism=Trypanosoma_brucei_TREU927 | product=hypothetical protein, conserved | location=Tb927_10_v5.1:1359987-1361711(+) | length=574 | sequence_SO=chromosome | SO=protein_coding	1	15	15	15	11	13	13	10	11	11	12	12	12	11	13	11	11	13	11	12	11	13	13	10	11	11	12	12	12	11	13	11	11	13	11	12	11	13	13	10	11	11	12	12	12
Tb927.10.5430	9	9	9	>Tb927.10.5430 | organism=Trypanosoma_brucei_TREU927 | product=hypothetical protein, conserved | location=Tb927_10_v5.1:1367462-1368307(+) | length=281 | sequence_SO=chromosome | SO=protein_coding	1	9	9	9	6	5	5	4	4	4	4	3	6	5	6	5	7	5	5	4	6	5	5	4	4	4	4	3	6	5	6	5	7	5	5	4	6	5	5	4	4	4	4	3	6
Tb927.10.5450	17	17	17	>Tb927.10.5450 | organism=Trypanosoma_brucei_TREU927 | product=nucleoplasmin-like protein (NLP) | location=Tb927_10_v5.1:1370851-1373724(+) | length=957 | sequence_SO=chromosome | SO=protein_coding	1	17	17	17	10	9	7	9	9	10	9	11	11	11	10	7	7	8	12	10	10	9	7	9	9	10	9	11	11	11	10	7	7	8	12	10	10	9	7	9	9	10	9	11	11
Tb927.10.5480;Tb927.10.5460	12;12	12;12	12;12	>Tb927.10.5480 | organism=Trypanosoma_brucei_TREU927 | product=60S ribosomal protein L24, putative | location=Tb927_10_v5.1:1377506-1377883(+) | length=125 | sequence_SO=chromosome | SO=protein_coding;>Tb927.10.5460 | organism=Trypanosoma_brucei_TREU927 |	2	12	12	12	11	8	8	9	10	9	11	10	11	10	9	10	9	10	8	11	11	8	8	9	10	9	11	10	11	10	9	10	9	10	8	11	11	8	8	9	10	9	11	10	11
Tb927.10.5510	5	5	5	>Tb927.10.5510 | organism=Trypanosoma_brucei_TREU927 | product=endonuclease/exonuclease/phosphatase, putative | location=Tb927_10_v5.1:1382211-1383905(+) | length=564 | sequence_SO=chromosome | SO=protein_coding	1	5	5	5	2	4	4	2	2	3	3	2	3	4	2	3	2	1	4	3	2	4	4	2	2	3	3	2	3	4	2	3	2	1	4	3	2	4	4	2	2	3	3	2	3
Tb927.10.5520	16	16	16	>Tb927.10.5520 | organism=Trypanosoma_brucei_TREU927 | product=hypothetical protein, conserved | location=Tb927_10_v5.1:1385748-1386719(+) | length=323 | sequence_SO=chromosome | SO=protein_coding	1	16	16	16	14	11	13	11	14	14	9	16	15	13	15	15	16	14	11	10	14	11	13	11	14	14	9	16	15	13	15	15	16	14	11	10	14	11	13	11	14	14	9	16	15
Tb927.10.5540	5	5	5	>Tb927.10.5540 | organism=Trypanosoma_brucei_TREU927 | product=hypothetical protein, conserved | location=Tb927_10_v5.1:1390380-1391195(+) | length=271 | sequence_SO=chromosome | SO=protein_coding	1	5	5	5	5	5	5	5	5	4	5	2	5	5	5	5	4	4	5	5	5	5	5	5	5	4	5	2	5	5	5	5	4	4	5	5	5	5	5	5	5	4	5	2	5
Tb927.10.5580	5	5	5	>Tb927.10.5580 | organism=Trypanosoma_brucei_TREU927 | product=hypothetical protein, conserved | location=Tb927_10_v5.1:1396189-1397229(+) | length=346 | sequence_SO=chromosome | SO=protein_coding	1	5	5	5	1	2	2	2	2	3	2	2	3	2	1	2	1	1	3	4	1	2	2	2	2	3	2	2	3	2	1	2	1	1	3	4	1	2	2	2	2	3	2	2	3
Tb927.10.5590	4	4	4	>Tb927.10.5590 | organism=Trypanosoma_brucei_TREU927 | product=protein phosphatase 2C, putative | location=Tb927_10_v5.1:1398180-1399976(+) | length=598 | sequence_SO=chromosome | SO=protein_coding	1	4	4	4	1	1	2	0	3	2	1	2	1	1	2	0	2	2	0	2	1	1	2	0	3	2	1	2	1	1	2	0	2	2	0	2	1	1	2	0	3	2	1	2	1
Tb927.8.1110;Tb927.10.5610	14;14	14;14	14;14	>Tb927.8.1110 | organism=Trypanosoma_brucei_TREU927 | product=40S ribosomal protein S9, putative | location=Tb927_08_v5.1:355351-355923(-) | length=190 | sequence_SO=chromosome | SO=protein_coding;>Tb927.10.5610 | organism=Trypanosoma_brucei_TREU927 | prod	2	14	14	14	13	14	12	13	13	13	14	13	14	13	14	14	14	13	12	14	13	14	12	13	13	13	14	13	14	13	14	14	14	13	12	14	13	14	12	13	13	13	14	13	14
Tb927.10.5630	8	8	8	>Tb927.10.5630 | organism=Trypanosoma_brucei_TREU927 | product=hypothetical protein, conserved | location=Tb927_10_v5.1:1406244-1406801(+) | length=185 | sequence_SO=chromosome | SO=protein_coding	1	8	8	8	7	6	7	7	7	7	7	8	8	7	6	7	7	7	8	7	7	6	7	7	7	7	7	8	8	7	6	7	7	7	8	7	7	6	7	7	7	7	7	8	8
Tb927.10.5640	6	6	6	>Tb927.10.5640 | organism=Trypanosoma_brucei_TREU927 | product=hypothetical protein, conserved | location=Tb927_10_v5.1:1407195-1408682(+) | length=495 | sequence_SO=chromosome | SO=protein_coding	1	6	6	6	3	2	4	3	3	2	3	2	2	4	4	4	3	2	2	4	3	2	4	3	3	2	3	2	2	4	4	4	3	2	2	4	3	2	4	3	3	2	3	2	2
Tb927.10.5660	5	5	5	>Tb927.10.5660 | organism=Trypanosoma_brucei_TREU927 | product=heat shock protein, putative | location=Tb927_10_v5.1:1411256-1412263(+) | length=335 | sequence_SO=chromosome | SO=protein_coding	1	5	5	5	2	2	2	2	0	2	1	0	1	0	1	1	1	1	1	1	2	2	2	2	0	2	1	0	1	0	1	1	1	1	1	1	2	2	2	2	0	2	1	0	1
Tb927.10.5670	41	41	41	>Tb927.10.5670 | organism=Trypanosoma_brucei_TREU927 | product=N-acetyltransferase subunit Nat1, putative (NAT1) | location=Tb927_10_v5.1:1413412-1415547(+) | length=711 | sequence_SO=chromosome | SO=protein_coding	1	41	41	41	35	31	33	32	29	32	31	29	33	30	31	26	28	33	30	32	35	31	33	32	29	32	31	29	33	30	31	26	28	33	30	32	35	31	33	32	29	32	31	29	33
Tb927.10.5680	7	7	7	>Tb927.10.5680 | organism=Trypanosoma_brucei_TREU927 | product=procyclin-associated gene 1 (PAG1) protein, putative | location=Tb927_10_v5.1:1416741-1417925(+) | length=394 | sequence_SO=chromosome | SO=protein_coding	1	7	7	7	5	5	7	7	4	5	5	5	6	4	6	5	5	7	6	5	5	5	7	7	4	5	5	5	6	4	6	5	5	7	6	5	5	5	7	7	4	5	5	5	6
Tb927.10.5690	12	12	12	>Tb927.10.5690 | organism=Trypanosoma_brucei_TREU927 | product=procyclin-associated gene 2 (PAG2) protein, putative | location=Tb927_10_v5.1:1418036-1419199(+) | length=387 | sequence_SO=chromosome | SO=protein_coding	1	12	12	12	9	8	11	10	8	9	12	8	11	9	9	8	9	8	11	11	9	8	11	10	8	9	12	8	11	9	9	8	9	8	11	11	9	8	11	10	8	9	12	8	11
Tb927.10.5760	3	3	3	>Tb927.10.5760 | organism=Trypanosoma_brucei_TREU927 | product=adenylate kinase, putative | location=Tb927_10_v5.1:1427888-1428535(-) | length=215 | sequence_SO=chromosome | SO=protein_coding	1	3	3	3	2	2	1	3	2	1	2	2	2	2	2	3	2	2	1	1	2	2	1	3	2	1	2	2	2	2	2	3	2	2	1	1	2	2	1	3	2	1	2	2	2
Tb927.10.5770	48	48	48	>Tb927.10.5770 | organism=Trypanosoma_brucei_TREU927 | product=valosin-containing protein homolog,Transitional endoplasmic reticulum ATPase, putative (VCP) | location=Tb927_10_v5.1:1431106-1433448(-) | length=780 | sequence_SO=chromosome | SO=protein_codin	1	48	48	48	41	43	43	43	45	38	41	40	45	45	43	40	38	44	41	38	41	43	43	43	45	38	41	40	45	45	43	40	38	44	41	38	41	43	43	43	45	38	41	40	45
Tb927.10.5790	23	23	23	>Tb927.10.5790 | organism=Trypanosoma_brucei_TREU927 | product=hypothetical protein, conserved | location=Tb927_10_v5.1:1436891-1438501(-) | length=536 | sequence_SO=chromosome | SO=protein_coding	1	23	23	23	22	20	21	19	20	18	17	20	19	21	20	19	17	20	21	17	22	20	21	19	20	18	17	20	19	21	20	19	17	20	21	17	22	20	21	19	20	18	17	20	19
Tb927.10.5810	41	41	41	>Tb927.10.5810 | organism=Trypanosoma_brucei_TREU927 | product=hypothetical protein, conserved | location=Tb927_10_v5.1:1440824-1442125(-) | length=433 | sequence_SO=chromosome | SO=protein_coding	1	41	41	41	37	38	37	37	38	39	38	38	37	36	37	39	39	39	38	37	37	38	37	37	38	39	38	38	37	36	37	39	39	39	38	37	37	38	37	37	38	39	38	38	37
Tb927.10.5840	11	6	6	>Tb927.10.5840 | organism=Trypanosoma_brucei_TREU927 | product=translation elongation factor 1-beta, putative | location=Tb927_10_v5.1:1448918-1449523(-) | length=201 | sequence_SO=chromosome | SO=protein_coding	1	11	6	6	11	10	9	9	10	9	9	10	9	9	9	10	10	10	10	10	6	5	5	5	5	5	5	5	5	5	5	5	5	6	5	5	6	5	5	5	5	5	5	5	5
Tb927.10.5860	5	5	5	>Tb927.10.5860 | organism=Trypanosoma_brucei_TREU927 | product=hypothetical protein, conserved | location=Tb927_10_v5.1:1465834-1466262(-) | length=142 | sequence_SO=chromosome | SO=protein_coding	1	5	5	5	3	2	2	3	3	3	2	2	3	4	2	5	2	4	3	3	3	2	2	3	3	3	2	2	3	4	2	5	2	4	3	3	3	2	2	3	3	3	2	2	3
Tb927.10.5870	8	8	8	>Tb927.10.5870 | organism=Trypanosoma_brucei_TREU927 | product=hypothetical protein, conserved | location=Tb927_10_v5.1:1467752-1469122(-) | length=456 | sequence_SO=chromosome | SO=protein_coding	1	8	8	8	8	8	7	7	8	7	7	8	7	6	6	7	8	8	6	6	8	8	7	7	8	7	7	8	7	6	6	7	8	8	6	6	8	8	7	7	8	7	7	8	7
Tb927.10.5880	22	22	22	>Tb927.10.5880 | organism=Trypanosoma_brucei_TREU927 | product=Proteophosphoglycan, putative | location=Tb927_10_v5.1:1471741-1473621(-) | length=626 | sequence_SO=chromosome | SO=protein_coding	1	22	22	22	18	13	13	15	16	13	14	15	12	14	15	13	13	15	13	14	18	13	13	15	16	13	14	15	12	14	15	13	13	15	13	14	18	13	13	15	16	13	14	15	12
Tb927.10.5920	10	10	10	>Tb927.10.5920 | organism=Trypanosoma_brucei_TREU927 | product=hypothetical protein, conserved | location=Tb927_10_v5.1:1483657-1486032(-) | length=791 | sequence_SO=chromosome | SO=protein_coding	1	10	10	10	3	4	0	3	3	3	2	3	2	2	1	2	4	1	0	3	3	4	0	3	3	3	2	3	2	2	1	2	4	1	0	3	3	4	0	3	3	3	2	3	2
Tb927.10.5980	6	6	6	>Tb927.10.5980 | organism=Trypanosoma_brucei_TREU927 | product=leucine-rich repeat protein (LRRP), putative | location=Tb927_10_v5.1:1500795-1502075(-) | length=426 | sequence_SO=chromosome | SO=protein_coding	1	6	6	6	4	4	4	2	4	4	4	3	4	4	4	3	3	4	4	4	4	4	4	2	4	4	4	3	4	4	4	3	3	4	4	4	4	4	4	2	4	4	4	3	4
Tb927.10.6000;Tb11.v5.0194	6;5	6;5	6;5	>Tb927.10.6000 | organism=Trypanosoma_brucei_TREU927 | product=hypothetical protein, conserved | location=Tb927_10_v5.1:1505641-1510248(-) | length=1535 | sequence_SO=chromosome | SO=protein_coding;>Tb11.v5.0194 | organism=Trypanosoma_brucei_TREU927 | prod	2	6	6	6	2	2	3	3	3	3	4	3	2	2	3	3	2	2	1	2	2	2	3	3	3	3	4	3	2	2	3	3	2	2	1	2	2	2	3	3	3	3	4	3	2
Tb927.10.6020	5	5	5	>Tb927.10.6020 | organism=Trypanosoma_brucei_TREU927 | product=hypothetical protein, conserved | location=Tb927_10_v5.1:1516429-1516965(-) | length=178 | sequence_SO=chromosome | SO=protein_coding	1	5	5	5	4	2	4	3	4	5	4	4	4	3	5	3	1	3	2	1	4	2	4	3	4	5	4	4	4	3	5	3	1	3	2	1	4	2	4	3	4	5	4	4	4
Tb927.10.6050;Tb11.v5.0198;Tb11.v5.0197	109;59;49	109;59;49	109;59;49	>Tb927.10.6050 | organism=Trypanosoma_brucei_TREU927 | product=clathrin heavy chain (CHC) | location=Tb927_10_v5.1:1521816-1526927(-) | length=1703 | sequence_SO=chromosome | SO=protein_coding;>Tb11.v5.0198 | organism=Trypanosoma_brucei_TREU927 | product=c	3	109	109	109	102	97	98	96	102	100	101	102	102	102	101	100	99	102	101	97	102	97	98	96	102	100	101	102	102	102	101	100	99	102	101	97	102	97	98	96	102	100	101	102	102
Tb927.10.6070	9	8	8	>Tb927.10.6070 | organism=Trypanosoma_brucei_TREU927 | product=universal minicircle sequence binding protein (UMSBP), putative,predicted zinc finger protein | location=Tb927_10_v5.1:1532238-1532660(-) | length=140 | sequence_SO=chromosome | SO=protein_codi	1	9	8	8	9	9	8	9	9	8	8	8	9	9	8	9	9	9	9	9	8	8	7	8	8	7	7	7	8	8	7	8	8	8	8	8	8	8	7	8	8	7	7	7	8
Tb927.10.6160	12	12	12	>Tb927.10.6160 | organism=Trypanosoma_brucei_TREU927 | product=hypothetical protein, conserved | location=Tb927_10_v5.1:1559367-1561562(-) | length=731 | sequence_SO=chromosome | SO=protein_coding	1	12	12	12	5	7	5	4	4	5	6	5	6	9	5	8	4	5	7	6	5	7	5	4	4	5	6	5	6	9	5	8	4	5	7	6	5	7	5	4	4	5	6	5	6
Tb927.10.6180	5	5	5	>Tb927.10.6180 | organism=Trypanosoma_brucei_TREU927 | product=hypothetical protein, conserved | location=Tb927_10_v5.1:1567122-1568621(-) | length=499 | sequence_SO=chromosome | SO=protein_coding	1	5	5	5	4	4	3	3	4	3	3	4	4	4	5	4	3	2	3	3	4	4	3	3	4	3	3	4	4	4	5	4	3	2	3	3	4	4	3	3	4	3	3	4	4
Tb927.10.6220	6	6	6	>Tb927.10.6220 | organism=Trypanosoma_brucei_TREU927 | product=5-3 exoribonuclease 2, putative (XRND) | location=Tb927_10_v5.1:1575991-1578396(-) | length=801 | sequence_SO=chromosome | SO=protein_coding	1	6	6	6	5	4	3	4	3	3	2	3	4	1	2	1	4	2	3	2	5	4	3	4	3	3	2	3	4	1	2	1	4	2	3	2	5	4	3	4	3	3	2	3	4
Tb927.10.6230	11	11	11	>Tb927.10.6230 | organism=Trypanosoma_brucei_TREU927 | product=MORN repeat containing protein | location=Tb927_10_v5.1:1579019-1581091(-) | length=690 | sequence_SO=chromosome | SO=protein_coding	1	11	11	11	6	5	9	7	7	8	8	6	8	9	6	7	7	5	7	5	6	5	9	7	7	8	8	6	8	9	6	7	7	5	7	5	6	5	9	7	7	8	8	6	8
Tb927.10.6260;Tb11.v5.0279	12;8	12;8	12;8	>Tb927.10.6260 | organism=Trypanosoma_brucei_TREU927 | product=ATP-dependent DEAD/H RNA helicase, putative | location=Tb927_10_v5.1:1587598-1589412(-) | length=604 | sequence_SO=chromosome | SO=protein_coding;>Tb11.v5.0279 | organism=Trypanosoma_brucei_TRE	2	12	12	12	9	5	6	4	6	8	3	7	7	8	5	5	7	7	8	7	9	5	6	4	6	8	3	7	7	8	5	5	7	7	8	7	9	5	6	4	6	8	3	7	7
Tb927.10.6360	16	16	16	>Tb927.10.6360 | organism=Trypanosoma_brucei_TREU927 | product=hypothetical protein, conserved | location=Tb927_10_v5.1:1610610-1612073(-) | length=487 | sequence_SO=chromosome | SO=protein_coding	1	16	16	16	11	9	9	10	9	9	5	6	10	10	9	10	9	11	9	7	11	9	9	10	9	9	5	6	10	10	9	10	9	11	9	7	11	9	9	10	9	9	5	6	10
Tb927.10.6380	2	2	2	>Tb927.10.6380 | organism=Trypanosoma_brucei_TREU927 | product=ring finger containing protein | location=Tb927_10_v5.1:1612844-1613503(-) | length=219 | sequence_SO=chromosome | SO=protein_coding	1	2	2	2	1	0	0	0	0	1	1	1	1	0	1	0	1	1	1	1	1	0	0	0	0	1	1	1	1	0	1	0	1	1	1	1	1	0	0	0	0	1	1	1	1
Tb927.10.6510;Tb927.10.6400	46;46	46;46	45;45	>Tb927.10.6510 | organism=Trypanosoma_brucei_TREU927 | product=chaperonin HSP60, mitochondrial precursor (HSP60) | location=Tb927_10_v5.1:1647814-1649502(+) | length=562 | sequence_SO=chromosome | SO=protein_coding;>Tb927.10.6400 | organism=Trypanosoma_bru	2	46	46	45	44	43	43	44	42	43	43	43	40	42	42	41	42	41	42	42	44	43	43	44	42	43	43	43	40	42	42	41	42	41	42	42	43	42	42	43	41	42	42	42	39
Tb927.10.6410	5	5	5	>Tb927.10.6410 | organism=Trypanosoma_brucei_TREU927 | product=mismatch repair protein MSH8, putative,mismatch repair protein | location=Tb927_10_v5.1:1620860-1623853(-) | length=997 | sequence_SO=chromosome | SO=protein_coding	1	5	5	5	4	2	3	2	1	2	2	2	1	2	3	3	2	4	3	3	4	2	3	2	1	2	2	2	1	2	3	3	2	4	3	3	4	2	3	2	1	2	2	2	1
Tb927.10.6440	5	5	5	>Tb927.10.6440 | organism=Trypanosoma_brucei_TREU927 | product=phosphomannomutase, putative | location=Tb927_10_v5.1:1635920-1636657(+) | length=245 | sequence_SO=chromosome | SO=protein_coding	1	5	5	5	3	3	4	3	2	3	5	2	2	3	5	4	2	3	4	3	3	3	4	3	2	3	5	2	2	3	5	4	2	3	4	3	3	3	4	3	2	3	5	2	2
Tb927.10.6490	13	13	13	>Tb927.10.6490 | organism=Trypanosoma_brucei_TREU927 | product=hypothetical protein, conserved | location=Tb927_10_v5.1:1644685-1645170(+) | length=161 | sequence_SO=chromosome | SO=protein_coding	1	13	13	13	10	11	9	8	10	10	6	8	10	9	10	10	11	11	8	10	10	11	9	8	10	10	6	8	10	9	10	10	11	11	8	10	10	11	9	8	10	10	6	8	10
Tb927.10.650	8	8	8	>Tb927.10.650 | organism=Trypanosoma_brucei_TREU927 | product=TAX-2 | location=Tb927_10_v5.1:173390-174052(+) | length=220 | sequence_SO=chromosome | SO=protein_coding	1	8	8	8	8	8	8	7	8	7	7	7	8	8	8	7	7	8	8	7	8	8	8	7	8	7	7	7	8	8	8	7	7	8	8	7	8	8	8	7	8	7	7	7	8
Tb927.10.6550	7	7	7	>Tb927.10.6550 | organism=Trypanosoma_brucei_TREU927 | product=hypothetical protein, conserved | location=Tb927_10_v5.1:1658030-1658752(+) | length=240 | sequence_SO=chromosome | SO=protein_coding	1	7	7	7	5	4	5	5	6	6	4	4	6	5	5	4	5	5	4	6	5	4	5	5	6	6	4	4	6	5	5	4	5	5	4	6	5	4	5	5	6	6	4	4	6
Tb927.10.6590;Tb11.v5.0568	4;2	4;2	4;2	>Tb927.10.6590 | organism=Trypanosoma_brucei_TREU927 | product=hypothetical protein, conserved | location=Tb927_10_v5.1:1668732-1670969(+) | length=745 | sequence_SO=chromosome | SO=protein_coding;>Tb11.v5.0568 | organism=Trypanosoma_brucei_TREU927 | produ	2	4	4	4	2	2	3	1	2	2	2	3	3	2	2	2	2	2	1	1	2	2	3	1	2	2	2	3	3	2	2	2	2	2	1	1	2	2	3	1	2	2	2	3	3
Tb927.10.6610	8	8	8	>Tb927.10.6610 | organism=Trypanosoma_brucei_TREU927 | product=chaperone protein DNAj, putative | location=Tb927_10_v5.1:1674154-1674978(+) | length=274 | sequence_SO=chromosome | SO=protein_coding	1	8	8	8	6	7	7	7	6	7	7	5	6	6	7	6	7	6	7	7	6	7	7	7	6	7	7	5	6	6	7	6	7	6	7	7	6	7	7	7	6	7	7	5	6
Tb927.10.6630	23	23	23	>Tb927.10.6630 | organism=Trypanosoma_brucei_TREU927 | product=ATP-dependent DEAD/H RNA helicase HEL64, putative (HEL64) | location=Tb927_10_v5.1:1678676-1680382(+) | length=568 | sequence_SO=chromosome | SO=protein_coding	1	23	23	23	17	12	16	13	16	15	13	17	19	10	15	12	17	12	14	16	17	12	16	13	16	15	13	17	19	10	15	12	17	12	14	16	17	12	16	13	16	15	13	17	19
Tb927.10.6640	15	15	15	>Tb927.10.6640 | organism=Trypanosoma_brucei_TREU927 | product=COP-coated vesicle membrane protein erv25 precursor, putative,ER--golgi transport protein erv25 precursor, putative | location=Tb927_10_v5.1:1681023-1681784(+) | length=253 | sequence_SO=chromo	1	15	15	15	13	12	13	14	13	13	11	12	11	14	13	12	15	14	12	13	13	12	13	14	13	13	11	12	11	14	13	12	15	14	12	13	13	12	13	14	13	13	11	12	11
Tb927.10.6650	3	3	3	>Tb927.10.6650 | organism=Trypanosoma_brucei_TREU927 | product=G10 protein homologue, putative | location=Tb927_10_v5.1:1683471-1684196(+) | length=241 | sequence_SO=chromosome | SO=protein_coding	1	3	3	3	2	2	1	2	1	1	2	1	1	1	1	1	1	1	2	2	2	2	1	2	1	1	2	1	1	1	1	1	1	1	2	2	2	2	1	2	1	1	2	1	1
Tb927.10.6670	7	7	7	>Tb927.10.6670 | organism=Trypanosoma_brucei_TREU927 | product=dynein light chain, putative | location=Tb927_10_v5.1:1685431-1685808(+) | length=125 | sequence_SO=chromosome | SO=protein_coding	1	7	7	7	6	7	7	7	7	7	5	6	7	7	5	6	5	6	5	6	6	7	7	7	7	7	5	6	7	7	5	6	5	6	5	6	6	7	7	7	7	7	5	6	7
Tb927.10.6680	10	10	10	>Tb927.10.6680 | organism=Trypanosoma_brucei_TREU927 | product=member of the NOL1/NOP2/sun family of proteins | location=Tb927_10_v5.1:1686332-1688554(+) | length=740 | sequence_SO=chromosome | SO=protein_coding	1	10	10	10	6	4	6	6	6	8	5	6	7	7	6	5	8	8	7	5	6	4	6	6	6	8	5	6	7	7	6	5	8	8	7	5	6	4	6	6	6	8	5	6	7
Tb927.10.6690	5	5	5	>Tb927.10.6690 | organism=Trypanosoma_brucei_TREU927 | product=protein tyrosine phosphatase, putative (TbPTP1) | location=Tb927_10_v5.1:1689456-1690376(+) | length=306 | sequence_SO=chromosome | SO=protein_coding	1	5	5	5	2	3	2	3	3	2	1	1	3	3	4	2	2	3	3	4	2	3	2	3	3	2	1	1	3	3	4	2	2	3	3	4	2	3	2	3	3	2	1	1	3
Tb927.10.6700;Tb11.v5.0902	8;5	8;5	8;5	>Tb927.10.6700 | organism=Trypanosoma_brucei_TREU927 | product=hypothetical protein, conserved | location=Tb927_10_v5.1:1691255-1692781(+) | length=508 | sequence_SO=chromosome | SO=protein_coding;>Tb11.v5.0902 | organism=Trypanosoma_brucei_TREU927 | produ	2	8	8	8	6	4	3	3	3	2	4	2	3	5	4	4	4	3	4	4	6	4	3	3	3	2	4	2	3	5	4	4	4	3	4	4	6	4	3	3	3	2	4	2	3
Tb927.10.6750;Tb927.10.6760	8;4	8;4	4;1	>Tb927.10.6750 | organism=Trypanosoma_brucei_TREU927 | product=hypothetical protein, conserved | location=Tb927_10_v5.1:1701092-1702609(+) | length=505 | sequence_SO=chromosome | SO=protein_coding;>Tb927.10.6760 | organism=Trypanosoma_brucei_TREU927 | prod	2	8	8	4	7	5	7	6	8	5	6	6	5	7	7	6	7	7	6	6	7	5	7	6	8	5	6	6	5	7	7	6	7	7	6	6	4	3	4	4	4	3	4	3	3
Tb927.10.6780	16	16	16	>Tb927.10.6780 | organism=Trypanosoma_brucei_TREU927 | product=vacuolar protein sorting-associated protein 45, putative (VPS45) | location=Tb927_10_v5.1:1707275-1709044(+) | length=589 | sequence_SO=chromosome | SO=protein_coding	1	16	16	16	13	14	14	14	13	10	13	12	13	14	12	13	12	13	14	11	13	14	14	14	13	10	13	12	13	14	12	13	12	13	14	11	13	14	14	14	13	10	13	12	13
Tb927.10.6800	22	22	22	>Tb927.10.6800 | organism=Trypanosoma_brucei_TREU927 | product=developmentally regulated GTP-binding protein, putative | location=Tb927_10_v5.1:1715104-1716210(+) | length=368 | sequence_SO=chromosome | SO=protein_coding	1	22	22	22	17	17	18	17	16	16	18	16	15	17	18	15	17	16	18	18	17	17	18	17	16	16	18	16	15	17	18	15	17	16	18	18	17	17	18	17	16	16	18	16	15
Tb927.10.6810	13	13	13	>Tb927.10.6810 | organism=Trypanosoma_brucei_TREU927 | product=guanylate kinase, putative | location=Tb927_10_v5.1:1717161-1717955(+) | length=264 | sequence_SO=chromosome | SO=protein_coding	1	13	13	13	9	9	9	9	8	10	8	8	11	8	8	9	10	9	9	9	9	9	9	9	8	10	8	8	11	8	8	9	10	9	9	9	9	9	9	9	8	10	8	8	11
Tb927.10.6820	7	7	7	>Tb927.10.6820 | organism=Trypanosoma_brucei_TREU927 | product=hypothetical protein, conserved | location=Tb927_10_v5.1:1718893-1719837(+) | length=314 | sequence_SO=chromosome | SO=protein_coding	1	7	7	7	4	4	4	5	6	5	6	4	6	5	5	5	4	5	4	5	4	4	4	5	6	5	6	4	6	5	5	5	4	5	4	5	4	4	4	5	6	5	6	4	6
Tb927.10.6840	12	12	12	>Tb927.10.6840 | organism=Trypanosoma_brucei_TREU927 | product=hypothetical protein, conserved | location=Tb927_10_v5.1:1722287-1723174(+) | length=295 | sequence_SO=chromosome | SO=protein_coding	1	12	12	12	10	10	8	8	8	10	7	5	9	9	8	7	8	9	7	8	10	10	8	8	8	10	7	5	9	9	8	7	8	9	7	8	10	10	8	8	8	10	7	5	9
Tb927.10.6870	10	10	10	>Tb927.10.6870 | organism=Trypanosoma_brucei_TREU927 | product=short-chain dehydrogenase, putative | location=Tb927_10_v5.1:1727815-1728912(+) | length=365 | sequence_SO=chromosome | SO=protein_coding	1	10	10	10	8	7	8	8	8	9	9	6	9	9	8	9	7	8	8	7	8	7	8	8	8	9	9	6	9	9	8	9	7	8	8	7	8	7	8	8	8	9	9	6	9
Tb927.10.6970;Tb927.10.6940	27;27	27;27	27;27	>Tb927.10.6970 | organism=Trypanosoma_brucei_TREU927 | product=dipeptidyl-peptidase 8-like serine peptidase,serine peptidase, Clan SC, Family S9B | location=Tb927_10_v5.1:1756887-1759439(+) | length=850 | sequence_SO=chromosome | SO=protein_coding;>Tb927.1	2	27	27	27	22	20	19	18	23	20	16	22	22	21	24	22	22	21	20	20	22	20	19	18	23	20	16	22	22	21	24	22	22	21	20	20	22	20	19	18	23	20	16	22	22
Tb927.10.6980	3	3	3	>Tb927.10.6980 | organism=Trypanosoma_brucei_TREU927 | product=caltractin, putative | location=Tb927_10_v5.1:1761405-1761959(+) | length=184 | sequence_SO=chromosome | SO=protein_coding	1	3	3	3	3	2	2	2	3	2	3	2	1	2	2	2	3	2	2	2	3	2	2	2	3	2	3	2	1	2	2	2	3	2	2	2	3	2	2	2	3	2	3	2	1
Tb927.10.7020	16	16	16	>Tb927.10.7020 | organism=Trypanosoma_brucei_TREU927 | product=acid phosphatase, putative | location=Tb927_10_v5.1:1768266-1769573(+) | length=435 | sequence_SO=chromosome | SO=protein_coding	1	16	16	16	8	11	12	13	12	10	10	5	9	9	13	8	8	11	12	11	8	11	12	13	12	10	10	5	9	9	13	8	8	11	12	11	8	11	12	13	12	10	10	5	9
Tb927.10.7060	26	26	26	>Tb927.10.7060 | organism=Trypanosoma_brucei_TREU927 | product=nucleoporin interacting component (NUP93), putative | location=Tb927_10_v5.1:1776795-1779446(+) | length=883 | sequence_SO=chromosome | SO=protein_coding	1	26	26	26	18	18	18	17	17	18	16	15	22	16	18	13	19	17	17	14	18	18	18	17	17	18	16	15	22	16	18	13	19	17	17	14	18	18	18	17	17	18	16	15	22
Tb927.10.7090	22	22	22	>Tb927.10.7090 | organism=Trypanosoma_brucei_TREU927 | product=alternative oxidase (AOX) | location=Tb927_10_v5.1:1783506-1784495(+) | length=329 | sequence_SO=chromosome | SO=protein_coding	1	22	22	22	20	21	21	21	21	21	20	20	21	20	19	21	21	21	22	19	20	21	21	21	21	21	20	20	21	20	19	21	21	21	22	19	20	21	21	21	21	21	20	20	21
Tb927.10.7110	14	14	14	>Tb927.10.7110 | organism=Trypanosoma_brucei_TREU927 | product=inositol-3-phosphate synthase, putative | location=Tb927_10_v5.1:1790686-1792272(+) | length=528 | sequence_SO=chromosome | SO=protein_coding	1	14	14	14	10	10	12	10	10	9	8	10	11	10	11	9	10	10	7	7	10	10	12	10	10	9	8	10	11	10	11	9	10	10	7	7	10	10	12	10	10	9	8	10	11
Tb927.10.7120	15	15	15	>Tb927.10.7120 | organism=Trypanosoma_brucei_TREU927 | product=hypothetical protein, conserved | location=Tb927_10_v5.1:1793875-1794852(+) | length=325 | sequence_SO=chromosome | SO=protein_coding	1	15	15	15	9	11	11	10	9	9	7	9	10	12	11	8	8	10	11	10	9	11	11	10	9	9	7	9	10	12	11	8	8	10	11	10	9	11	11	10	9	9	7	9	10
Tb927.10.7130	11	11	11	>Tb927.10.7130 | organism=Trypanosoma_brucei_TREU927 | product=hypothetical protein, conserved | location=Tb927_10_v5.1:1795463-1797703(+) | length=746 | sequence_SO=chromosome | SO=protein_coding	1	11	11	11	7	7	7	7	8	7	6	5	5	6	7	7	6	6	6	5	7	7	7	7	8	7	6	5	5	6	7	7	6	6	6	5	7	7	7	7	8	7	6	5	5
Tb927.10.7140	10	10	10	>Tb927.10.7140 | organism=Trypanosoma_brucei_TREU927 | product=membrane-bound acid phosphatase 2 (MBAP2) | location=Tb927_10_v5.1:1798287-1799792(+) | length=501 | sequence_SO=chromosome | SO=protein_coding	1	10	10	10	6	5	7	7	8	7	9	7	7	7	6	6	6	10	8	9	6	5	7	7	8	7	9	7	7	7	6	6	6	10	8	9	6	5	7	7	8	7	9	7	7
Tb927.10.7190	3	3	3	>Tb927.10.7190 | organism=Trypanosoma_brucei_TREU927 | product=D-tyrosyl-tRNA deacylase, putative | location=Tb927_10_v5.1:1809062-1809517(-) | length=151 | sequence_SO=chromosome | SO=protein_coding	1	3	3	3	2	1	1	1	2	3	1	2	2	2	1	2	2	1	1	1	2	1	1	1	2	3	1	2	2	2	1	2	2	1	1	1	2	1	1	1	2	3	1	2	2
Tb927.10.720	13	13	13	>Tb927.10.720 | organism=Trypanosoma_brucei_TREU927 | product=hypothetical protein, conserved | location=Tb927_10_v5.1:183174-186425(+) | length=1083 | sequence_SO=chromosome | SO=protein_coding	1	13	13	13	5	4	4	6	4	4	4	4	5	4	4	3	4	4	5	4	5	4	4	6	4	4	4	4	5	4	4	3	4	4	5	4	5	4	4	6	4	4	4	4	5
Tb927.10.7200	17	17	17	>Tb927.10.7200 | organism=Trypanosoma_brucei_TREU927 | product=hypothetical protein, conserved | location=Tb927_10_v5.1:1810790-1813330(-) | length=846 | sequence_SO=chromosome | SO=protein_coding	1	17	17	17	13	9	13	13	10	11	8	13	13	12	9	10	11	10	11	9	13	9	13	13	10	11	8	13	13	12	9	10	11	10	11	9	13	9	13	13	10	11	8	13	13
Tb927.10.7230;Tb11.v5.0615	84;19	84;19	84;19	>Tb927.10.7230 | organism=Trypanosoma_brucei_TREU927 | product=hypothetical protein, conserved | location=Tb927_10_v5.1:1818867-1826432(-) | length=2521 | sequence_SO=chromosome | SO=protein_coding	2	84	84	84	58	58	62	50	64	73	54	63	55	57	61	57	61	59	58	41	58	58	62	50	64	73	54	63	55	57	61	57	61	59	58	41	58	58	62	50	64	73	54	63	55
Tb927.10.7270	3	3	3	>Tb927.10.7270 | organism=Trypanosoma_brucei_TREU927 | product=hypothetical protein, conserved | location=Tb927_10_v5.1:1831577-1833154(-) | length=525 | sequence_SO=chromosome | SO=protein_coding	1	3	3	3	2	1	2	2	2	2	2	2	3	2	3	2	1	3	3	2	2	1	2	2	2	2	2	2	3	2	3	2	1	3	3	2	2	1	2	2	2	2	2	2	3
Tb927.10.7280	12	12	11	>Tb927.10.7280 | organism=Trypanosoma_brucei_TREU927 | product=pre-mRNA splicing factor ATP-dependent RNA helicase, putative,RNA helicase, putative | location=Tb927_10_v5.1:1833351-1836539(-) | length=1062 | sequence_SO=chromosome | SO=protein_coding	1	12	12	11	6	5	7	6	7	8	4	7	4	7	7	6	5	8	8	8	6	5	7	6	7	8	4	7	4	7	7	6	5	8	8	8	6	4	6	5	7	8	3	7	4
Tb927.10.730;Tb11.v5.0822	19;16	19;16	19;16	>Tb927.10.730 | organism=Trypanosoma_brucei_TREU927 | product=ATP synthase, putative | location=Tb927_10_v5.1:187414-188820(+) | length=468 | sequence_SO=chromosome | SO=protein_coding;>Tb11.v5.0822 | organism=Trypanosoma_brucei_TREU927 | product=ATP synth	2	19	19	19	15	18	16	17	14	16	16	14	16	17	17	14	14	17	17	17	15	18	16	17	14	16	16	14	16	17	17	14	14	17	17	17	15	18	16	17	14	16	16	14	16
Tb927.10.7310	6	6	6	>Tb927.10.7310 | organism=Trypanosoma_brucei_TREU927 | product=terminal uridylyltransferase 3, putative (TUT3) | location=Tb927_10_v5.1:1846149-1848818(-) | length=889 | sequence_SO=chromosome | SO=protein_coding	1	6	6	6	5	2	4	4	2	4	4	5	2	3	3	4	3	1	2	2	5	2	4	4	2	4	4	5	2	3	3	4	3	1	2	2	5	2	4	4	2	4	4	5	2
Tb927.10.7340;Tb927.10.7330	11;11	11;11	11;11	>Tb927.10.7340 | organism=Trypanosoma_brucei_TREU927 | product=40S ribosomal protein S24E, putative | location=Tb927_10_v5.1:1851299-1851712(-) | length=137 | sequence_SO=chromosome | SO=protein_coding;>Tb927.10.7330 | organism=Trypanosoma_brucei_TREU927 |	2	11	11	11	11	9	9	10	11	11	10	11	11	10	10	11	10	11	10	11	11	9	9	10	11	11	10	11	11	10	10	11	10	11	10	11	11	9	9	10	11	11	10	11	11
Tb927.10.7350	23	23	23	>Tb927.10.7350 | organism=Trypanosoma_brucei_TREU927 | product=hypothetical protein, conserved | location=Tb927_10_v5.1:1852003-1857387(-) | length=1794 | sequence_SO=chromosome | SO=protein_coding	1	23	23	23	16	13	12	12	14	14	14	12	11	12	11	14	13	11	13	14	16	13	12	12	14	14	14	12	11	12	11	14	13	11	13	14	16	13	12	12	14	14	14	12	11
Tb927.10.740;Tb11.v5.0750;Tb11.v5.0749	15;6;3	15;6;3	15;6;3	>Tb927.10.740 | organism=Trypanosoma_brucei_TREU927 | product=structural maintenance of chromosome 4, putative (SMC4) | location=Tb927_10_v5.1:190483-194583(+) | length=1366 | sequence_SO=chromosome | SO=protein_coding	3	15	15	15	9	6	6	9	5	9	7	7	6	10	8	7	5	5	7	6	9	6	6	9	5	9	7	7	6	10	8	7	5	5	7	6	9	6	6	9	5	9	7	7	6
Tb927.10.7410	24	24	24	>Tb927.10.7410 | organism=Trypanosoma_brucei_TREU927 | product=succinyl-CoA ligase [GDP-forming] beta-chain, putative | location=Tb927_10_v5.1:1868948-1870207(-) | length=419 | sequence_SO=chromosome | SO=protein_coding	1	24	24	24	21	24	23	22	21	23	22	21	0	0	0	0	0	0	0	0	21	24	23	22	21	23	22	21	0	0	0	0	0	0	0	0	21	24	23	22	21	23	22	21	0
Tb927.10.7420	9	9	9	>Tb927.10.7420 | organism=Trypanosoma_brucei_TREU927 | product=bromodomain factor 2 protein, putative | location=Tb927_10_v5.1:1871624-1872298(-) | length=224 | sequence_SO=chromosome | SO=protein_coding	1	9	9	9	7	6	6	7	7	7	8	5	7	6	5	7	6	6	6	8	7	6	6	7	7	7	8	5	7	6	5	7	6	6	6	8	7	6	6	7	7	7	8	5	7
Tb927.10.7430	3	3	3	>Tb927.10.7430 | organism=Trypanosoma_brucei_TREU927 | product=GTP-binding protein, putative | location=Tb927_10_v5.1:1873818-1875236(-) | length=472 | sequence_SO=chromosome | SO=protein_coding	1	3	3	3	2	2	1	2	3	3	2	2	2	1	2	1	2	2	2	2	2	2	1	2	3	3	2	2	2	1	2	1	2	2	2	2	2	2	1	2	3	3	2	2	2
Tb927.10.7440	25	25	25	>Tb927.10.7440 | organism=Trypanosoma_brucei_TREU927 | product=MTR4 (MTR4) | location=Tb927_10_v5.1:1875499-1878351(-) | length=950 | sequence_SO=chromosome | SO=protein_coding	1	25	25	25	16	14	9	11	16	14	10	12	15	10	8	8	13	13	10	10	16	14	9	11	16	14	10	12	15	10	8	8	13	13	10	10	16	14	9	11	16	14	10	12	15
Tb927.10.7450	7	7	7	>Tb927.10.7450 | organism=Trypanosoma_brucei_TREU927 | product=exosome complex exonuclease RRP41A,Rrp41p homologue (RRP41A) | location=Tb927_10_v5.1:1878616-1879374(-) | length=252 | sequence_SO=chromosome | SO=protein_coding	1	7	7	7	4	3	5	4	3	5	5	3	6	5	4	5	5	2	3	5	4	3	5	4	3	5	5	3	6	5	4	5	5	2	3	5	4	3	5	4	3	5	5	3	6
Tb927.10.7480	3	3	3	>Tb927.10.7480 | organism=Trypanosoma_brucei_TREU927 | product=hypothetical protein, conserved | location=Tb927_10_v5.1:1881530-1882120(-) | length=196 | sequence_SO=chromosome | SO=protein_coding	1	3	3	3	3	1	1	2	3	2	2	2	1	2	1	1	3	2	2	2	3	1	1	2	3	2	2	2	1	2	1	1	3	2	2	2	3	1	1	2	3	2	2	2	1
Tb927.10.7490	4	4	4	>Tb927.10.7490 | organism=Trypanosoma_brucei_TREU927 | product=cullin, putative | location=Tb927_10_v5.1:1882282-1884411(-) | length=709 | sequence_SO=chromosome | SO=protein_coding	1	4	4	4	0	2	1	2	2	1	1	0	2	1	1	1	1	1	2	1	0	2	1	2	2	1	1	0	2	1	1	1	1	1	2	1	0	2	1	2	2	1	1	0	2
Tb927.10.750	2	2	2	>Tb927.10.750 | organism=Trypanosoma_brucei_TREU927 | product=hypothetical protein, conserved | location=Tb927_10_v5.1:195904-196284(+) | length=126 | sequence_SO=chromosome | SO=protein_coding	1	2	2	2	1	2	2	2	2	1	2	1	2	2	1	1	2	2	2	2	1	2	2	2	2	1	2	1	2	2	1	1	2	2	2	2	1	2	2	2	2	1	2	1	2
Tb927.10.7500	21	21	21	>Tb927.10.7500 | organism=Trypanosoma_brucei_TREU927 | product=fibrillarin (NOP1) | location=Tb927_10_v5.1:1884555-1885457(-) | length=300 | sequence_SO=chromosome | SO=protein_coding	1	21	21	21	16	15	14	15	16	16	17	17	16	16	15	16	18	15	15	17	16	15	14	15	16	16	17	17	16	16	15	16	18	15	15	17	16	15	14	15	16	16	17	17	16
Tb927.10.7510	14	14	14	>Tb927.10.7510 | organism=Trypanosoma_brucei_TREU927 | product=chromatin binding protein, putative | location=Tb927_10_v5.1:1890471-1891940(-) | length=489 | sequence_SO=chromosome | SO=protein_coding	1	14	14	14	8	8	8	8	8	10	8	7	11	8	8	8	11	11	10	11	8	8	8	8	8	10	8	7	11	8	8	8	11	11	10	11	8	8	8	8	8	10	8	7	11
Tb927.10.7540	3	3	3	>Tb927.10.7540 | organism=Trypanosoma_brucei_TREU927 | product=hypothetical protein, conserved | location=Tb927_10_v5.1:1896788-1899736(-) | length=982 | sequence_SO=chromosome | SO=protein_coding	1	3	3	3	0	1	1	1	1	1	1	1	2	2	1	1	1	1	0	0	0	1	1	1	1	1	1	1	2	2	1	1	1	1	0	0	0	1	1	1	1	1	1	1	2
Tb927.10.7550	15	15	15	>Tb927.10.7550 | organism=Trypanosoma_brucei_TREU927 | product=hypothetical protein, conserved | location=Tb927_10_v5.1:1898919-1900589(-) | length=556 | sequence_SO=chromosome | SO=protein_coding	1	15	15	15	11	11	10	11	11	10	8	8	10	9	10	10	12	11	8	11	11	11	10	11	11	10	8	8	10	9	10	10	12	11	8	11	11	11	10	11	11	10	8	8	10
Tb927.10.7570;Tb11.v5.0774	21;11	21;11	21;11	>Tb927.10.7570 | organism=Trypanosoma_brucei_TREU927 | product=dihydrolipoamide acetyltransferase E2 subunit, putative | location=Tb927_10_v5.1:1902816-1904171(-) | length=451 | sequence_SO=chromosome | SO=protein_coding;>Tb11.v5.0774 | organism=Trypanosom	2	21	21	21	17	17	17	18	17	15	15	15	17	18	16	17	17	17	17	16	17	17	17	18	17	15	15	15	17	18	16	17	17	17	17	16	17	17	17	18	17	15	15	15	17
Tb927.10.7580	11	11	11	>Tb927.10.7580 | organism=Trypanosoma_brucei_TREU927 | product=hypothetical protein, conserved | location=Tb927_10_v5.1:1905917-1908949(-) | length=1010 | sequence_SO=chromosome | SO=protein_coding	1	11	11	11	7	4	5	7	4	7	5	6	6	6	3	5	5	3	6	8	7	4	5	7	4	7	5	6	6	6	3	5	5	3	6	8	7	4	5	7	4	7	5	6	6
Tb927.10.7600	5	5	5	>Tb927.10.7600 | organism=Trypanosoma_brucei_TREU927 | product=hypothetical protein, conserved | location=Tb927_10_v5.1:1910363-1911460(-) | length=365 | sequence_SO=chromosome | SO=protein_coding	1	5	5	5	2	3	2	2	2	2	2	2	1	4	2	2	2	2	1	2	2	3	2	2	2	2	2	2	1	4	2	2	2	2	1	2	2	3	2	2	2	2	2	2	1
Tb927.10.7620	4	4	4	>Tb927.10.7620 | organism=Trypanosoma_brucei_TREU927 | product=mitochondrial ATP-dependent zinc metallopeptidase, putative,metallo-peptidase, Clan MA(E) Family M41 | location=Tb927_10_v5.1:1917360-1919333(-) | length=657 | sequence_SO=chromosome | SO=prote	1	4	4	4	3	3	3	3	2	2	2	2	2	3	2	2	2	3	2	2	3	3	3	3	2	2	2	2	2	3	2	2	2	3	2	2	3	3	3	3	2	2	2	2	2
Tb927.10.7630	13	13	13	>Tb927.10.7630 | organism=Trypanosoma_brucei_TREU927 | product=transportin2- like protein | location=Tb927_10_v5.1:1920059-1922884(-) | length=941 | sequence_SO=chromosome | SO=protein_coding	1	13	13	13	7	8	9	7	5	7	8	5	9	7	8	7	5	8	8	5	7	8	9	7	5	7	8	5	9	7	8	7	5	8	8	5	7	8	9	7	5	7	8	5	9
Tb927.10.7680	23	23	23	>Tb927.10.7680 | organism=Trypanosoma_brucei_TREU927 | product=GTPase activating protein, putative | location=Tb927_10_v5.1:1931608-1933200(-) | length=530 | sequence_SO=chromosome | SO=protein_coding	1	23	23	23	17	17	18	19	19	16	16	15	19	16	19	15	18	19	19	20	17	17	18	19	19	16	16	15	19	16	19	15	18	19	19	20	17	17	18	19	19	16	16	15	19
Tb927.10.7690	34	34	34	>Tb927.10.7690 | organism=Trypanosoma_brucei_TREU927 | product=rib72 protein- like protein | location=Tb927_10_v5.1:1934767-1936941(-) | length=724 | sequence_SO=chromosome | SO=protein_coding	1	34	34	34	28	29	28	24	29	29	26	26	29	27	28	25	21	26	26	22	28	29	28	24	29	29	26	26	29	27	28	25	21	26	26	22	28	29	28	24	29	29	26	26	29
Tb927.10.7700	7	7	7	>Tb927.10.7700 | organism=Trypanosoma_brucei_TREU927 | product=ABC transporter, putative | location=Tb927_10_v5.1:1938606-1940612(-) | length=668 | sequence_SO=chromosome | SO=protein_coding	1	7	7	7	6	5	6	6	5	4	5	3	5	6	4	6	3	3	4	4	6	5	6	6	5	4	5	3	5	6	4	6	3	3	4	4	6	5	6	6	5	4	5	3	5
Tb927.10.7710	6	6	6	>Tb927.10.7710 | organism=Trypanosoma_brucei_TREU927 | product=40S ribosomal protein S8, putative | location=Tb927_10_v5.1:1940906-1941688(-) | length=260 | sequence_SO=chromosome | SO=protein_coding	1	6	6	6	4	2	3	3	3	3	5	4	3	4	3	4	4	4	4	4	4	2	3	3	3	3	5	4	3	4	3	4	4	4	4	4	4	2	3	3	3	3	5	4	3
Tb927.10.7730	11	11	11	>Tb927.10.7730 | organism=Trypanosoma_brucei_TREU927 | product=hypothetical protein, conserved | location=Tb927_10_v5.1:1943233-1944384(-) | length=383 | sequence_SO=chromosome | SO=protein_coding	1	11	11	11	3	3	5	5	6	7	5	3	5	6	8	5	6	7	3	4	3	3	5	5	6	7	5	3	5	6	8	5	6	7	3	4	3	3	5	5	6	7	5	3	5
Tb927.10.7740	12	12	12	>Tb927.10.7740 | organism=Trypanosoma_brucei_TREU927 | product=protein transport protein SEC23 (SEC23.2) | location=Tb927_10_v5.1:1944430-1946664(-) | length=744 | sequence_SO=chromosome | SO=protein_coding	1	12	12	12	9	6	6	4	5	7	2	6	6	5	4	6	9	6	7	8	9	6	6	4	5	7	2	6	6	5	4	6	9	6	7	8	9	6	6	4	5	7	2	6	6
Tb927.10.7750	8	8	8	>Tb927.10.7750 | organism=Trypanosoma_brucei_TREU927 | product=hypothetical protein, conserved | location=Tb927_10_v5.1:1948272-1949027(-) | length=251 | sequence_SO=chromosome | SO=protein_coding	1	8	8	8	5	4	3	3	4	3	5	4	4	4	5	4	5	5	5	4	5	4	3	3	4	3	5	4	4	4	5	4	5	5	5	4	5	4	3	3	4	3	5	4	4
Tb927.10.7780	4	4	4	>Tb927.10.7780 | organism=Trypanosoma_brucei_TREU927 | product=mitogen-activated protein kinase 1, putative | location=Tb927_10_v5.1:1952286-1953338(-) | length=350 | sequence_SO=chromosome | SO=protein_coding	1	4	4	4	1	2	1	1	2	4	1	1	2	2	0	3	1	3	3	2	1	2	1	1	2	4	1	1	2	2	0	3	1	3	3	2	1	2	1	1	2	4	1	1	2
Tb927.10.7790	5	5	5	>Tb927.10.7790 | organism=Trypanosoma_brucei_TREU927 | product=ubiquitin fusion degradation protein, putative | location=Tb927_10_v5.1:1953655-1954575(-) | length=306 | sequence_SO=chromosome | SO=protein_coding	1	5	5	5	2	2	5	3	2	3	2	2	3	4	2	4	3	3	3	4	2	2	5	3	2	3	2	2	3	4	2	4	3	3	3	4	2	2	5	3	2	3	2	2	3
Tb927.10.7810	8	8	8	>Tb927.10.7810 | organism=Trypanosoma_brucei_TREU927 | product=hypothetical protein, conserved | location=Tb927_10_v5.1:1956827-1958965(-) | length=712 | sequence_SO=chromosome | SO=protein_coding	1	8	8	8	6	2	2	3	4	5	1	5	5	3	3	2	3	3	3	2	6	2	2	3	4	5	1	5	5	3	3	2	3	3	3	2	6	2	2	3	4	5	1	5	5
Tb927.10.7820	4	4	4	>Tb927.10.7820 | organism=Trypanosoma_brucei_TREU927 | product=hypothetical protein, conserved | location=Tb927_10_v5.1:1959390-1959812(-) | length=140 | sequence_SO=chromosome | SO=protein_coding	1	4	4	4	3	2	2	2	4	3	2	2	4	4	3	4	3	2	2	2	3	2	2	2	4	3	2	2	4	4	3	4	3	2	2	2	3	2	2	2	4	3	2	2	4
Tb927.10.7860	3	3	3	>Tb927.10.7860 | organism=Trypanosoma_brucei_TREU927 | product=hypothetical protein, conserved | location=Tb927_10_v5.1:1964603-1965253(-) | length=216 | sequence_SO=chromosome | SO=protein_coding	1	3	3	3	2	2	2	2	3	2	2	2	2	2	2	2	1	2	2	2	2	2	2	2	3	2	2	2	2	2	2	2	1	2	2	2	2	2	2	2	3	2	2	2	2
Tb927.10.7880	15	15	15	>Tb927.10.7880 | organism=Trypanosoma_brucei_TREU927 | product=hypothetical protein, conserved | location=Tb927_10_v5.1:1968357-1970312(-) | length=651 | sequence_SO=chromosome | SO=protein_coding	1	15	15	15	10	10	12	11	7	7	9	10	5	9	10	8	9	10	12	12	10	10	12	11	7	7	9	10	5	9	10	8	9	10	12	12	10	10	12	11	7	7	9	10	5
Tb927.10.790	8	8	8	>Tb927.10.790 | organism=Trypanosoma_brucei_TREU927 | product=vesicle-associated membrane protein, putative,synaptobrevin, putative (VAMP) | location=Tb927_10_v5.1:203928-204647(+) | length=239 | sequence_SO=chromosome | SO=protein_coding	1	8	8	8	7	8	8	8	7	7	7	6	8	7	8	7	6	8	7	8	7	8	8	8	7	7	7	6	8	7	8	7	6	8	7	8	7	8	8	8	7	7	7	6	8
Tb927.10.7910	4	4	4	>Tb927.10.7910 | organism=Trypanosoma_brucei_TREU927 | product=hypothetical protein, conserved | location=Tb927_10_v5.1:1977775-1978344(-) | length=189 | sequence_SO=chromosome | SO=protein_coding	1	4	4	4	3	2	2	2	2	2	1	3	3	2	3	4	2	3	1	2	3	2	2	2	2	2	1	3	3	2	3	4	2	3	1	2	3	2	2	2	2	2	1	3	3
Tb927.10.7920	6	6	6	>Tb927.10.7920 | organism=Trypanosoma_brucei_TREU927 | product=hypothetical protein, conserved | location=Tb927_10_v5.1:1979132-1979824(-) | length=230 | sequence_SO=chromosome | SO=protein_coding	1	6	6	6	4	4	4	4	4	5	4	3	6	6	4	5	5	5	4	4	4	4	4	4	4	5	4	3	6	6	4	5	5	5	4	4	4	4	4	4	4	5	4	3	6
Tb927.10.7930	36	36	36	>Tb927.10.7930 | organism=Trypanosoma_brucei_TREU927 | product=2,3-bisphosphoglycerate-independent phosphoglycerate mutase (PGAM) | location=Tb927_10_v5.1:1980455-1982110(-) | length=551 | sequence_SO=chromosome | SO=protein_coding	1	36	36	36	34	33	33	31	32	33	33	31	32	32	32	29	32	33	33	31	34	33	33	31	32	33	33	31	32	32	32	29	32	33	33	31	34	33	33	31	32	33	33	31	32
Tb927.10.7940	9	9	9	>Tb927.10.7940 | organism=Trypanosoma_brucei_TREU927 | product=methyltransferase, putative | location=Tb927_10_v5.1:1983246-1984358(-) | length=370 | sequence_SO=chromosome | SO=protein_coding	1	9	9	9	7	3	3	5	6	4	4	2	5	2	5	4	5	6	5	6	7	3	3	5	6	4	4	2	5	2	5	4	5	6	5	6	7	3	3	5	6	4	4	2	5
Tb927.10.7960	3	3	3	>Tb927.10.7960 | organism=Trypanosoma_brucei_TREU927 | product=hypothetical protein, conserved | location=Tb927_10_v5.1:1985398-1985865(-) | length=155 | sequence_SO=chromosome | SO=protein_coding	1	3	3	3	2	1	1	1	1	2	2	3	2	1	2	3	3	1	1	2	2	1	1	1	1	2	2	3	2	1	2	3	3	1	1	2	2	1	1	1	1	2	2	3	2
Tb927.10.7990	14	14	14	>Tb927.10.7990 | organism=Trypanosoma_brucei_TREU927 | product=replication factor C, subunit 5, putative,ATPase, putative | location=Tb927_10_v5.1:1989085-1990134(-) | length=349 | sequence_SO=chromosome | SO=protein_coding	1	14	14	14	9	10	9	9	11	9	7	10	11	9	8	12	9	11	7	10	9	10	9	9	11	9	7	10	11	9	8	12	9	11	7	10	9	10	9	9	11	9	7	10	11
Tb927.10.8000	17	17	17	>Tb927.10.8000 | organism=Trypanosoma_brucei_TREU927 | product=hypothetical protein, conserved | location=Tb927_10_v5.1:1991027-1995016(-) | length=1329 | sequence_SO=chromosome | SO=protein_coding	1	17	17	17	12	10	11	11	13	13	8	11	12	9	13	12	13	10	10	8	12	10	11	11	13	13	8	11	12	9	13	12	13	10	10	8	12	10	11	11	13	13	8	11	12
Tb927.10.8020	43	43	43	>Tb927.10.8020 | organism=Trypanosoma_brucei_TREU927 | product=prolyl oligopeptidase, putative,serine peptidase clan SC, family S9A, putative (POP) | location=Tb927_10_v5.1:1997148-1999244(-) | length=698 | sequence_SO=chromosome | SO=protein_coding	1	43	43	43	36	36	36	38	35	38	34	34	35	33	34	32	33	36	33	36	36	36	36	38	35	38	34	34	35	33	34	32	33	36	33	36	36	36	36	38	35	38	34	34	35
Tb927.10.8030	12	12	12	>Tb927.10.8030 | organism=Trypanosoma_brucei_TREU927 | product=hypothetical protein, conserved | location=Tb927_10_v5.1:1999720-2000487(-) | length=255 | sequence_SO=chromosome | SO=protein_coding	1	12	12	12	11	9	8	9	10	10	9	7	10	9	9	8	8	10	8	8	11	9	8	9	10	10	9	7	10	9	9	8	8	10	8	8	11	9	8	9	10	10	9	7	10
Tb927.10.8040	29	29	29	>Tb927.10.8040 | organism=Trypanosoma_brucei_TREU927 | product=adaptin complex 1 subunit, putative,beta-adaptin, fragment (BAD1) | location=Tb927_10_v5.1:2002267-2004354(-) | length=695 | sequence_SO=chromosome | SO=protein_coding	1	29	29	29	26	26	26	25	26	26	24	24	28	27	28	27	24	25	24	25	26	26	26	25	26	26	24	24	28	27	28	27	24	25	24	25	26	26	26	25	26	26	24	24	28
Tb927.10.8060	11	11	11	>Tb927.10.8060 | organism=Trypanosoma_brucei_TREU927 | product=hypothetical protein, conserved | location=Tb927_10_v5.1:2009499-2010872(-) | length=457 | sequence_SO=chromosome | SO=protein_coding	1	11	11	11	10	5	5	7	10	6	6	8	10	9	8	8	7	6	8	7	10	5	5	7	10	6	6	8	10	9	8	8	7	6	8	7	10	5	5	7	10	6	6	8	10
Tb927.10.8080	23	23	23	>Tb927.10.8080 | organism=Trypanosoma_brucei_TREU927 | product=hypothetical protein, conserved | location=Tb927_10_v5.1:2012909-2015131(-) | length=740 | sequence_SO=chromosome | SO=protein_coding	1	23	23	23	15	15	12	12	14	12	18	11	13	15	12	16	16	14	15	15	15	15	12	12	14	12	18	11	13	15	12	16	16	14	15	15	15	15	12	12	14	12	18	11	13
Tb927.10.8090	4	4	4	>Tb927.10.8090 | organism=Trypanosoma_brucei_TREU927 | product=hypothetical protein, conserved | location=Tb927_10_v5.1:2015546-2016016(-) | length=156 | sequence_SO=chromosome | SO=protein_coding	1	4	4	4	3	3	3	3	3	2	2	3	3	3	2	4	3	3	3	2	3	3	3	3	3	2	2	3	3	3	2	4	3	3	3	2	3	3	3	3	3	2	2	3	3
Tb927.10.810	8	8	8	>Tb927.10.810 | organism=Trypanosoma_brucei_TREU927 | product=hypothetical protein, conserved | location=Tb927_10_v5.1:208873-210684(+) | length=603 | sequence_SO=chromosome | SO=protein_coding	1	8	8	8	4	2	5	1	4	3	2	2	3	2	4	5	3	4	4	2	4	2	5	1	4	3	2	2	3	2	4	5	3	4	4	2	4	2	5	1	4	3	2	2	3
Tb927.10.8110	6	6	6	>Tb927.10.8110 | organism=Trypanosoma_brucei_TREU927 | product=hypothetical protein, conserved | location=Tb927_10_v5.1:2019189-2020013(-) | length=274 | sequence_SO=chromosome | SO=protein_coding	1	6	6	6	4	1	4	4	2	3	2	3	1	3	2	2	4	1	3	1	4	1	4	4	2	3	2	3	1	3	2	2	4	1	3	1	4	1	4	4	2	3	2	3	1
Tb927.10.8140	9	9	9	>Tb927.10.8140 | organism=Trypanosoma_brucei_TREU927 | product=hypothetical protein, conserved | location=Tb927_10_v5.1:2024815-2025300(-) | length=161 | sequence_SO=chromosome | SO=protein_coding	1	9	9	9	4	6	6	4	4	6	4	3	5	3	5	6	6	5	6	5	4	6	6	4	4	6	4	3	5	3	5	6	6	5	6	5	4	6	6	4	4	6	4	3	5
Tb927.10.8160	2	2	2	>Tb927.10.8160 | organism=Trypanosoma_brucei_TREU927 | product=hypothetical protein, conserved | location=Tb927_10_v5.1:2027077-2027400(-) | length=107 | sequence_SO=chromosome | SO=protein_coding	1	2	2	2	1	1	1	1	1	1	1	1	1	1	1	1	1	1	2	1	1	1	1	1	1	1	1	1	1	1	1	1	1	1	2	1	1	1	1	1	1	1	1	1	1
Tb927.10.8170	37	37	37	>Tb927.10.8170 | organism=Trypanosoma_brucei_TREU927 | product=nuclear pore complex protein (NUP155), putative,nucleoporin, putative | location=Tb927_10_v5.1:2027678-2031655(-) | length=1325 | sequence_SO=chromosome | SO=protein_coding	1	37	37	37	27	23	23	23	20	25	20	25	25	24	22	21	27	24	27	24	27	23	23	23	20	25	20	25	25	24	22	21	27	24	27	24	27	23	23	23	20	25	20	25	25
Tb927.10.8180	9	9	9	>Tb927.10.8180 | organism=Trypanosoma_brucei_TREU927 | product=hypothetical protein, conserved | location=Tb927_10_v5.1:2031893-2035504(-) | length=1203 | sequence_SO=chromosome | SO=protein_coding	1	9	9	9	2	5	5	5	3	2	5	2	2	4	3	3	3	4	5	2	2	5	5	5	3	2	5	2	2	4	3	3	3	4	5	2	2	5	5	5	3	2	5	2	2
Tb927.10.8190	34	34	34	>Tb927.10.8190 | organism=Trypanosoma_brucei_TREU927 | product=T-complex protein 1, theta subunit, putative,CCT-theta, putative (TCP-1-theta) | location=Tb927_10_v5.1:2036388-2038001(-) | length=537 | sequence_SO=chromosome | SO=protein_coding	1	34	34	34	28	28	28	30	29	29	30	31	29	30	29	30	29	31	29	30	28	28	28	30	29	29	30	31	29	30	29	30	29	31	29	30	28	28	28	30	29	29	30	31	29
Tb927.10.820	6	6	6	>Tb927.10.820 | organism=Trypanosoma_brucei_TREU927 | product=hypothetical protein, conserved | location=Tb927_10_v5.1:212506-213543(+) | length=345 | sequence_SO=chromosome | SO=protein_coding	1	6	6	6	4	3	4	4	2	3	2	2	2	4	4	3	5	2	4	4	4	3	4	4	2	3	2	2	2	4	4	3	5	2	4	4	4	3	4	4	2	3	2	2	2
Tb927.10.8200	10	10	10	>Tb927.10.8200 | organism=Trypanosoma_brucei_TREU927 | product=hypothetical protein, conserved | location=Tb927_10_v5.1:2038373-2039182(-) | length=269 | sequence_SO=chromosome | SO=protein_coding	1	10	10	10	8	5	6	7	9	9	5	6	9	8	6	7	9	10	8	6	8	5	6	7	9	9	5	6	9	8	6	7	9	10	8	6	8	5	6	7	9	9	5	6	9
Tb927.10.8210	6	6	6	>Tb927.10.8210 | organism=Trypanosoma_brucei_TREU927 | product=KREPA2 (KREPA2) | location=Tb927_10_v5.1:2039451-2041214(-) | length=587 | sequence_SO=chromosome | SO=protein_coding	1	6	6	6	5	2	4	3	4	3	1	3	4	4	2	1	3	3	4	2	5	2	4	3	4	3	1	3	4	4	2	1	3	3	4	2	5	2	4	3	4	3	1	3	4
Tb927.10.8240	11	11	11	>Tb927.10.8240 | organism=Trypanosoma_brucei_TREU927 | product=hypothetical protein, conserved | location=Tb927_10_v5.1:2045528-2046652(-) | length=374 | sequence_SO=chromosome | SO=protein_coding	1	11	11	11	6	7	8	9	6	4	7	6	10	7	7	5	7	8	9	5	6	7	8	9	6	4	7	6	10	7	7	5	7	8	9	5	6	7	8	9	6	4	7	6	10
Tb927.10.8290;Tb927.10.8270;Tb11.v5.0877	32;32;18	32;32;18	32;32;18	>Tb927.10.8290 | organism=Trypanosoma_brucei_TREU927 | product=eukaryotic translation initiation factor 3 subunit 8, putative | location=Tb927_10_v5.1:2052196-2054418(-) | length=740 | sequence_SO=chromosome | SO=protein_coding;>Tb927.10.8270 | organism=Tr	3	32	32	32	25	25	25	25	26	25	22	28	28	24	25	25	27	24	21	21	25	25	25	25	26	25	22	28	28	24	25	25	27	24	21	21	25	25	25	25	26	25	22	28	28
Tb927.10.830	13	13	13	>Tb927.10.830 | organism=Trypanosoma_brucei_TREU927 | product=adenylate kinase, putative | location=Tb927_10_v5.1:215236-216018(+) | length=260 | sequence_SO=chromosome | SO=protein_coding	1	13	13	13	11	11	11	11	11	12	10	11	12	11	12	11	10	11	11	11	11	11	11	11	11	12	10	11	12	11	12	11	10	11	11	11	11	11	11	11	11	12	10	11	12
Tb927.10.8330	5	5	5	>Tb927.10.8330 | organism=Trypanosoma_brucei_TREU927 | product=S. cerevisiae PSP1 homologue, putative | location=Tb927_10_v5.1:2058190-2058897(-) | length=235 | sequence_SO=chromosome | SO=protein_coding	1	5	5	5	4	2	3	4	3	3	3	3	4	3	5	5	4	4	3	4	4	2	3	4	3	3	3	3	4	3	5	5	4	4	3	4	4	2	3	4	3	3	3	3	4
Tb927.10.840;Tb11.v5.0753	39;16	39;16	39;16	>Tb927.10.840 | organism=Trypanosoma_brucei_TREU927 | product=hypothetical protein, conserved | location=Tb927_10_v5.1:218290-223449(+) | length=1719 | sequence_SO=chromosome | SO=protein_coding	2	39	39	39	27	24	23	17	24	25	22	26	23	20	21	19	23	21	27	19	27	24	23	17	24	25	22	26	23	20	21	19	23	21	27	19	27	24	23	17	24	25	22	26	23
Tb927.10.8410	2	2	2	>Tb927.10.8410 | organism=Trypanosoma_brucei_TREU927 | product=hypothetical protein, conserved | location=Tb927_10_v5.1:2082082-2082798(+) | length=238 | sequence_SO=chromosome | SO=protein_coding	1	2	2	2	2	1	1	1	1	2	0	2	1	1	1	1	2	1	1	1	2	1	1	1	1	2	0	2	1	1	1	1	2	1	1	1	2	1	1	1	1	2	0	2	1
Tb927.10.8420	13	13	13	>Tb927.10.8420 | organism=Trypanosoma_brucei_TREU927 | product=target of rapamycin (TOR) kinase 1 (TOR1) | location=Tb927_10_v5.1:2083912-2091210(+) | length=2432 | sequence_SO=chromosome | SO=protein_coding	1	13	13	13	8	3	5	6	7	6	6	4	6	6	5	5	5	5	4	6	8	3	5	6	7	6	6	4	6	6	5	5	5	5	4	6	8	3	5	6	7	6	6	4	6
Tb927.10.8430	13	13	13	>Tb927.10.8430 | organism=Trypanosoma_brucei_TREU927 | product=40S ribosomal protein S12, putative | location=Tb927_10_v5.1:2092016-2092444(+) | length=142 | sequence_SO=chromosome | SO=protein_coding	1	13	13	13	9	9	10	10	12	10	10	9	10	9	10	10	12	9	11	10	9	9	10	10	12	10	10	9	10	9	10	10	12	9	11	10	9	9	10	10	12	10	10	9	10
Tb927.10.850	4	4	4	>Tb927.10.850 | organism=Trypanosoma_brucei_TREU927 | product=hypothetical protein, conserved | location=Tb927_10_v5.1:225146-229654(+) | length=1502 | sequence_SO=chromosome | SO=protein_coding	1	4	4	4	1	2	2	2	1	2	3	1	2	2	2	2	1	2	1	2	1	2	2	2	1	2	3	1	2	2	2	2	1	2	1	2	1	2	2	2	1	2	3	1	2
Tb927.10.8540	18	18	18	>Tb927.10.8540 | organism=Trypanosoma_brucei_TREU927 | product=chaperone protein DNAj, putative | location=Tb927_10_v5.1:2118253-2119263(+) | length=336 | sequence_SO=chromosome | SO=protein_coding	1	18	18	18	14	12	11	11	12	12	12	13	13	13	11	13	11	11	13	14	14	12	11	11	12	12	12	13	13	13	11	13	11	11	13	14	14	12	11	11	12	12	12	13	13
Tb927.10.8560	3	3	3	>Tb927.10.8560 | organism=Trypanosoma_brucei_TREU927 | product=small GTPase, putative (RAB23) | location=Tb927_10_v5.1:2120113-2120793(+) | length=226 | sequence_SO=chromosome | SO=protein_coding	1	3	3	3	2	2	3	3	3	3	2	2	2	3	3	3	3	3	3	2	2	2	3	3	3	3	2	2	2	3	3	3	3	3	3	2	2	2	3	3	3	3	2	2	2
Tb927.10.8570	4	4	4	>Tb927.10.8570 | organism=Trypanosoma_brucei_TREU927 | product=hypothetical protein, conserved | location=Tb927_10_v5.1:2121359-2123224(+) | length=621 | sequence_SO=chromosome | SO=protein_coding	1	4	4	4	1	1	1	1	2	1	1	1	2	1	1	2	2	1	3	1	1	1	1	1	2	1	1	1	2	1	1	2	2	1	3	1	1	1	1	1	2	1	1	1	2
Tb927.10.8590;Tb11.v5.0727	4;1	4;1	4;1	>Tb927.10.8590 | organism=Trypanosoma_brucei_TREU927 | product=flagellum transition zone component (FTZC) | location=Tb927_10_v5.1:2125600-2129436(+) | length=1278 | sequence_SO=chromosome | SO=protein_coding	2	4	4	4	4	2	3	2	4	4	3	3	4	3	3	4	2	3	3	2	4	2	3	2	4	4	3	3	4	3	3	4	2	3	3	2	4	2	3	2	4	4	3	3	4
Tb927.10.8600	12	12	12	>Tb927.10.8600 | organism=Trypanosoma_brucei_TREU927 | product=hypothetical protein, conserved | location=Tb927_10_v5.1:2130956-2134225(+) | length=1089 | sequence_SO=chromosome | SO=protein_coding	1	12	12	12	8	5	5	6	6	6	4	3	6	7	6	6	5	8	8	5	8	5	5	6	6	6	4	3	6	7	6	6	5	8	8	5	8	5	5	6	6	6	4	3	6
Tb927.10.8630	6	6	6	>Tb927.10.8630 | organism=Trypanosoma_brucei_TREU927 | product=hypothetical protein, conserved | location=Tb927_10_v5.1:2138489-2139256(+) | length=255 | sequence_SO=chromosome | SO=protein_coding	1	6	6	6	3	3	4	3	3	3	3	2	2	3	3	2	3	3	3	4	3	3	4	3	3	3	3	2	2	3	3	2	3	3	3	4	3	3	4	3	3	3	3	2	2
Tb927.10.8640	10	10	10	>Tb927.10.8640 | organism=Trypanosoma_brucei_TREU927 | product=hypothetical protein, conserved | location=Tb927_10_v5.1:2139640-2140740(+) | length=366 | sequence_SO=chromosome | SO=protein_coding	1	10	10	10	4	3	5	6	5	4	4	6	4	5	6	5	5	5	6	5	4	3	5	6	5	4	4	6	4	5	6	5	5	5	6	5	4	3	5	6	5	4	4	6	4
Tb927.10.8660	7	7	7	>Tb927.10.8660 | organism=Trypanosoma_brucei_TREU927 | product=hypothetical protein, conserved | location=Tb927_10_v5.1:2142866-2143591(+) | length=241 | sequence_SO=chromosome | SO=protein_coding	1	7	7	7	5	4	4	3	4	4	2	2	5	5	3	2	4	4	5	4	5	4	4	3	4	4	2	2	5	5	3	2	4	4	5	4	5	4	4	3	4	4	2	2	5
Tb927.10.8710	6	6	6	>Tb927.10.8710 | organism=Trypanosoma_brucei_TREU927 | product=centrin, putative | location=Tb927_10_v5.1:2151778-2152275(+) | length=165 | sequence_SO=chromosome | SO=protein_coding	1	6	6	6	3	3	4	2	5	3	3	4	4	5	3	4	4	3	3	1	3	3	4	2	5	3	3	4	4	5	3	4	4	3	3	1	3	3	4	2	5	3	3	4	4
Tb927.10.8720	20	20	20	>Tb927.10.8720 | organism=Trypanosoma_brucei_TREU927 | product=CCR4-NOT transcription complex subunit 10, putative | location=Tb927_10_v5.1:2153077-2154744(+) | length=555 | sequence_SO=chromosome | SO=protein_coding	1	20	20	20	15	15	16	13	13	14	13	14	14	15	16	13	17	14	14	15	15	15	16	13	13	14	13	14	14	15	16	13	17	14	14	15	15	15	16	13	13	14	13	14	14
Tb927.10.8730	8	8	8	>Tb927.10.8730 | organism=Trypanosoma_brucei_TREU927 | product=hypothetical protein, conserved | location=Tb927_10_v5.1:2156420-2157748(+) | length=442 | sequence_SO=chromosome | SO=protein_coding	1	8	8	8	7	5	3	3	6	3	4	4	3	4	4	5	4	4	4	5	7	5	3	3	6	3	4	4	3	4	4	5	4	4	4	5	7	5	3	3	6	3	4	4	3
Tb927.10.8780	39	39	39	>Tb927.10.8780 | organism=Trypanosoma_brucei_TREU927 | product=hypothetical protein, conserved | location=Tb927_10_v5.1:2165297-2171806(+) | length=2169 | sequence_SO=chromosome | SO=protein_coding	1	39	39	39	25	23	29	24	25	24	26	30	24	24	29	24	22	24	29	21	25	23	29	24	25	24	26	30	24	24	29	24	22	24	29	21	25	23	29	24	25	24	26	30	24
Tb927.10.8790	3	3	3	>Tb927.10.8790 | organism=Trypanosoma_brucei_TREU927 | product=hypothetical protein, conserved | location=Tb927_10_v5.1:2172210-2173007(+) | length=265 | sequence_SO=chromosome | SO=protein_coding	1	3	3	3	3	1	2	2	2	3	2	1	3	3	2	1	1	3	2	3	3	1	2	2	2	3	2	1	3	3	2	1	1	3	2	3	3	1	2	2	2	3	2	1	3
Tb927.10.880	10	10	10	>Tb927.10.880 | organism=Trypanosoma_brucei_TREU927 | product=thymidine kinase, putative | location=Tb927_10_v5.1:235872-237239(+) | length=455 | sequence_SO=chromosome | SO=protein_coding	1	10	10	10	9	8	7	6	6	7	7	6	9	8	7	6	9	8	8	7	9	8	7	6	6	7	7	6	9	8	7	6	9	8	8	7	9	8	7	6	6	7	7	6	9
Tb927.10.8820	18	18	18	>Tb927.10.8820 | organism=Trypanosoma_brucei_TREU927 | product=hypothetical protein, conserved | location=Tb927_10_v5.1:2179895-2182195(+) | length=766 | sequence_SO=chromosome | SO=protein_coding	1	18	18	18	10	10	9	8	11	9	12	11	11	11	9	10	12	8	10	12	10	10	9	8	11	9	12	11	11	11	9	10	12	8	10	12	10	10	9	8	11	9	12	11	11
Tb927.10.8830	9	9	9	>Tb927.10.8830 | organism=Trypanosoma_brucei_TREU927 | product=hypothetical protein, conserved | location=Tb927_10_v5.1:2183969-2185726(+) | length=585 | sequence_SO=chromosome | SO=protein_coding	1	9	9	9	8	8	8	6	8	8	9	8	8	7	8	8	8	8	8	8	8	8	8	6	8	8	9	8	8	7	8	8	8	8	8	8	8	8	8	6	8	8	9	8	8
Tb927.10.8850	10	10	10	>Tb927.10.8850 | organism=Trypanosoma_brucei_TREU927 | product=hypothetical protein, conserved | location=Tb927_10_v5.1:2190397-2192154(+) | length=585 | sequence_SO=chromosome | SO=protein_coding	1	10	10	10	6	6	5	6	8	5	3	3	6	5	8	5	4	6	6	7	6	6	5	6	8	5	3	3	6	5	8	5	4	6	6	7	6	6	5	6	8	5	3	3	6
Tb927.10.8870	8	8	8	>Tb927.10.8870 | organism=Trypanosoma_brucei_TREU927 | product=hypothetical protein, conserved | location=Tb927_10_v5.1:2195915-2196781(+) | length=288 | sequence_SO=chromosome | SO=protein_coding	1	8	8	8	4	4	5	4	5	5	5	1	5	4	5	3	4	4	3	7	4	4	5	4	5	5	5	1	5	4	5	3	4	4	3	7	4	4	5	4	5	5	5	1	5
Tb927.10.8880	8	8	8	>Tb927.10.8880 | organism=Trypanosoma_brucei_TREU927 | product=hypothetical protein | location=Tb927_10_v5.1:2197046-2198758(+) | length=570 | sequence_SO=chromosome | SO=protein_coding	1	8	8	8	6	3	3	1	4	3	4	3	6	6	5	3	3	4	4	4	6	3	3	1	4	3	4	3	6	6	5	3	3	4	4	4	6	3	3	1	4	3	4	3	6
Tb927.10.8890	8	8	8	>Tb927.10.8890 | organism=Trypanosoma_brucei_TREU927 | product=kinetoplast DNA-associated protein, putative | location=Tb927_10_v5.1:2199362-2199991(+) | length=209 | sequence_SO=chromosome | SO=protein_coding	1	8	8	8	8	7	7	7	8	7	7	6	7	7	7	6	6	6	7	7	8	7	7	7	8	7	7	6	7	7	7	6	6	6	7	7	8	7	7	7	8	7	7	6	7
Tb927.10.8900	2	2	2	>Tb927.10.8900 | organism=Trypanosoma_brucei_TREU927 | product=choline/ethanolamine phosphotransferase (CEPT) | location=Tb927_10_v5.1:2203527-2204825(+) | length=432 | sequence_SO=chromosome | SO=protein_coding	1	2	2	2	2	2	2	2	2	2	2	2	2	2	2	2	2	2	2	2	2	2	2	2	2	2	2	2	2	2	2	2	2	2	2	2	2	2	2	2	2	2	2	2	2
Tb927.10.8910	15	15	15	>Tb927.10.8910 | organism=Trypanosoma_brucei_TREU927 | product=nucleoporin, putative (Nup181) | location=Tb927_10_v5.1:2208411-2213405(+) | length=1664 | sequence_SO=chromosome | SO=protein_coding	1	15	15	15	9	9	11	7	7	10	7	9	9	6	7	7	10	10	11	9	9	9	11	7	7	10	7	9	9	6	7	7	10	10	11	9	9	9	11	7	7	10	7	9	9
Tb927.10.8920	7	7	7	>Tb927.10.8920 | organism=Trypanosoma_brucei_TREU927 | product=ras-like small GTPase, putative (TbGRP) | location=Tb927_10_v5.1:2213812-2214831(+) | length=339 | sequence_SO=chromosome | SO=protein_coding	1	7	7	7	3	3	5	5	3	4	2	2	2	4	3	3	3	4	4	2	3	3	5	5	3	4	2	2	2	4	3	3	3	4	4	2	3	3	5	5	3	4	2	2	2
Tb927.10.8930	24	24	24	>Tb927.10.8930 | organism=Trypanosoma_brucei_TREU927 | product=paraflagellar rod component, putative (PFC18) | location=Tb927_10_v5.1:2215938-2218070(+) | length=710 | sequence_SO=chromosome | SO=protein_coding	1	24	24	24	17	21	20	16	19	19	18	16	21	18	20	19	15	18	19	17	17	21	20	16	19	19	18	16	21	18	20	19	15	18	19	17	17	21	20	16	19	19	18	16	21
Tb927.10.8940	36	36	36	>Tb927.10.8940 | organism=Trypanosoma_brucei_TREU927 | product=hypothetical protein, conserved | location=Tb927_10_v5.1:2219490-2220725(+) | length=411 | sequence_SO=chromosome | SO=protein_coding	1	36	36	36	33	33	34	34	33	34	34	34	35	33	35	34	32	34	34	33	33	33	34	34	33	34	34	34	35	33	35	34	32	34	34	33	33	33	34	34	33	34	34	34	35
Tb927.10.8950;Tb927.10.8970	5;5	5;5	5;5	>Tb927.10.8950 | organism=Trypanosoma_brucei_TREU927 | product=kinetoplast DNA-associated protein, putative | location=Tb927_10_v5.1:2223104-2223484(+) | length=126 | sequence_SO=chromosome | SO=protein_coding;>Tb927.10.8970 | organism=Trypanosoma_brucei_T	2	5	5	5	5	5	4	4	5	4	5	4	4	4	5	5	5	4	4	5	5	5	4	4	5	4	5	4	4	4	5	5	5	4	4	5	5	5	4	4	5	4	5	4	4
Tb927.10.8960	4	4	4	>Tb927.10.8960 | organism=Trypanosoma_brucei_TREU927 | product=hypothetical protein, conserved | location=Tb927_10_v5.1:2224863-2225576(+) | length=237 | sequence_SO=chromosome | SO=protein_coding	1	4	4	4	2	4	4	3	2	2	2	3	2	4	3	3	3	2	4	3	2	4	4	3	2	2	2	3	2	4	3	3	3	2	4	3	2	4	4	3	2	2	2	3	2
Tb927.10.8980	7	7	7	>Tb927.10.8980 | organism=Trypanosoma_brucei_TREU927 | product=hypothetical protein, conserved | location=Tb927_10_v5.1:2227157-2227666(+) | length=169 | sequence_SO=chromosome | SO=protein_coding	1	7	7	7	6	6	5	7	6	7	6	7	5	6	6	7	6	6	7	7	6	6	5	7	6	7	6	7	5	6	6	7	6	6	7	7	6	6	5	7	6	7	6	7	5
Tb927.10.9020;Tb11.v5.0508	8;1	8;1	8;1	>Tb927.10.9020 | organism=Trypanosoma_brucei_TREU927 | product=hypothetical protein, conserved | location=Tb927_10_v5.1:2236072-2237502(+) | length=476 | sequence_SO=chromosome | SO=protein_coding	2	8	8	8	4	5	5	6	5	6	4	5	6	5	4	4	6	5	3	6	4	5	5	6	5	6	4	5	6	5	4	4	6	5	3	6	4	5	5	6	5	6	4	5	6
Tb927.10.9050	7	7	7	>Tb927.10.9050 | organism=Trypanosoma_brucei_TREU927 | product=hypothetical protein, conserved | location=Tb927_10_v5.1:2244457-2246457(+) | length=666 | sequence_SO=chromosome | SO=protein_coding	1	7	7	7	6	4	2	4	4	5	2	4	6	5	3	2	4	4	4	5	6	4	2	4	4	5	2	4	6	5	3	2	4	4	4	5	6	4	2	4	4	5	2	4	6
Tb927.10.9130	4	4	4	>Tb927.10.9130 | organism=Trypanosoma_brucei_TREU927 | product=pre-mRNA splicing factor ATP-dependent RNA helicase, putative | location=Tb927_10_v5.1:2262051-2264120(+) | length=689 | sequence_SO=chromosome | SO=protein_coding	1	4	4	4	4	3	3	4	2	3	2	4	4	3	3	3	3	2	2	3	4	3	3	4	2	3	2	4	4	3	3	3	3	2	2	3	4	3	3	4	2	3	2	4	4
Tb927.10.9150	8	8	8	>Tb927.10.9150 | organism=Trypanosoma_brucei_TREU927 | product=hypothetical protein, conserved | location=Tb927_10_v5.1:2266922-2267824(+) | length=300 | sequence_SO=chromosome | SO=protein_coding	1	8	8	8	4	5	3	4	4	4	4	4	6	4	3	3	7	3	6	2	4	5	3	4	4	4	4	4	6	4	3	3	7	3	6	2	4	5	3	4	4	4	4	4	6
Tb927.10.9160	6	6	6	>Tb927.10.9160 | organism=Trypanosoma_brucei_TREU927 | product=hypothetical protein, conserved | location=Tb927_10_v5.1:2268385-2270304(+) | length=639 | sequence_SO=chromosome | SO=protein_coding	1	6	6	6	4	2	3	3	2	2	1	3	1	2	1	2	3	2	4	3	4	2	3	3	2	2	1	3	1	2	1	2	3	2	4	3	4	2	3	3	2	2	1	3	1
Tb927.10.9190	58	58	58	>Tb927.10.9190 | organism=Trypanosoma_brucei_TREU927 | product=isoleucyl-tRNA synthetase, putative (IleRS) | location=Tb927_10_v5.1:2274615-2278046(+) | length=1143 | sequence_SO=chromosome | SO=protein_coding	1	58	58	58	46	42	46	43	46	43	40	42	40	45	44	41	40	44	42	43	46	42	46	43	46	43	40	42	40	45	44	41	40	44	42	43	46	42	46	43	46	43	40	42	40
Tb927.10.920	8	8	8	>Tb927.10.920 | organism=Trypanosoma_brucei_TREU927 | product=hypothetical protein, conserved | location=Tb927_10_v5.1:252291-253184(+) | length=297 | sequence_SO=chromosome | SO=protein_coding	1	8	8	8	5	4	3	2	3	5	5	3	4	4	3	3	4	5	5	4	5	4	3	2	3	5	5	3	4	4	3	3	4	5	5	4	5	4	3	2	3	5	5	3	4
Tb927.10.9240	11	11	10	>Tb927.10.9240 | organism=Trypanosoma_brucei_TREU927 | product=hypothetical protein, conserved | location=Tb927_10_v5.1:2289348-2290445(+) | length=365 | sequence_SO=chromosome | SO=protein_coding	1	11	11	10	6	6	3	5	7	8	6	7	5	5	6	4	7	6	4	3	6	6	3	5	7	8	6	7	5	5	6	4	7	6	4	3	6	6	3	5	7	8	5	7	5
Tb927.10.9250	17	17	17	>Tb927.10.9250 | organism=Trypanosoma_brucei_TREU927 | product=G-actin binding protein, putative,CAP/Srv2p, putative | location=Tb927_10_v5.1:2291789-2292598(+) | length=269 | sequence_SO=chromosome | SO=protein_coding	1	17	17	17	13	13	13	13	13	11	11	10	13	12	11	13	13	11	14	14	13	13	13	13	13	11	11	10	13	12	11	13	13	11	14	14	13	13	13	13	13	11	11	10	13
Tb927.10.9280;Tb11.v5.0485	3;2	3;2	3;2	>Tb927.10.9280 | organism=Trypanosoma_brucei_TREU927 | product=hypothetical protein, conserved | location=Tb927_10_v5.1:2297273-2300146(+) | length=957 | sequence_SO=chromosome | SO=protein_coding;>Tb11.v5.0485 | organism=Trypanosoma_brucei_TREU927 | produ	2	3	3	3	2	2	1	1	2	1	0	0	2	0	1	2	1	0	2	1	2	2	1	1	2	1	0	0	2	0	1	2	1	0	2	1	2	2	1	1	2	1	0	0	2
Tb927.10.9330	14	14	14	>Tb927.10.9330 | organism=Trypanosoma_brucei_TREU927 | product=hypothetical protein, conserved | location=Tb927_10_v5.1:2309655-2311466(+) | length=603 | sequence_SO=chromosome | SO=protein_coding	1	14	14	14	8	8	9	9	9	8	8	8	9	9	9	9	9	7	7	9	8	8	9	9	9	8	8	8	9	9	9	9	9	7	7	9	8	8	9	9	9	8	8	8	9
Tb927.10.9360	27	27	27	>Tb927.10.9360 | organism=Trypanosoma_brucei_TREU927 | product=hypothetical protein, conserved | location=Tb927_10_v5.1:2317020-2318582(+) | length=520 | sequence_SO=chromosome | SO=protein_coding	1	27	27	27	16	19	23	18	23	21	19	19	18	21	21	22	12	17	21	20	16	19	23	18	23	21	19	19	18	21	21	22	12	17	21	20	16	19	23	18	23	21	19	19	18
Tb927.10.940	4	4	4	>Tb927.10.940 | organism=Trypanosoma_brucei_TREU927 | product=hypothetical protein, conserved | location=Tb927_10_v5.1:257645-258271(+) | length=208 | sequence_SO=chromosome | SO=protein_coding	1	4	4	4	1	0	3	3	0	0	2	0	1	2	2	2	1	1	2	1	1	0	3	3	0	0	2	0	1	2	2	2	1	1	2	1	1	0	3	3	0	0	2	0	1
Tb927.10.9400	7	7	7	>Tb927.10.9400 | organism=Trypanosoma_brucei_TREU927 | product=branch point binding protein, putative | location=Tb927_10_v5.1:2324478-2325293(+) | length=271 | sequence_SO=chromosome | SO=protein_coding	1	7	7	7	4	6	5	6	5	6	6	4	6	6	6	4	4	6	5	3	4	6	5	6	5	6	6	4	6	6	6	4	4	6	5	3	4	6	5	6	5	6	6	4	6
Tb927.10.9410	5	5	5	>Tb927.10.9410 | organism=Trypanosoma_brucei_TREU927 | product=selenophosphate synthetase, putative (SPS2) | location=Tb927_10_v5.1:2325600-2326781(+) | length=393 | sequence_SO=chromosome | SO=protein_coding	1	5	5	5	4	4	5	4	4	3	4	1	4	5	4	4	2	3	4	4	4	4	5	4	4	3	4	1	4	5	4	4	2	3	4	4	4	4	5	4	4	3	4	1	4
Tb927.10.9430	10	10	10	>Tb927.10.9430 | organism=Trypanosoma_brucei_TREU927 | product=phosphoribosylpyrophosphate synthetase, putative (PRS) | location=Tb927_10_v5.1:2329247-2330380(+) | length=377 | sequence_SO=chromosome | SO=protein_coding	1	10	10	10	9	8	10	9	8	9	7	8	8	10	8	9	10	8	9	8	9	8	10	9	8	9	7	8	8	10	8	9	10	8	9	8	9	8	10	9	8	9	7	8	8
Tb927.10.9440	14	14	14	>Tb927.10.9440 | organism=Trypanosoma_brucei_TREU927 | product=NADH dehydrogenase (54 NDH2) | location=Tb927_10_v5.1:2331434-2332909(+) | length=491 | sequence_SO=chromosome | SO=protein_coding	1	14	14	14	12	10	14	13	13	14	12	13	11	11	11	12	12	11	10	13	12	10	14	13	13	14	12	13	11	11	11	12	12	11	10	13	12	10	14	13	13	14	12	13	11
Tb927.10.9450	3	3	3	>Tb927.10.9450 | organism=Trypanosoma_brucei_TREU927 | product=hypothetical protein | location=Tb927_10_v5.1:2337653-2338405(+) | length=250 | sequence_SO=chromosome | SO=protein_coding	1	3	3	3	2	3	1	2	2	2	2	3	2	2	2	3	2	2	2	2	2	3	1	2	2	2	2	3	2	2	2	3	2	2	2	2	2	3	1	2	2	2	2	3	2
Tb927.10.9510	2	2	2	>Tb927.10.9510 | organism=Trypanosoma_brucei_TREU927 | product=hypothetical protein | location=Tb927_10_v5.1:2350182-2350784(+) | length=200 | sequence_SO=chromosome | SO=protein_coding	1	2	2	2	1	0	1	1	2	1	1	2	2	2	2	1	2	2	1	0	1	0	1	1	2	1	1	2	2	2	2	1	2	2	1	0	1	0	1	1	2	1	1	2	2
Tb927.10.9570;Tb11.v5.0579	56;31	56;31	56;31	>Tb927.10.9570 | organism=Trypanosoma_brucei_TREU927 | product=paraflagellar rod component, putative (PFC14) | location=Tb927_10_v5.1:2360337-2363585(+) | length=1082 | sequence_SO=chromosome | SO=protein_coding;>Tb11.v5.0579 | organism=Trypanosoma_brucei_	2	56	56	56	48	50	47	47	50	52	47	48	50	47	48	52	50	51	51	49	48	50	47	47	50	52	47	48	50	47	48	52	50	51	51	49	48	50	47	47	50	52	47	48	50
Tb927.10.9640	14	14	14	>Tb927.10.9640 | organism=Trypanosoma_brucei_TREU927 | product=hypothetical protein, conserved | location=Tb927_10_v5.1:2375341-2376366(+) | length=341 | sequence_SO=chromosome | SO=protein_coding	1	14	14	14	10	8	11	10	10	8	10	8	11	14	10	8	10	8	10	9	10	8	11	10	10	8	10	8	11	14	10	8	10	8	10	9	10	8	11	10	10	8	10	8	11
Tb927.10.9650	32	32	11	>Tb927.10.9650 | organism=Trypanosoma_brucei_TREU927 | product=hypothetical protein, conserved | location=Tb927_10_v5.1:2377684-2381904(+) | length=1406 | sequence_SO=chromosome | SO=protein_coding	1	32	32	11	24	16	20	20	20	19	19	22	22	18	22	17	21	22	23	21	24	16	20	20	20	19	19	22	22	18	22	17	21	22	23	21	10	6	9	8	7	8	9	10	9
Tb927.10.9660;Tb11.v5.0735	5;2	5;2	5;2	>Tb927.10.9660 | organism=Trypanosoma_brucei_TREU927 | product=hypothetical protein, conserved | location=Tb927_10_v5.1:2382374-2384704(+) | length=776 | sequence_SO=chromosome | SO=protein_coding	2	5	5	5	2	1	2	2	2	2	0	2	3	2	1	2	2	0	1	3	2	1	2	2	2	2	0	2	3	2	1	2	2	0	1	3	2	1	2	2	2	2	0	2	3
Tb927.10.970	11	11	11	>Tb927.10.970 | organism=Trypanosoma_brucei_TREU927 | product=hypothetical protein, conserved | location=Tb927_10_v5.1:262544-267814(+) | length=1756 | sequence_SO=chromosome | SO=protein_coding	1	11	11	11	3	4	4	4	1	4	4	6	1	3	2	1	1	3	6	1	3	4	4	4	1	4	4	6	1	3	2	1	1	3	6	1	3	4	4	4	1	4	4	6	1
Tb927.10.9700;Tb11.v5.0773	24;11	24;11	24;11	>Tb927.10.9700 | organism=Trypanosoma_brucei_TREU927 | product=predicted C2 domain protein | location=Tb927_10_v5.1:2398220-2401765(+) | length=1181 | sequence_SO=chromosome | SO=protein_coding	2	24	24	24	17	17	14	16	18	16	14	17	14	15	16	14	16	16	16	10	17	17	14	16	18	16	14	17	14	15	16	14	16	16	16	10	17	17	14	16	18	16	14	17	14
Tb927.10.9720	8	8	8	>Tb927.10.9720 | organism=Trypanosoma_brucei_TREU927 | product=RNA-editing-associated protein 1,RNA-binding protein,oligo (U) binding protein,RNA editing complex protein (REAP-1) | location=Tb927_10_v5.1:2403396-2405171(+) | length=591 | sequence_SO=chromo	1	8	8	8	5	6	6	6	5	7	5	6	5	6	6	7	2	6	6	6	5	6	6	6	5	7	5	6	5	6	6	7	2	6	6	6	5	6	6	6	5	7	5	6	5
Tb927.10.9740	27	25	25	>Tb927.10.9740 | organism=Trypanosoma_brucei_TREU927 | product=proteasome regulatory ATPase subunit 6,19S proteasome regulatory subunit (RPT6) | location=Tb927_10_v5.1:2407538-2408764(+) | length=408 | sequence_SO=chromosome | SO=protein_coding	1	27	25	25	24	25	26	24	21	23	23	21	25	23	21	24	22	22	22	21	22	23	24	22	19	21	22	19	23	21	19	22	20	20	20	19	22	23	24	22	19	21	22	19	23
Tb927.10.9760	6	6	6	>Tb927.10.9760 | organism=Trypanosoma_brucei_TREU927 | product=alternative oxidase | location=Tb927_10_v5.1:2418130-2419185(+) | length=351 | sequence_SO=chromosome | SO=protein_coding	1	6	6	6	3	4	5	5	3	3	3	2	3	3	4	3	3	3	3	3	3	4	5	5	3	3	3	2	3	3	4	3	3	3	3	3	3	4	5	5	3	3	3	2	3
Tb927.10.9770;Tb11.v5.0848	7;5	7;5	7;5	>Tb927.10.9770 | organism=Trypanosoma_brucei_TREU927 | product=gamma-tubulin complex subunit, putative,spindle pole body protein, putative (GCP2) | location=Tb927_10_v5.1:2419719-2422073(+) | length=784 | sequence_SO=chromosome | SO=protein_coding;>Tb11.v5	2	7	7	7	4	4	2	3	2	3	2	2	4	3	3	2	1	2	4	2	4	4	2	3	2	3	2	2	4	3	3	2	1	2	4	2	4	4	2	3	2	3	2	2	4
Tb927.10.9780	9	9	8	>Tb927.10.9780 | organism=Trypanosoma_brucei_TREU927 | product=ATP-dependent DEAD/H RNA helicase, putative,ATP- dependent RNA helicase, putative | location=Tb927_10_v5.1:2423105-2425741(+) | length=878 | sequence_SO=chromosome | SO=protein_coding	1	9	9	8	6	5	4	3	4	5	5	3	7	4	4	5	7	5	4	3	6	5	4	3	4	5	5	3	7	4	4	5	7	5	4	3	5	4	3	2	3	4	4	2	6
Tb927.10.9800	4	4	1	>Tb927.10.9800 | organism=Trypanosoma_brucei_TREU927 | product=60S ribosomal protein L22 | location=Tb927_10_v5.1:2426896-2427288(+) | length=130 | sequence_SO=chromosome | SO=protein_coding	1	4	4	1	4	4	4	4	4	4	4	4	4	4	4	4	4	4	4	4	4	4	4	4	4	4	4	4	4	4	4	4	4	4	4	4	1	1	1	1	1	1	1	1	1
Tb927.10.9820;Tb11.v5.0565	7;6	7;6	7;6	>Tb927.10.9820 | organism=Trypanosoma_brucei_TREU927 | product=mitochondrial intermediate peptidase, putative,metallo-peptidase, Clan MA(E) Family M3 | location=Tb927_10_v5.1:2429634-2431661(+) | length=675 | sequence_SO=chromosome | SO=protein_coding;>Tb1	2	7	7	7	3	4	3	3	3	2	1	2	3	3	4	3	3	5	3	5	3	4	3	3	3	2	1	2	3	3	4	3	3	5	3	5	3	4	3	3	3	2	1	2	3
Tb927.10.9830	5	5	5	>Tb927.10.9830 | organism=Trypanosoma_brucei_TREU927 | product=hypothetical protein, conserved | location=Tb927_10_v5.1:2432159-2432632(+) | length=157 | sequence_SO=chromosome | SO=protein_coding	1	5	5	5	3	4	3	4	4	3	3	2	4	3	3	2	3	4	1	2	3	4	3	4	4	3	3	2	4	3	3	2	3	4	1	2	3	4	3	4	4	3	3	2	4
Tb927.10.9840	11	11	11	>Tb927.10.9840 | organism=Trypanosoma_brucei_TREU927 | product=chaperone protein DNAj, putative | location=Tb927_10_v5.1:2433556-2434344(+) | length=262 | sequence_SO=chromosome | SO=protein_coding	1	11	11	11	7	8	8	9	6	7	9	4	6	8	7	8	7	9	7	7	7	8	8	9	6	7	9	4	6	8	7	8	7	9	7	7	7	8	8	9	6	7	9	4	6
Tb927.10.9870	8	8	8	>Tb927.10.9870 | organism=Trypanosoma_brucei_TREU927 | product=hypothetical protein, conserved | location=Tb927_10_v5.1:2439063-2439860(+) | length=265 | sequence_SO=chromosome | SO=protein_coding	1	8	8	8	7	6	6	8	7	8	5	6	7	8	7	3	8	7	6	5	7	6	6	8	7	8	5	6	7	8	7	3	8	7	6	5	7	6	6	8	7	8	5	6	7
Tb927.11.4300;Tb927.10.9880	13;13	13;13	13;13	>Tb927.11.4300 | organism=Trypanosoma_brucei_TREU927 | product=60S ribosomal protein L18, putative (RPL18) | location=Tb927_11_v5.1:1253829-1254410(-) | length=193 | sequence_SO=chromosome | SO=protein_coding;>Tb927.10.9880 | organism=Trypanosoma_brucei_TR	2	13	13	13	13	11	12	13	12	13	13	13	13	12	13	13	13	13	13	13	13	11	12	13	12	13	13	13	13	12	13	13	13	13	13	13	13	11	12	13	12	13	13	13	13
Tb927.10.9890;Tb11.v5.0458	33;6	33;6	33;6	>Tb927.10.9890 | organism=Trypanosoma_brucei_TREU927 | product=hypothetical protein, conserved | location=Tb927_10_v5.1:2442363-2444978(+) | length=871 | sequence_SO=chromosome | SO=protein_coding	2	33	33	33	25	23	25	20	21	23	22	22	20	22	23	15	21	17	23	18	25	23	25	20	21	23	22	22	20	22	23	15	21	17	23	18	25	23	25	20	21	23	22	22	20
Tb927.10.9900	7	7	7	>Tb927.10.9900 | organism=Trypanosoma_brucei_TREU927 | product=ABC1 protein, putative | location=Tb927_10_v5.1:2445509-2447203(+) | length=564 | sequence_SO=chromosome | SO=protein_coding	1	7	7	7	5	5	5	5	5	4	5	3	3	5	5	3	3	4	3	2	5	5	5	5	5	4	5	3	3	5	5	3	3	4	3	2	5	5	5	5	5	4	5	3	3
Tb927.10.9910	16	16	16	>Tb927.10.9910 | organism=Trypanosoma_brucei_TREU927 | product=hypothetical protein, conserved | location=Tb927_10_v5.1:2448024-2449373(+) | length=449 | sequence_SO=chromosome | SO=protein_coding	1	16	16	16	15	14	13	12	12	12	12	9	12	13	13	10	11	12	12	10	15	14	13	12	12	12	12	9	12	13	13	10	11	12	12	10	15	14	13	12	12	12	12	9	12
Tb927.10.9920	5	5	5	>Tb927.10.9920 | organism=Trypanosoma_brucei_TREU927 | product=hypothetical protein, conserved | location=Tb927_10_v5.1:2451500-2452732(+) | length=410 | sequence_SO=chromosome | SO=protein_coding	1	5	5	5	2	2	1	2	2	4	1	4	3	2	2	0	2	2	3	3	2	2	1	2	2	4	1	4	3	2	2	0	2	2	3	3	2	2	1	2	2	4	1	4	3
Tb927.10.9960	6	6	6	>Tb927.10.9960 | organism=Trypanosoma_brucei_TREU927 | product=hypothetical protein, conserved | location=Tb927_10_v5.1:2458383-2459762(+) | length=459 | sequence_SO=chromosome | SO=protein_coding	1	6	6	6	3	1	2	2	2	2	1	1	1	1	2	2	2	2	1	2	3	1	2	2	2	2	1	1	1	1	2	2	2	2	1	2	3	1	2	2	2	2	1	1	1
Tb927.10.9970	22	22	22	>Tb927.10.9970 | organism=Trypanosoma_brucei_TREU927 | product=hypothetical protein, conserved | location=Tb927_10_v5.1:2460038-2463112(+) | length=1024 | sequence_SO=chromosome | SO=protein_coding	1	22	22	22	17	11	13	16	15	14	14	13	14	12	12	14	13	12	11	12	17	11	13	16	15	14	14	13	14	12	12	14	13	12	11	12	17	11	13	16	15	14	14	13	14
Tb927.10.9990	3	3	3	>Tb927.10.9990 | organism=Trypanosoma_brucei_TREU927 | product=hypothetical protein, conserved | location=Tb927_10_v5.1:2464970-2465575(+) | length=201 | sequence_SO=chromosome | SO=protein_coding	1	3	3	3	2	3	3	3	3	2	2	2	3	3	3	2	3	3	3	3	2	3	3	3	3	2	2	2	3	3	3	2	3	3	3	3	2	3	3	3	3	2	2	2	3
Tb927.11.10000	2	2	2	>Tb927.11.10000 | organism=Trypanosoma_brucei_TREU927 | product=class-E vacuolar protein-sorting protein 24 (Vps24p), putative,SNF7-like protein, putative | location=Tb927_11_v5.1:2692723-2693382(+) | length=219 | sequence_SO=chromosome | SO=protein_coding	1	2	2	2	1	1	2	2	2	2	2	2	2	2	2	2	1	2	2	2	1	1	2	2	2	2	2	2	2	2	2	2	1	2	2	2	1	1	2	2	2	2	2	2	2
Tb927.11.10010	16	16	16	>Tb927.11.10010 | organism=Trypanosoma_brucei_TREU927 | product=vacuolar sorting-associated protein-like, putative | location=Tb927_11_v5.1:2693689-2695499(+) | length=357 | sequence_SO=chromosome | SO=protein_coding	1	16	16	16	12	7	9	10	8	10	10	10	9	7	11	9	10	10	9	7	12	7	9	10	8	10	10	10	9	7	11	9	10	10	9	7	12	7	9	10	8	10	10	10	9
Tb927.11.10020	12	12	12	>Tb927.11.10020 | organism=Trypanosoma_brucei_TREU927 | product=short-chain dehydrogenase, putative | location=Tb927_11_v5.1:2696398-2697511(+) | length=313 | sequence_SO=chromosome | SO=protein_coding	1	12	12	12	10	8	8	7	7	7	6	6	6	8	6	6	5	5	5	9	10	8	8	7	7	7	6	6	6	8	6	6	5	5	5	9	10	8	8	7	7	7	6	6	6
Tb927.11.10030	5	5	5	>Tb927.11.10030 | organism=Trypanosoma_brucei_TREU927 | product=60S ribosomal protein L29, putative | location=Tb927_11_v5.1:2698360-2698575(+) | length=71 | sequence_SO=chromosome | SO=protein_coding	1	5	5	5	5	4	5	5	5	5	5	5	5	5	5	4	4	5	5	5	5	4	5	5	5	5	5	5	5	5	5	4	4	5	5	5	5	4	5	5	5	5	5	5	5
Tb927.11.10040	2	2	2	>Tb927.11.10040 | organism=Trypanosoma_brucei_TREU927 | product=hypothetical protein, conserved | location=Tb927_11_v5.1:2698929-2699297(+) | length=122 | sequence_SO=chromosome | SO=protein_coding	1	2	2	2	2	1	1	2	1	1	1	0	2	2	1	2	2	2	1	1	2	1	1	2	1	1	1	0	2	2	1	2	2	2	1	1	2	1	1	2	1	1	1	0	2
Tb927.11.10060	11	11	11	>Tb927.11.10060 | organism=Trypanosoma_brucei_TREU927 | product=Biotin--acetyl-CoA-carboxylase ligase, putative,biotin--protein ligase, putative | location=Tb927_11_v5.1:2700773-2701530(+) | length=247 | sequence_SO=chromosome | SO=protein_coding	1	11	11	11	10	8	8	10	8	10	9	9	9	10	9	10	9	10	9	9	10	8	8	10	8	10	9	9	9	10	9	10	9	10	9	9	10	8	8	10	8	10	9	9	9
Tb927.11.10070	10	10	10	>Tb927.11.10070 | organism=Trypanosoma_brucei_TREU927 | product=hypothetical protein, conserved | location=Tb927_11_v5.1:2702266-2702931(+) | length=221 | sequence_SO=chromosome | SO=protein_coding	1	10	10	10	8	9	8	8	8	7	8	7	8	9	9	8	8	8	8	9	8	9	8	8	8	7	8	7	8	9	9	8	8	8	8	9	8	9	8	8	8	7	8	7	8
Tb927.11.10090	12	12	12	>Tb927.11.10090 | organism=Trypanosoma_brucei_TREU927 | product=hypothetical protein, conserved | location=Tb927_11_v5.1:2705556-2706803(+) | length=415 | sequence_SO=chromosome | SO=protein_coding	1	12	12	12	10	11	12	10	11	9	10	8	10	10	12	10	7	12	11	11	10	11	12	10	11	9	10	8	10	10	12	10	7	12	11	11	10	11	12	10	11	9	10	8	10
Tb927.11.10110	4	4	4	>Tb927.11.10110 | organism=Trypanosoma_brucei_TREU927 | product=actin-like protein, putative | location=Tb927_11_v5.1:2708713-2709897(+) | length=394 | sequence_SO=chromosome | SO=protein_coding	1	4	4	4	4	2	2	3	2	3	2	3	3	3	2	3	3	4	2	3	4	2	2	3	2	3	2	3	3	3	2	3	3	4	2	3	4	2	2	3	2	3	2	3	3
Tb927.11.10120	11	11	11	>Tb927.11.10120 | organism=Trypanosoma_brucei_TREU927 | product=hypothetical protein, conserved | location=Tb927_11_v5.1:2710406-2712814(+) | length=802 | sequence_SO=chromosome | SO=protein_coding	1	11	11	11	2	6	5	5	4	4	5	3	2	3	2	3	3	3	4	3	2	6	5	5	4	4	5	3	2	3	2	3	3	3	4	3	2	6	5	5	4	4	5	3	2
Tb927.11.10130	4	4	4	>Tb927.11.10130 | organism=Trypanosoma_brucei_TREU927 | product=hypothetical protein, conserved | location=Tb927_11_v5.1:2713503-2714477(+) | length=324 | sequence_SO=chromosome | SO=protein_coding	1	4	4	4	2	3	3	1	1	1	1	2	2	3	2	2	1	3	1	2	2	3	3	1	1	1	1	2	2	3	2	2	1	3	1	2	2	3	3	1	1	1	1	2	2
Tb927.11.10170	2	2	2	>Tb927.11.10170 | organism=Trypanosoma_brucei_TREU927 | product=hypothetical protein, conserved | location=Tb927_11_v5.1:2721501-2722142(+) | length=213 | sequence_SO=chromosome | SO=protein_coding	1	2	2	2	2	2	2	2	1	1	2	1	2	2	1	0	1	2	2	2	2	2	2	2	1	1	2	1	2	2	1	0	1	2	2	2	2	2	2	2	1	1	2	1	2
Tb927.11.1020	13	13	13	>Tb927.11.1020 | organism=Trypanosoma_brucei_TREU927 | product=ribokinase, putative | location=Tb927_11_v5.1:260682-261683(+) | length=333 | sequence_SO=chromosome | SO=protein_coding	1	13	13	13	10	12	12	13	12	11	12	9	11	13	12	10	9	11	12	11	10	12	12	13	12	11	12	9	11	13	12	10	9	11	12	11	10	12	12	13	12	11	12	9	11
Tb927.11.10200	14	14	14	>Tb927.11.10200 | organism=Trypanosoma_brucei_TREU927 | product=hypothetical protein, conserved | location=Tb927_11_v5.1:2728749-2730221(+) | length=490 | sequence_SO=chromosome | SO=protein_coding	1	14	14	14	10	11	10	10	10	7	11	8	10	8	8	8	9	10	11	12	10	11	10	10	10	7	11	8	10	8	8	8	9	10	11	12	10	11	10	10	10	7	11	8	10
Tb927.11.10210	7	7	7	>Tb927.11.10210 | organism=Trypanosoma_brucei_TREU927 | product=hypothetical protein, conserved | location=Tb927_11_v5.1:2730899-2733781(+) | length=960 | sequence_SO=chromosome | SO=protein_coding	1	7	7	7	3	2	3	2	4	3	2	2	2	3	3	4	2	5	3	3	3	2	3	2	4	3	2	2	2	3	3	4	2	5	3	3	3	2	3	2	4	3	2	2	2
Tb927.11.10220	5	5	5	>Tb927.11.10220 | organism=Trypanosoma_brucei_TREU927 | product=hypothetical protein, conserved | location=Tb927_11_v5.1:2734544-2734900(+) | length=118 | sequence_SO=chromosome | SO=protein_coding	1	5	5	5	4	5	4	4	5	4	5	3	4	4	5	3	4	5	4	4	4	5	4	4	5	4	5	3	4	4	5	3	4	5	4	4	4	5	4	4	5	4	5	3	4
Tb927.11.10230	5	5	5	>Tb927.11.10230 | organism=Trypanosoma_brucei_TREU927 | product=RNA polymerase-associated protein CDC73, putative | location=Tb927_11_v5.1:2735374-2736459(+) | length=361 | sequence_SO=chromosome | SO=protein_coding	1	5	5	5	4	4	4	4	2	4	3	0	4	3	4	1	3	3	2	2	4	4	4	4	2	4	3	0	4	3	4	1	3	3	2	2	4	4	4	4	2	4	3	0	4
Tb927.11.10240	8	8	8	>Tb927.11.10240 | organism=Trypanosoma_brucei_TREU927 | product=hslVU complex proteolytic subunit, putative,hslVU complex proteolytic subunit, threonine peptidase, Clan T(1), family T1B | location=Tb927_11_v5.1:2737266-2737895(+) | length=209 | sequence_SO	1	8	8	8	7	7	5	5	7	7	5	6	7	7	8	4	6	7	6	5	7	7	5	5	7	7	5	6	7	7	8	4	6	7	6	5	7	7	5	5	7	7	5	6	7
Tb927.11.10250	2	2	2	>Tb927.11.10250 | organism=Trypanosoma_brucei_TREU927 | product=hypothetical protein, conserved | location=Tb927_11_v5.1:2739568-2740211(+) | length=208 | sequence_SO=chromosome | SO=protein_coding	1	2	2	2	1	1	0	1	1	0	1	1	2	2	0	0	1	1	1	1	1	1	0	1	1	0	1	1	2	2	0	0	1	1	1	1	1	1	0	1	1	0	1	1	2
Tb927.11.10260	7	7	7	>Tb927.11.10260 | organism=Trypanosoma_brucei_TREU927 | product=hypothetical protein, conserved | location=Tb927_11_v5.1:2740794-2742218(+) | length=474 | sequence_SO=chromosome | SO=protein_coding	1	7	7	7	7	6	6	6	6	6	5	4	6	6	6	5	6	6	6	6	7	6	6	6	6	6	5	4	6	6	6	5	6	6	6	6	7	6	6	6	6	6	5	4	6
Tb927.11.10270	7	7	7	>Tb927.11.10270 | organism=Trypanosoma_brucei_TREU927 | product=golgi SNARE protein-like,GOLGI SNAP receptor complex member, putative | location=Tb927_11_v5.1:2742752-2743549(+) | length=265 | sequence_SO=chromosome | SO=protein_coding	1	7	7	7	5	3	5	4	4	6	3	2	5	5	6	5	6	4	5	5	5	3	5	4	4	6	3	2	5	5	6	5	6	4	5	5	5	3	5	4	4	6	3	2	5
Tb927.11.10280	5	5	5	>Tb927.11.10280 | organism=Trypanosoma_brucei_TREU927 | product=zinc carboxypeptidase, putative,metallo- peptidase, Clan MC, Family M14 | location=Tb927_11_v5.1:2745005-2748583(+) | length=1192 | sequence_SO=chromosome | SO=protein_coding	1	5	5	5	2	2	0	1	4	2	2	3	2	1	1	1	1	2	1	1	2	2	0	1	4	2	2	3	2	1	1	1	1	2	1	1	2	2	0	1	4	2	2	3	2
Tb927.11.1030	6	6	6	>Tb927.11.1030 | organism=Trypanosoma_brucei_TREU927 | product=hypothetical protein, conserved | location=Tb927_11_v5.1:262741-265291(+) | length=644 | sequence_SO=chromosome | SO=protein_coding	1	6	6	6	3	2	5	2	3	4	3	3	5	1	4	2	5	4	3	5	3	2	5	2	3	4	3	3	5	1	4	2	5	4	3	5	3	2	5	2	3	4	3	3	5
Tb927.11.10300	10	10	10	>Tb927.11.10300 | organism=Trypanosoma_brucei_TREU927 | product=hypothetical protein, conserved | location=Tb927_11_v5.1:2749800-2751035(+) | length=411 | sequence_SO=chromosome | SO=protein_coding	1	10	10	10	6	7	5	6	8	8	6	6	6	6	7	7	6	3	8	7	6	7	5	6	8	8	6	6	6	6	7	7	6	3	8	7	6	7	5	6	8	8	6	6	6
Tb927.11.10320	4	4	4	>Tb927.11.10320 | organism=Trypanosoma_brucei_TREU927 | product=hypothetical protein, conserved | location=Tb927_11_v5.1:2752068-2753499(+) | length=399 | sequence_SO=chromosome | SO=protein_coding	1	4	4	4	2	1	1	2	1	2	1	2	2	0	1	3	2	2	1	1	2	1	1	2	1	2	1	2	2	0	1	3	2	2	1	1	2	1	1	2	1	2	1	2	2
Tb927.11.10330	12	12	12	>Tb927.11.10330 | organism=Trypanosoma_brucei_TREU927 | product=hypothetical protein, conserved | location=Tb927_11_v5.1:2753915-2755855(+) | length=646 | sequence_SO=chromosome | SO=protein_coding	1	12	12	12	8	7	9	8	11	10	8	7	8	8	9	10	9	10	9	9	8	7	9	8	11	10	8	7	8	8	9	10	9	10	9	9	8	7	9	8	11	10	8	7	8
Tb927.11.10340	5	5	5	>Tb927.11.10340 | organism=Trypanosoma_brucei_TREU927 | product=phosphoglycerate mutase family member 5, putative | location=Tb927_11_v5.1:2758474-2759388(+) | length=304 | sequence_SO=chromosome | SO=protein_coding	1	5	5	5	3	3	4	4	4	5	4	3	5	4	4	3	4	4	4	4	3	3	4	4	4	5	4	3	5	4	4	3	4	4	4	4	3	3	4	4	4	5	4	3	5
Tb927.11.10350	4	4	4	>Tb927.11.10350 | organism=Trypanosoma_brucei_TREU927 | product=hypothetical protein, conserved | location=Tb927_11_v5.1:2760657-2761676(+) | length=339 | sequence_SO=chromosome | SO=protein_coding	1	4	4	4	2	1	1	2	1	2	1	2	1	3	1	3	1	3	3	2	2	1	1	2	1	2	1	2	1	3	1	3	1	3	3	2	2	1	1	2	1	2	1	2	1
Tb927.11.10370	10	10	10	>Tb927.11.10370 | organism=Trypanosoma_brucei_TREU927 | product=glycosyl hydrolase-like protein | location=Tb927_11_v5.1:2764624-2767791(+) | length=1055 | sequence_SO=chromosome | SO=protein_coding	1	10	10	10	6	4	3	4	6	6	5	7	5	6	3	5	8	7	5	7	6	4	3	4	6	6	5	7	5	6	3	5	8	7	5	7	6	4	3	4	6	6	5	7	5
Tb927.11.10380	8	8	8	>Tb927.11.10380 | organism=Trypanosoma_brucei_TREU927 | product=hypothetical protein, conserved | location=Tb927_11_v5.1:2769724-2770878(+) | length=384 | sequence_SO=chromosome | SO=protein_coding	1	8	8	8	6	4	6	5	5	5	5	4	4	4	4	4	4	6	3	4	6	4	6	5	5	5	5	4	4	4	4	4	4	6	3	4	6	4	6	5	5	5	5	4	4
Tb927.11.1040	10	10	10	>Tb927.11.1040 | organism=Trypanosoma_brucei_TREU927 | product=hypothetical protein, conserved | location=Tb927_11_v5.1:267363-268925(+) | length=520 | sequence_SO=chromosome | SO=protein_coding	1	10	10	10	7	6	9	7	7	7	7	8	7	7	7	7	8	5	6	7	7	6	9	7	7	7	7	8	7	7	7	7	8	5	6	7	7	6	9	7	7	7	7	8	7
Tb927.11.10420	3	3	3	>Tb927.11.10420 | organism=Trypanosoma_brucei_TREU927 | product=DNA-directed RNA polymerase I subunit, putative (RPA12) | location=Tb927_11_v5.1:2777074-2777529(+) | length=151 | sequence_SO=chromosome | SO=protein_coding	1	3	3	3	3	2	3	3	2	3	2	2	3	2	1	2	3	3	1	2	3	2	3	3	2	3	2	2	3	2	1	2	3	3	1	2	3	2	3	3	2	3	2	2	3
Tb927.11.10430	13	13	13	>Tb927.11.10430 | organism=Trypanosoma_brucei_TREU927 | product=hypothetical protein, conserved | location=Tb927_11_v5.1:2778115-2779873(+) | length=568 | sequence_SO=chromosome | SO=protein_coding	1	13	13	13	10	11	11	10	10	11	9	10	9	10	11	8	7	10	10	10	10	11	11	10	10	11	9	10	9	10	11	8	7	10	10	10	10	11	11	10	10	11	9	10	9
Tb927.11.10460	2	2	2	>Tb927.11.10460 | organism=Trypanosoma_brucei_TREU927 | product=hypothetical protein, conserved | location=Tb927_11_v5.1:2783678-2784610(+) | length=310 | sequence_SO=chromosome | SO=protein_coding	1	2	2	2	1	2	2	2	2	1	1	1	1	1	1	1	1	2	1	1	1	2	2	2	2	1	1	1	1	1	1	1	1	2	1	1	1	2	2	2	2	1	1	1	1
Tb927.11.10480	8	8	8	>Tb927.11.10480 | organism=Trypanosoma_brucei_TREU927 | product=hypothetical protein, conserved | location=Tb927_11_v5.1:2789305-2792232(+) | length=975 | sequence_SO=chromosome | SO=protein_coding	1	8	8	8	7	5	4	3	2	5	3	4	5	4	2	2	5	3	1	3	7	5	4	3	2	5	3	4	5	4	2	2	5	3	1	3	7	5	4	3	2	5	3	4	5
Tb927.11.1050	8	8	8	>Tb927.11.1050 | organism=Trypanosoma_brucei_TREU927 | product=RNA processing factor 1, putative,ribosome biogenesis protein | location=Tb927_11_v5.1:269592-270587(+) | length=331 | sequence_SO=chromosome | SO=protein_coding	1	8	8	8	3	0	2	4	5	5	4	6	4	3	4	2	6	6	2	2	3	0	2	4	5	5	4	6	4	3	4	2	6	6	2	2	3	0	2	4	5	5	4	6	4
Tb927.11.10510	11	11	11	>Tb927.11.10510 | organism=Trypanosoma_brucei_TREU927 | product=ubiquinone biosynthesis methyltransferase, putative | location=Tb927_11_v5.1:2797106-2797972(+) | length=288 | sequence_SO=chromosome | SO=protein_coding	1	11	11	11	8	8	7	8	9	8	8	6	7	7	4	5	6	5	8	4	8	8	7	8	9	8	8	6	7	7	4	5	6	5	8	4	8	8	7	8	9	8	8	6	7
Tb927.11.10520	12	12	12	>Tb927.11.10520 | organism=Trypanosoma_brucei_TREU927 | product=protein kinase, putative,tyrosine kinase, putative | location=Tb927_11_v5.1:2798813-2802595(+) | length=1260 | sequence_SO=chromosome | SO=protein_coding	1	12	12	12	7	6	7	6	5	8	4	8	7	7	5	8	8	6	7	7	7	6	7	6	5	8	4	8	7	7	5	8	8	6	7	7	7	6	7	6	5	8	4	8	7
Tb927.11.10540	46	46	46	>Tb927.11.10540 | organism=Trypanosoma_brucei_TREU927 | product=hypothetical protein, conserved | location=Tb927_11_v5.1:2804994-2807561(+) | length=855 | sequence_SO=chromosome | SO=protein_coding	1	46	46	46	31	34	35	33	36	30	37	29	34	35	33	30	25	31	37	32	31	34	35	33	36	30	37	29	34	35	33	30	25	31	37	32	31	34	35	33	36	30	37	29	34
Tb927.11.10560	27	27	27	>Tb927.11.10560 | organism=Trypanosoma_brucei_TREU927 | product=eukaryotic translation initation factor 4 gamma, putative | location=Tb927_11_v5.1:2812025-2814118(+) | length=697 | sequence_SO=chromosome | SO=protein_coding	1	27	27	27	26	22	26	22	24	24	21	19	27	21	25	23	24	27	26	23	26	22	26	22	24	24	21	19	27	21	25	23	24	27	26	23	26	22	26	22	24	24	21	19	27
Tb927.11.10570	4	4	4	>Tb927.11.10570 | organism=Trypanosoma_brucei_TREU927 | product=hypothetical protein, conserved | location=Tb927_11_v5.1:2816251-2817252(+) | length=333 | sequence_SO=chromosome | SO=protein_coding	1	4	4	4	3	3	0	2	2	2	1	1	0	1	1	1	3	1	1	1	3	3	0	2	2	2	1	1	0	1	1	1	3	1	1	1	3	3	0	2	2	2	1	1	0
Tb927.11.10580	9	9	9	>Tb927.11.10580 | organism=Trypanosoma_brucei_TREU927 | product=hypothetical protein, conserved | location=Tb927_11_v5.1:2817653-2820298(+) | length=881 | sequence_SO=chromosome | SO=protein_coding	1	9	9	9	4	5	3	4	5	4	4	3	6	3	4	2	3	2	3	1	4	5	3	4	5	4	4	3	6	3	4	2	3	2	3	1	4	5	3	4	5	4	4	3	6
Tb927.11.10620	12	12	12	>Tb927.11.10620 | organism=Trypanosoma_brucei_TREU927 | product=hypothetical protein, conserved | location=Tb927_11_v5.1:2828967-2829542(+) | length=191 | sequence_SO=chromosome | SO=protein_coding	1	12	12	12	7	6	9	10	6	6	8	7	7	10	7	8	10	7	7	7	7	6	9	10	6	6	8	7	7	10	7	8	10	7	7	7	7	6	9	10	6	6	8	7	7
Tb927.11.10640	9	9	9	>Tb927.11.10640 | organism=Trypanosoma_brucei_TREU927 | product=DNA-(apurinic or apyrimidinic site) lyase, putative | location=Tb927_11_v5.1:2833906-2835624(+) | length=572 | sequence_SO=chromosome | SO=protein_coding	1	9	9	9	5	2	3	4	4	6	4	4	5	5	4	5	5	3	4	4	5	2	3	4	4	6	4	4	5	5	4	5	5	3	4	4	5	2	3	4	4	6	4	4	5
Tb927.11.10650	15	15	15	>Tb927.11.10650 | organism=Trypanosoma_brucei_TREU927 | product=beta-adaptin 3, putative,adaptin complex 3 subunit, putative | location=Tb927_11_v5.1:2836054-2838810(+) | length=918 | sequence_SO=chromosome | SO=protein_coding	1	15	15	15	9	7	4	9	7	7	8	7	8	9	8	8	8	6	8	10	9	7	4	9	7	7	8	7	8	9	8	8	8	6	8	10	9	7	4	9	7	7	8	7	8
Tb927.11.10660;Tb11.v5.0377;Tb11.v5.0762;Tb11.v5.0378	6;4;4;4	6;4;4;4	6;4;4;4	>Tb927.11.10660 | organism=Trypanosoma_brucei_TREU927 | product=hypothetical protein, conserved | location=Tb927_11_v5.1:2840342-2856547(+) | length=5401 | sequence_SO=chromosome | SO=protein_coding;>Tb11.v5.0377 | organism=Trypanosoma_brucei_TREU927 | pro	4	6	6	6	2	3	2	2	2	3	3	5	3	4	2	3	2	2	3	2	2	3	2	2	2	3	3	5	3	4	2	3	2	2	3	2	2	3	2	2	2	3	3	5	3
Tb927.11.10690	23	23	23	>Tb927.11.10690 | organism=Trypanosoma_brucei_TREU927 | product=hypothetical protein, conserved | location=Tb927_11_v5.1:2862376-2863602(+) | length=408 | sequence_SO=chromosome | SO=protein_coding	1	23	23	23	19	20	20	19	19	21	18	19	20	18	21	20	20	19	17	19	19	20	20	19	19	21	18	19	20	18	21	20	20	19	17	19	19	20	20	19	19	21	18	19	20
Tb927.11.1070	23	23	23	>Tb927.11.1070 | organism=Trypanosoma_brucei_TREU927 | product=glycosomal transporter (GAT3), putative (gat3) | location=Tb927_11_v5.1:273676-275730(+) | length=684 | sequence_SO=chromosome | SO=protein_coding	1	23	23	23	18	20	16	17	20	15	15	21	20	19	19	18	21	21	19	20	18	20	16	17	20	15	15	21	20	19	19	18	21	21	19	20	18	20	16	17	20	15	15	21	20
Tb927.11.10700	7	7	7	>Tb927.11.10700 | organism=Trypanosoma_brucei_TREU927 | product=hypothetical protein, conserved | location=Tb927_11_v5.1:2863855-2864643(+) | length=262 | sequence_SO=chromosome | SO=protein_coding	1	7	7	7	2	5	5	4	5	4	1	3	7	4	5	4	2	5	6	4	2	5	5	4	5	4	1	3	7	4	5	4	2	5	6	4	2	5	5	4	5	4	1	3	7
Tb927.11.10740	6	6	6	>Tb927.11.10740 | organism=Trypanosoma_brucei_TREU927 | product=vacuolar sorting-associated protein-like, putative | location=Tb927_11_v5.1:2876590-2877361(+) | length=218 | sequence_SO=chromosome | SO=protein_coding	1	6	6	6	6	3	3	3	2	4	2	2	3	2	2	4	3	3	2	2	6	3	3	3	2	4	2	2	3	2	2	4	3	3	2	2	6	3	3	3	2	4	2	2	3
Tb927.11.10750	6	6	6	>Tb927.11.10750 | organism=Trypanosoma_brucei_TREU927 | product=Pre-mRNA-splicing factor CWC22, putative (TbCWC22) | location=Tb927_11_v5.1:2877630-2879375(+) | length=581 | sequence_SO=chromosome | SO=protein_coding	1	6	6	6	3	3	3	2	4	4	1	2	4	2	2	3	3	3	3	3	3	3	3	2	4	4	1	2	4	2	2	3	3	3	3	3	3	3	3	2	4	4	1	2	4
Tb927.11.10760	35	35	35	>Tb927.11.10760 | organism=Trypanosoma_brucei_TREU927 | product=kinesin-like protein, putative | location=Tb927_11_v5.1:2879951-2881804(+) | length=617 | sequence_SO=chromosome | SO=protein_coding	1	35	35	35	30	29	29	27	25	27	25	25	25	29	29	24	26	27	24	28	30	29	29	27	25	27	25	25	25	29	29	24	26	27	24	28	30	29	29	27	25	27	25	25	25
Tb927.11.10770	9	9	9	>Tb927.11.10770 | organism=Trypanosoma_brucei_TREU927 | product=hypothetical protein, conserved | location=Tb927_11_v5.1:2883543-2884919(+) | length=458 | sequence_SO=chromosome | SO=protein_coding	1	9	9	9	5	3	5	3	6	6	3	5	5	4	4	6	6	5	4	4	5	3	5	3	6	6	3	5	5	4	4	6	6	5	4	4	5	3	5	3	6	6	3	5	5
Tb927.11.10780	15	15	15	>Tb927.11.10780 | organism=Trypanosoma_brucei_TREU927 | product=hypothetical protein, conserved | location=Tb927_11_v5.1:2885617-2886456(+) | length=279 | sequence_SO=chromosome | SO=protein_coding	1	15	15	15	14	11	13	11	12	14	10	13	14	12	13	10	14	13	12	14	14	11	13	11	12	14	10	13	14	12	13	10	14	13	12	14	14	11	13	11	12	14	10	13	14
Tb927.11.10910;Tb927.11.10790	17;17	17;17	17;17	>Tb927.11.10910 | organism=Trypanosoma_brucei_TREU927 | product=40S ribosomal protein SA, putative | location=Tb927_11_v5.1:2911268-2912002(+) | length=244 | sequence_SO=chromosome | SO=protein_coding;>Tb927.11.10790 | organism=Trypanosoma_brucei_TREU927 |	2	17	17	17	14	15	14	13	16	15	15	13	17	15	15	15	17	16	13	16	14	15	14	13	16	15	15	13	17	15	15	15	17	16	13	16	14	15	14	13	16	15	15	13	17
Tb927.11.10800	9	9	9	>Tb927.11.10800 | organism=Trypanosoma_brucei_TREU927 | product=hypothetical protein, conserved | location=Tb927_11_v5.1:2888236-2889024(+) | length=262 | sequence_SO=chromosome | SO=protein_coding	1	9	9	9	5	4	6	6	5	5	7	6	7	6	6	6	6	7	7	7	5	4	6	6	5	5	7	6	7	6	6	6	6	7	7	7	5	4	6	6	5	5	7	6	7
Tb927.11.10820	3	3	3	>Tb927.11.10820 | organism=Trypanosoma_brucei_TREU927 | product=protein kinase ck2 regulatory subunit, putative,casein kinase II beta chain, putative | location=Tb927_11_v5.1:2895189-2896073(+) | length=294 | sequence_SO=chromosome | SO=protein_coding	1	3	3	3	3	1	2	1	3	3	2	1	3	2	2	3	2	2	2	2	3	1	2	1	3	3	2	1	3	2	2	3	2	2	2	2	3	1	2	1	3	3	2	1	3
Tb927.11.10840	5	5	5	>Tb927.11.10840 | organism=Trypanosoma_brucei_TREU927 | product=hypothetical protein, conserved | location=Tb927_11_v5.1:2897192-2898691(+) | length=499 | sequence_SO=chromosome | SO=protein_coding	1	5	5	5	3	2	3	4	3	3	2	2	4	3	3	3	4	5	3	2	3	2	3	4	3	3	2	2	4	3	3	3	4	5	3	2	3	2	3	4	3	3	2	2	4
Tb927.11.10860	4	4	4	>Tb927.11.10860 | organism=Trypanosoma_brucei_TREU927 | product=hypothetical protein, conserved | location=Tb927_11_v5.1:2900760-2902058(+) | length=432 | sequence_SO=chromosome | SO=protein_coding	1	4	4	4	2	2	3	3	2	2	2	2	3	2	2	2	3	4	2	3	2	2	3	3	2	2	2	2	3	2	2	2	3	4	2	3	2	2	3	3	2	2	2	2	3
Tb927.11.10870	4	4	4	>Tb927.11.10870 | organism=Trypanosoma_brucei_TREU927 | product=32 kDa ER-associated protein (ERAP32) | location=Tb927_11_v5.1:2902553-2903281(+) | length=242 | sequence_SO=chromosome | SO=protein_coding	1	4	4	4	3	3	4	2	3	4	0	1	2	3	3	3	2	3	1	1	3	3	4	2	3	4	0	1	2	3	3	3	2	3	1	1	3	3	4	2	3	4	0	1	2
Tb927.11.1090;Tb927.11.1100;Tb11.v5.1038	43;13;10	43;13;10	16;3;0	>Tb927.11.1090 | organism=Trypanosoma_brucei_TREU927 | product=calpain-like protein, putative,cytoskeleton assocociated protein, putative | location=Tb927_11_v5.1:279190-296707(+) | length=5837 | sequence_SO=chromosome | SO=protein_coding	3	43	43	16	30	33	30	33	32	37	33	38	34	38	37	30	34	31	35	32	30	33	30	33	32	37	33	38	34	38	37	30	34	31	35	32	9	10	7	8	8	13	9	14	10
Tb927.11.10900	12	12	12	>Tb927.11.10900 | organism=Trypanosoma_brucei_TREU927 | product=MENG | location=Tb927_11_v5.1:2908386-2910932(+) | length=848 | sequence_SO=chromosome | SO=protein_coding	1	12	12	12	6	9	8	8	7	5	7	5	5	6	5	6	5	6	7	6	6	9	8	8	7	5	7	5	5	6	5	6	5	6	7	6	6	9	8	8	7	5	7	5	5
Tb927.11.10930	2	2	2	>Tb927.11.10930 | organism=Trypanosoma_brucei_TREU927 | product=delta tubulin,tubulin delta chain (TUBD1) | location=Tb927_11_v5.1:2915245-2916714(+) | length=489 | sequence_SO=chromosome | SO=protein_coding	1	2	2	2	2	2	2	2	1	2	2	2	2	2	2	2	2	2	2	2	2	2	2	2	1	2	2	2	2	2	2	2	2	2	2	2	2	2	2	2	1	2	2	2	2
Tb927.11.10990	14	14	14	>Tb927.11.10990 | organism=Trypanosoma_brucei_TREU927 | product=translation initiation factor 2 subunit, putative | location=Tb927_11_v5.1:2938978-2940176(+) | length=386 | sequence_SO=chromosome | SO=protein_coding	1	14	14	14	11	9	9	9	10	11	9	11	10	9	9	8	12	9	10	10	11	9	9	9	10	11	9	11	10	9	9	8	12	9	10	10	11	9	9	9	10	11	9	11	10
Tb927.11.11000	9	9	9	>Tb927.11.11000 | organism=Trypanosoma_brucei_TREU927 | product=hypothetical protein, conserved | location=Tb927_11_v5.1:2940916-2942397(+) | length=493 | sequence_SO=chromosome | SO=protein_coding	1	9	9	9	7	4	6	5	7	5	4	6	8	7	5	5	7	6	6	5	7	4	6	5	7	5	4	6	8	7	5	5	7	6	6	5	7	4	6	5	7	5	4	6	8
Tb927.11.11010	28	28	28	>Tb927.11.11010 | organism=Trypanosoma_brucei_TREU927 | product=hypothetical protein, conserved | location=Tb927_11_v5.1:2943505-2944551(+) | length=348 | sequence_SO=chromosome | SO=protein_coding	1	28	28	28	22	25	26	25	25	25	23	25	26	25	25	27	21	27	24	25	22	25	26	25	25	25	23	25	26	25	25	27	21	27	24	25	22	25	26	25	25	25	23	25	26
Tb927.11.11050	2	2	2	>Tb927.11.11050 | organism=Trypanosoma_brucei_TREU927 | product=hypothetical protein, conserved | location=Tb927_11_v5.1:2953386-2954390(+) | length=334 | sequence_SO=chromosome | SO=protein_coding	1	2	2	2	2	2	1	2	0	2	1	1	1	1	1	0	0	1	2	0	2	2	1	2	0	2	1	1	1	1	1	0	0	1	2	0	2	2	1	2	0	2	1	1	1
Tb927.11.11080	12	12	12	>Tb927.11.11080 | organism=Trypanosoma_brucei_TREU927 | product=Nucleoporin (TbNup149) | location=Tb927_11_v5.1:2966881-2971249(+) | length=1439 | sequence_SO=chromosome | SO=protein_coding	1	12	12	12	10	11	10	11	11	9	8	12	11	9	11	10	9	9	10	11	10	11	10	11	11	9	8	12	11	9	11	10	9	9	10	11	10	11	10	11	11	9	8	12	11
Tb927.11.11090	4	4	4	>Tb927.11.11090 | organism=Trypanosoma_brucei_TREU927 | product=Nucleoporin (TbNup140) | location=Tb927_11_v5.1:2971402-2975796(+) | length=1464 | sequence_SO=chromosome | SO=protein_coding	1	4	4	4	4	4	4	4	3	3	3	4	3	4	4	3	2	3	4	4	4	4	4	4	3	3	3	4	3	4	4	3	2	3	4	4	4	4	4	4	3	3	3	4	3
Tb927.11.1110	29	19	13	>Tb927.11.1110 | organism=Trypanosoma_brucei_TREU927 | product=calpain, putative | location=Tb927_11_v5.1:310409-314971(+) | length=1520 | sequence_SO=chromosome | SO=protein_coding	1	29	19	13	17	15	16	15	19	19	19	22	18	17	18	16	17	17	18	14	8	5	7	5	9	10	9	12	8	7	9	6	7	8	9	5	5	4	5	3	6	8	5	8	6
Tb927.11.11140	14	14	14	>Tb927.11.11140 | organism=Trypanosoma_brucei_TREU927 | product=hypothetical protein | location=Tb927_11_v5.1:2980951-2983929(+) | length=992 | sequence_SO=chromosome | SO=protein_coding	1	14	14	14	9	7	10	9	7	9	9	7	7	10	9	7	7	8	7	9	9	7	10	9	7	9	9	7	7	10	9	7	7	8	7	9	9	7	10	9	7	9	9	7	7
Tb927.11.11150	7	7	7	>Tb927.11.11150 | organism=Trypanosoma_brucei_TREU927 | product=U5 snRNP-specific 40 kDa protein | location=Tb927_11_v5.1:2985149-2986129(+) | length=326 | sequence_SO=chromosome | SO=protein_coding	1	7	7	7	6	5	4	4	3	4	3	3	5	5	3	3	5	3	4	5	6	5	4	4	3	4	3	3	5	5	3	3	5	3	4	5	6	5	4	4	3	4	3	3	5
Tb927.11.11160	6	6	6	>Tb927.11.11160 | organism=Trypanosoma_brucei_TREU927 | product=phosphate transporter, putative | location=Tb927_11_v5.1:2986270-2988456(+) | length=728 | sequence_SO=chromosome | SO=protein_coding	1	6	6	6	4	3	2	4	1	2	2	1	1	2	4	3	1	4	3	3	4	3	2	4	1	2	2	1	1	2	4	3	1	4	3	3	4	3	2	4	1	2	2	1	1
Tb927.11.11170	4	4	4	>Tb927.11.11170 | organism=Trypanosoma_brucei_TREU927 | product=hypothetical protein, conserved | location=Tb927_11_v5.1:2989624-2990139(+) | length=171 | sequence_SO=chromosome | SO=protein_coding	1	4	4	4	3	2	4	3	3	2	2	3	3	3	3	3	3	2	2	2	3	2	4	3	3	2	2	3	3	3	3	3	3	2	2	2	3	2	4	3	3	2	2	3	3
Tb927.11.11200	7	7	7	>Tb927.11.11200 | organism=Trypanosoma_brucei_TREU927 | product=oligomeric golgi complex component 8, putative | location=Tb927_11_v5.1:2992279-2993844(+) | length=521 | sequence_SO=chromosome | SO=protein_coding	1	7	7	7	3	3	2	3	2	3	3	2	3	3	2	3	5	3	3	4	3	3	2	3	2	3	3	2	3	3	2	3	5	3	3	4	3	3	2	3	2	3	3	2	3
Tb927.11.11210	13	13	13	>Tb927.11.11210 | organism=Trypanosoma_brucei_TREU927 | product=paraflagellar rod component, putative (PFC17) | location=Tb927_11_v5.1:2994154-2995236(+) | length=360 | sequence_SO=chromosome | SO=protein_coding	1	13	13	13	9	7	10	8	8	7	8	6	8	9	9	7	7	9	8	9	9	7	10	8	8	7	8	6	8	9	9	7	7	9	8	9	9	7	10	8	8	7	8	6	8
Tb927.11.11220	106	104	103	>Tb927.11.11220 | organism=Trypanosoma_brucei_TREU927 | product=dynein heavy chain, putative | location=Tb927_11_v5.1:2996095-3008823(+) | length=4242 | sequence_SO=chromosome | SO=protein_coding	1	106	104	103	65	56	57	60	68	72	62	85	69	67	65	56	63	66	69	50	63	54	55	58	66	70	60	83	67	65	63	54	61	64	67	48	62	53	54	57	65	69	59	82	66
Tb927.11.11250	20	20	20	>Tb927.11.11250 | organism=Trypanosoma_brucei_TREU927 | product=cytosolic malate dehydrogenase (cMDH) | location=Tb927_11_v5.1:3011678-3012664(+) | length=328 | sequence_SO=chromosome | SO=protein_coding	1	20	20	20	18	17	18	17	17	19	18	19	19	19	18	17	18	18	20	18	18	17	18	17	17	19	18	19	19	19	18	17	18	18	20	18	18	17	18	17	17	19	18	19	19
Tb927.11.11260	10	10	10	>Tb927.11.11260 | organism=Trypanosoma_brucei_TREU927 | product=hypothetical protein, conserved | location=Tb927_11_v5.1:3013330-3014670(+) | length=446 | sequence_SO=chromosome | SO=protein_coding	1	10	10	10	9	7	8	6	7	8	8	9	8	9	8	7	8	8	9	7	9	7	8	6	7	8	8	9	8	9	8	7	8	8	9	7	9	7	8	6	7	8	8	9	8
Tb927.11.11280;Tb11.v5.1041	22;7	22;7	22;7	>Tb927.11.11280 | organism=Trypanosoma_brucei_TREU927 | product=hypothetical protein, conserved | location=Tb927_11_v5.1:3016985-3020107(+) | length=1040 | sequence_SO=chromosome | SO=protein_coding	2	22	22	22	14	12	10	14	13	14	12	15	14	10	15	12	12	9	11	12	14	12	10	14	13	14	12	15	14	10	15	12	12	9	11	12	14	12	10	14	13	14	12	15	14
Tb927.11.11290	21	10	10	>Tb927.11.11290 | organism=Trypanosoma_brucei_TREU927 | product=heat shock protein 70, putative | location=Tb927_11_v5.1:3020888-3022918(+) | length=676 | sequence_SO=chromosome | SO=protein_coding	1	21	10	10	16	17	15	16	18	17	17	17	17	18	18	15	17	15	16	14	5	7	4	6	7	6	6	6	7	7	7	4	6	4	6	5	5	7	4	6	7	6	6	6	7
Tb927.11.11330;Tb11.v5.1035;Tb11.v5.1034	60;59;17	60;59;17	45;44;17	>Tb927.11.11330 | organism=Trypanosoma_brucei_TREU927 | product=heat shock protein 70 | location=Tb927_11_v5.1:3028681-3030666(+) | length=661 | sequence_SO=chromosome | SO=protein_coding;>Tb11.v5.1035 | organism=Trypanosoma_brucei_TREU927 | product=heat s	3	60	60	45	59	57	59	58	56	57	59	57	58	58	59	59	59	58	58	56	59	57	59	58	56	57	59	57	58	58	59	59	59	58	58	56	44	43	44	44	41	42	44	42	44
Tb927.11.11350	8	8	8	>Tb927.11.11350 | organism=Trypanosoma_brucei_TREU927 | product=hypothetical protein, conserved | location=Tb927_11_v5.1:3034075-3035766(+) | length=563 | sequence_SO=chromosome | SO=protein_coding	1	8	8	8	4	1	3	4	2	0	1	3	2	2	3	1	3	4	3	5	4	1	3	4	2	0	1	3	2	2	3	1	3	4	3	5	4	1	3	4	2	0	1	3	2
Tb927.11.11370;Tb927.11.11360	30;30	30;30	30;30	>Tb927.11.11370 | organism=Trypanosoma_brucei_TREU927 | product=receptor for activated C kinase 1 (RACK1) | location=Tb927_11_v5.1:3037315-3038271(+) | length=318 | sequence_SO=chromosome | SO=protein_coding;>Tb927.11.11360 | organism=Trypanosoma_brucei_TR	2	30	30	30	27	27	27	28	26	24	27	23	25	27	28	28	26	29	28	28	27	27	27	28	26	24	27	23	25	27	28	28	26	29	28	28	27	27	27	28	26	24	27	23	25
Tb927.11.11380	7	7	7	>Tb927.11.11380 | organism=Trypanosoma_brucei_TREU927 | product=hypothetical protein, conserved | location=Tb927_11_v5.1:3038643-3040295(+) | length=550 | sequence_SO=chromosome | SO=protein_coding	1	7	7	7	7	7	7	7	7	5	6	6	7	7	7	6	5	7	7	5	7	7	7	7	7	5	6	6	7	7	7	6	5	7	7	5	7	7	7	7	7	5	6	6	7
Tb927.11.11430	21	21	21	>Tb927.11.11430 | organism=Trypanosoma_brucei_TREU927 | product=cullin 1, putative | location=Tb927_11_v5.1:3060388-3062805(+) | length=805 | sequence_SO=chromosome | SO=protein_coding	1	21	21	21	14	11	11	10	10	14	10	14	12	14	7	10	10	9	13	13	14	11	11	10	10	14	10	14	12	14	7	10	10	9	13	13	14	11	11	10	10	14	10	14	12
Tb927.11.11460	28	28	28	>Tb927.11.11460 | organism=Trypanosoma_brucei_TREU927 | product=hypothetical protein, conserved | location=Tb927_11_v5.1:3069550-3071421(+) | length=623 | sequence_SO=chromosome | SO=protein_coding	1	28	28	28	19	20	23	22	20	22	18	19	21	23	21	16	19	20	19	20	19	20	23	22	20	22	18	19	21	23	21	16	19	20	19	20	19	20	23	22	20	22	18	19	21
Tb927.11.11470	3	3	3	>Tb927.11.11470 | organism=Trypanosoma_brucei_TREU927 | product=hypothetical protein, conserved | location=Tb927_11_v5.1:3072397-3073245(+) | length=282 | sequence_SO=chromosome | SO=protein_coding	1	3	3	3	2	0	2	1	1	1	1	1	0	1	0	1	2	2	1	0	2	0	2	1	1	1	1	1	0	1	0	1	2	2	1	0	2	0	2	1	1	1	1	1	0
Tb927.11.11480	14	14	14	>Tb927.11.11480 | organism=Trypanosoma_brucei_TREU927 | product=Trichohyalin, putative | location=Tb927_11_v5.1:3075484-3077460(+) | length=658 | sequence_SO=chromosome | SO=protein_coding	1	14	14	14	10	13	11	12	11	10	10	10	12	11	11	11	10	8	12	10	10	13	11	12	11	10	10	10	12	11	11	11	10	8	12	10	10	13	11	12	11	10	10	10	12
Tb927.11.1150	14	14	14	>Tb927.11.1150 | organism=Trypanosoma_brucei_TREU927 | product=radial spoke protein RSP3, putative | location=Tb927_11_v5.1:335663-336895(+) | length=332 | sequence_SO=chromosome | SO=protein_coding	1	14	14	14	12	9	12	12	10	13	11	12	12	12	9	11	9	10	9	10	12	9	12	12	10	13	11	12	12	12	9	11	9	10	9	10	12	9	12	12	10	13	11	12	12
Tb927.11.11520	12	12	12	>Tb927.11.11520 | organism=Trypanosoma_brucei_TREU927 | product=glycosomal membrane protein (PEX11) | location=Tb927_11_v5.1:3086741-3087397(+) | length=218 | sequence_SO=chromosome | SO=protein_coding	1	12	12	12	11	11	10	9	10	10	10	9	11	10	10	10	10	12	12	12	11	11	10	9	10	10	10	9	11	10	10	10	10	12	12	12	11	11	10	9	10	10	10	9	11
Tb927.11.11530	4	4	4	>Tb927.11.11530 | organism=Trypanosoma_brucei_TREU927 | product=histone acetyltransferase, putative (HAT2) | location=Tb927_11_v5.1:3089171-3090985(+) | length=604 | sequence_SO=chromosome | SO=protein_coding	1	4	4	4	2	2	1	2	2	1	2	3	2	3	1	2	2	2	3	2	2	2	1	2	2	1	2	3	2	3	1	2	2	2	3	2	2	2	1	2	2	1	2	3	2
Tb927.11.11550	41	41	12	>Tb927.11.11550 | organism=Trypanosoma_brucei_TREU927 | product=DNA topoisomerase II, putative | location=Tb927_11_v5.1:3091579-3095946(+) | length=1455 | sequence_SO=chromosome | SO=protein_coding	1	41	41	12	26	26	22	26	32	30	22	31	29	25	27	19	27	25	26	23	26	26	22	26	32	30	22	31	29	25	27	19	27	25	26	23	11	10	10	9	10	10	9	8	11
Tb927.11.11570	11	11	11	>Tb927.11.11570 | organism=Trypanosoma_brucei_TREU927 | product=guanine-nucleotide-exchange-factor,translation initiation factor eIF-2B subunit | location=Tb927_11_v5.1:3102890-3105292(+) | length=800 | sequence_SO=chromosome | SO=protein_coding	1	11	11	11	7	6	8	4	6	8	6	9	7	8	7	6	8	7	5	8	7	6	8	4	6	8	6	9	7	8	7	6	8	7	5	8	7	6	8	4	6	8	6	9	7
Tb927.11.11590	21	21	21	>Tb927.11.11590 | organism=Trypanosoma_brucei_TREU927 | product=eukaryotic translation initiation factor, putative | location=Tb927_11_v5.1:3108243-3109775(+) | length=413 | sequence_SO=chromosome | SO=protein_coding	1	21	21	21	19	16	17	16	16	15	15	16	16	15	14	15	18	17	16	17	19	16	17	16	16	15	15	16	16	15	14	15	18	17	16	17	19	16	17	16	16	15	15	16	16
Tb927.11.1160	12	12	12	>Tb927.11.1160 | organism=Trypanosoma_brucei_TREU927 | product=hypothetical protein, conserved | location=Tb927_11_v5.1:338781-342104(+) | length=1107 | sequence_SO=chromosome | SO=protein_coding	1	12	12	12	5	6	7	8	6	6	6	4	8	6	6	5	3	5	5	7	5	6	7	8	6	6	6	4	8	6	6	5	3	5	5	7	5	6	7	8	6	6	6	4	8
Tb927.11.11600	4	4	4	>Tb927.11.11600 | organism=Trypanosoma_brucei_TREU927 | product=hypothetical protein, conserved | location=Tb927_11_v5.1:3110682-3116660(+) | length=1992 | sequence_SO=chromosome | SO=protein_coding	1	4	4	4	2	2	2	2	1	2	2	2	1	1	1	2	3	1	2	3	2	2	2	2	1	2	2	2	1	1	1	2	3	1	2	3	2	2	2	2	1	2	2	2	1
Tb927.11.11610	3	3	3	>Tb927.11.11610 | organism=Trypanosoma_brucei_TREU927 | product=hypothetical protein, conserved | location=Tb927_11_v5.1:3117475-3119193(+) | length=572 | sequence_SO=chromosome | SO=protein_coding	1	3	3	3	2	2	1	2	2	1	1	1	2	3	3	2	2	3	3	2	2	2	1	2	2	1	1	1	2	3	3	2	2	3	3	2	2	2	1	2	2	1	1	1	2
Tb927.11.11640	6	6	6	>Tb927.11.11640 | organism=Trypanosoma_brucei_TREU927 | product=DNA replication licensing factor MCM6, putative | location=Tb927_11_v5.1:3122812-3125418(+) | length=868 | sequence_SO=chromosome | SO=protein_coding	1	6	6	6	3	1	2	1	2	1	1	2	1	2	1	2	4	0	2	3	3	1	2	1	2	1	1	2	1	2	1	2	4	0	2	3	3	1	2	1	2	1	1	2	1
Tb927.11.11660	3	3	3	>Tb927.11.11660 | organism=Trypanosoma_brucei_TREU927 | product=hypothetical protein, conserved | location=Tb927_11_v5.1:3129244-3130332(+) | length=362 | sequence_SO=chromosome | SO=protein_coding	1	3	3	3	3	3	3	3	3	3	2	3	3	3	3	2	3	3	3	3	3	3	3	3	3	3	2	3	3	3	3	2	3	3	3	3	3	3	3	3	3	3	2	3	3
Tb927.11.11680	19	19	19	>Tb927.11.11680 | organism=Trypanosoma_brucei_TREU927 | product=2-oxoglutarate dehydrogenase E2 component, putative | location=Tb927_11_v5.1:3132684-3133835(+) | length=383 | sequence_SO=chromosome | SO=protein_coding	1	19	19	19	18	18	17	18	18	17	18	16	19	18	18	18	16	18	18	18	18	18	17	18	18	17	18	16	19	18	18	18	16	18	18	18	18	18	17	18	18	17	18	16	19
Tb927.11.11690	30	30	30	>Tb927.11.11690 | organism=Trypanosoma_brucei_TREU927 | product=vacuolar ATP synthase subunit b, putative,v- ATPase B subunit,vacuolar proton pump B subunit | location=Tb927_11_v5.1:3135820-3137307(+) | length=495 | sequence_SO=chromosome | SO=protein_codi	1	30	30	30	24	25	25	25	25	26	27	24	25	26	25	27	26	25	26	24	24	25	25	25	25	26	27	24	25	26	25	27	26	25	26	24	24	25	25	25	25	26	27	24	25
Tb927.11.11700	7	7	7	>Tb927.11.11700 | organism=Trypanosoma_brucei_TREU927 | product=hypothetical protein, conserved | location=Tb927_11_v5.1:3138674-3140431(+) | length=585 | sequence_SO=chromosome | SO=protein_coding	1	7	7	7	5	5	5	4	4	5	4	3	5	4	5	5	5	6	7	6	5	5	5	4	4	5	4	3	5	4	5	5	5	6	7	6	5	5	5	4	4	5	4	3	5
Tb927.11.11710	8	8	8	>Tb927.11.11710 | organism=Trypanosoma_brucei_TREU927 | product=hypothetical protein, conserved | location=Tb927_11_v5.1:3141109-3142134(+) | length=341 | sequence_SO=chromosome | SO=protein_coding	1	8	8	8	5	7	3	2	4	4	5	4	5	7	6	5	5	4	5	6	5	7	3	2	4	4	5	4	5	7	6	5	5	4	5	6	5	7	3	2	4	4	5	4	5
Tb927.11.11720	7	7	7	>Tb927.11.11720 | organism=Trypanosoma_brucei_TREU927 | product=FG-GAP repeat protein, putative | location=Tb927_11_v5.1:3143024-3144892(+) | length=622 | sequence_SO=chromosome | SO=protein_coding	1	7	7	7	4	4	4	3	3	4	4	3	3	3	3	4	4	3	4	5	4	4	4	3	3	4	4	3	3	3	3	4	4	3	4	5	4	4	4	3	3	4	4	3	3
Tb927.11.11730	7	7	7	>Tb927.11.11730 | organism=Trypanosoma_brucei_TREU927 | product=MRP protein, putative | location=Tb927_11_v5.1:3145895-3146749(+) | length=284 | sequence_SO=chromosome | SO=protein_coding	1	7	7	7	3	2	2	2	1	3	2	2	4	4	3	3	3	2	3	2	3	2	2	2	1	3	2	2	4	4	3	3	3	2	3	2	3	2	2	2	1	3	2	2	4
Tb927.11.11770	14	14	14	>Tb927.11.11770 | organism=Trypanosoma_brucei_TREU927 | product=eukaryotic translation initiation factor 4e, putative | location=Tb927_11_v5.1:3155592-3156920(+) | length=442 | sequence_SO=chromosome | SO=protein_coding	1	14	14	14	12	10	8	10	6	8	9	9	9	8	11	8	10	10	10	8	12	10	8	10	6	8	9	9	9	8	11	8	10	10	10	8	12	10	8	10	6	8	9	9	9
Tb927.11.11780	3	3	3	>Tb927.11.11780 | organism=Trypanosoma_brucei_TREU927 | product=acyl-CoA dehydrogenase, putative | location=Tb927_11_v5.1:3159576-3162111(+) | length=607 | sequence_SO=chromosome | SO=protein_coding	1	3	3	3	1	1	3	3	3	2	3	2	2	3	2	2	1	3	3	2	1	1	3	3	3	2	3	2	2	3	2	2	1	3	3	2	1	1	3	3	3	2	3	2	2
Tb927.11.11790	7	7	7	>Tb927.11.11790 | organism=Trypanosoma_brucei_TREU927 | product=hypothetical protein, conserved | location=Tb927_11_v5.1:3163236-3164897(+) | length=553 | sequence_SO=chromosome | SO=protein_coding	1	7	7	7	4	4	4	4	5	4	3	2	3	5	4	5	3	4	3	5	4	4	4	4	5	4	3	2	3	5	4	5	3	4	3	5	4	4	4	4	5	4	3	2	3
Tb927.11.11830;Tb927.11.11820	17;17	17;17	17;17	>Tb927.11.11830 | organism=Trypanosoma_brucei_TREU927 | product=40S ribosomal protein S17, putative | location=Tb927_11_v5.1:3173175-3173603(+) | length=142 | sequence_SO=chromosome | SO=protein_coding;>Tb927.11.11820 | organism=Trypanosoma_brucei_TREU927	2	17	17	17	15	16	16	16	15	16	16	16	17	17	16	16	16	16	16	16	15	16	16	16	15	16	16	16	17	17	16	16	16	16	16	16	15	16	16	16	15	16	16	16	17
Tb927.11.11850;REV__Tb927.3.1310	26;1	26;1	26;1	>Tb927.11.11850 | organism=Trypanosoma_brucei_TREU927 | product=splicing factor 3B subunit 1, putative | location=Tb927_11_v5.1:3175110-3178409(+) | length=1099 | sequence_SO=chromosome | SO=protein_coding	2	26	26	26	18	16	17	12	16	15	13	18	17	11	15	18	16	14	15	17	18	16	17	12	16	15	13	18	17	11	15	18	16	14	15	17	18	16	17	12	16	15	13	18	17
Tb927.11.11860	9	9	9	>Tb927.11.11860 | organism=Trypanosoma_brucei_TREU927 | product=leucine-rich repeat protein (LRRP), putative | location=Tb927_11_v5.1:3179037-3181130(+) | length=697 | sequence_SO=chromosome | SO=protein_coding	1	9	9	9	7	2	6	4	2	7	5	4	6	4	6	3	4	4	5	6	7	2	6	4	2	7	5	4	6	4	6	3	4	4	5	6	7	2	6	4	2	7	5	4	6
Tb927.11.11880	5	5	5	>Tb927.11.11880 | organism=Trypanosoma_brucei_TREU927 | product=hypothetical protein | location=Tb927_11_v5.1:3183253-3187368(+) | length=1371 | sequence_SO=chromosome | SO=protein_coding	1	5	5	5	1	2	2	2	2	4	2	3	1	3	2	2	1	1	1	2	1	2	2	2	2	4	2	3	1	3	2	2	1	1	1	2	1	2	2	2	2	4	2	3	1
Tb927.11.11900	40	40	40	>Tb927.11.11900 | organism=Trypanosoma_brucei_TREU927 | product=coatomer gamma subunit, putative,cytosolic coat protein, putative (TbCoatomerGamma) | location=Tb927_11_v5.1:3188010-3190646(+) | length=878 | sequence_SO=chromosome | SO=protein_coding	1	40	40	40	30	29	30	33	28	30	27	29	33	29	30	28	27	30	33	34	30	29	30	33	28	30	27	29	33	29	30	28	27	30	33	34	30	29	30	33	28	30	27	29	33
Tb927.11.11940	7	7	7	>Tb927.11.11940 | organism=Trypanosoma_brucei_TREU927 | product=protein phosphatase 2A, putative | location=Tb927_11_v5.1:3197354-3198274(+) | length=306 | sequence_SO=chromosome | SO=protein_coding	1	7	7	7	6	3	4	3	4	6	3	3	5	6	4	3	6	5	5	4	6	3	4	3	4	6	3	3	5	6	4	3	6	5	5	4	6	3	4	3	4	6	3	3	5
Tb927.11.11980	20	20	20	>Tb927.11.11980 | organism=Trypanosoma_brucei_TREU927 | product=microtubule-associated protein,corset-associated protein 15 (CAP15) | location=Tb927_11_v5.1:3216090-3216455(+) | length=121 | sequence_SO=chromosome | SO=protein_coding	1	20	20	20	19	20	19	19	20	20	19	19	19	20	18	19	19	20	19	19	19	20	19	19	20	20	19	19	19	20	18	19	19	20	19	19	19	20	19	19	20	20	19	19	19
Tb927.11.1200	7	7	7	>Tb927.11.1200 | organism=Trypanosoma_brucei_TREU927 | product=hypothetical protein, conserved | location=Tb927_11_v5.1:350523-352367(+) | length=614 | sequence_SO=chromosome | SO=protein_coding	1	7	7	7	3	2	2	4	4	5	3	3	3	4	3	3	3	3	4	3	3	2	2	4	4	5	3	3	3	4	3	3	3	3	4	3	3	2	2	4	4	5	3	3	3
Tb927.11.12050	4	4	4	>Tb927.11.12050 | organism=Trypanosoma_brucei_TREU927 | product=hypothetical protein, conserved | location=Tb927_11_v5.1:3226180-3228045(+) | length=621 | sequence_SO=chromosome | SO=protein_coding	1	4	4	4	3	2	2	3	2	3	2	2	3	1	1	2	2	3	2	2	3	2	2	3	2	3	2	2	3	1	1	2	2	3	2	2	3	2	2	3	2	3	2	2	3
Tb927.11.12060	8	8	8	>Tb927.11.12060 | organism=Trypanosoma_brucei_TREU927 | product=hypothetical protein, conserved | location=Tb927_11_v5.1:3228270-3229220(+) | length=316 | sequence_SO=chromosome | SO=protein_coding	1	8	8	8	6	7	5	4	4	4	2	4	6	6	4	4	4	5	4	7	6	7	5	4	4	4	2	4	6	6	4	4	4	5	4	7	6	7	5	4	4	4	2	4	6
Tb927.11.1210	13	13	13	>Tb927.11.1210 | organism=Trypanosoma_brucei_TREU927 | product=hypothetical protein, conserved | location=Tb927_11_v5.1:352827-354518(+) | length=563 | sequence_SO=chromosome | SO=protein_coding	1	13	13	13	9	7	8	8	9	6	7	9	8	7	6	4	8	8	8	6	9	7	8	8	9	6	7	9	8	7	6	4	8	8	8	6	9	7	8	8	9	6	7	9	8
Tb927.11.12110	9	9	9	>Tb927.11.12110 | organism=Trypanosoma_brucei_TREU927 | product=RNA helicase, putative | location=Tb927_11_v5.1:3234510-3238409(+) | length=1299 | sequence_SO=chromosome | SO=protein_coding	1	9	9	9	3	3	4	4	1	4	3	7	3	3	3	0	4	2	2	5	3	3	4	4	1	4	3	7	3	3	3	0	4	2	2	5	3	3	4	4	1	4	3	7	3
Tb927.11.12150	29	29	29	>Tb927.11.12150 | organism=Trypanosoma_brucei_TREU927 | product=flagellar protein essential for flagellar pocket biogenesis (BILBO1) | location=Tb927_11_v5.1:3248871-3250939(+) | length=587 | sequence_SO=chromosome | SO=protein_coding	1	29	29	29	22	21	22	22	25	22	22	21	23	26	23	22	22	22	24	23	22	21	22	22	25	22	22	21	23	26	23	22	22	22	24	23	22	21	22	22	25	22	22	21	23
Tb927.11.12180	2	2	2	>Tb927.11.12180 | organism=Trypanosoma_brucei_TREU927 | product=kinesin, putative | location=Tb927_11_v5.1:3255892-3258642(+) | length=916 | sequence_SO=chromosome | SO=protein_coding	1	2	2	2	1	1	1	1	1	1	2	2	1	1	1	1	1	0	2	0	1	1	1	1	1	1	2	2	1	1	1	1	1	0	2	0	1	1	1	1	1	1	2	2	1
Tb927.11.12210	26	26	26	>Tb927.11.12210 | organism=Trypanosoma_brucei_TREU927 | product=hypothetical protein, conserved | location=Tb927_11_v5.1:3264668-3265543(+) | length=291 | sequence_SO=chromosome | SO=protein_coding	1	26	26	26	20	21	20	22	22	21	18	19	19	19	19	20	21	21	22	21	20	21	20	22	22	21	18	19	19	19	19	20	21	21	22	21	20	21	20	22	22	21	18	19	19
Tb927.11.12220	14	14	14	>Tb927.11.12220 | organism=Trypanosoma_brucei_TREU927 | product=catalytic subunit of the vacuolar transporter chaperone 4 | location=Tb927_11_v5.1:3267280-3269661(+) | length=793 | sequence_SO=chromosome | SO=protein_coding	1	14	14	14	9	10	10	9	8	10	9	11	8	12	10	10	10	9	10	10	9	10	10	9	8	10	9	11	8	12	10	10	10	9	10	10	9	10	10	9	8	10	9	11	8
Tb927.11.12230	24	24	24	>Tb927.11.12230 | organism=Trypanosoma_brucei_TREU927 | product=heat shock protein HslVU, ATPase subunit HslU, putative,ATP-dependent hsl protease ATP-binding subunit hslU, putative | location=Tb927_11_v5.1:3270492-3271982(+) | length=496 | sequence_SO=chr	1	24	24	24	16	14	19	17	16	19	16	15	16	14	19	15	16	15	17	15	16	14	19	17	16	19	16	15	16	14	19	15	16	15	17	15	16	14	19	17	16	19	16	15	16
Tb927.11.12240	8	8	8	>Tb927.11.12240 | organism=Trypanosoma_brucei_TREU927 | product=ubiquitin carboxyl-terminal hydrolase, putative,cysteine peptidase, Clan CA, family C19, putative | location=Tb927_11_v5.1:3272481-3274853(+) | length=790 | sequence_SO=chromosome | SO=protein	1	8	8	8	5	3	5	6	3	2	3	4	4	3	3	4	3	4	4	2	5	3	5	6	3	2	3	4	4	3	3	4	3	4	4	2	5	3	5	6	3	2	3	4	4
Tb927.11.1230	15	15	15	>Tb927.11.1230 | organism=Trypanosoma_brucei_TREU927 | product=hypothetical protein, conserved | location=Tb927_11_v5.1:358626-359972(+) | length=448 | sequence_SO=chromosome | SO=protein_coding	1	15	15	15	9	9	9	7	9	9	11	5	7	10	8	9	8	9	10	6	9	9	9	7	9	9	11	5	7	10	8	9	8	9	10	6	9	9	9	7	9	9	11	5	7
Tb927.11.12330	3	3	3	>Tb927.11.12330 | organism=Trypanosoma_brucei_TREU927 | product=hypothetical protein, conserved | location=Tb927_11_v5.1:3296848-3297294(+) | length=148 | sequence_SO=chromosome | SO=protein_coding	1	3	3	3	2	2	2	2	3	2	1	2	3	2	1	1	3	2	1	2	2	2	2	2	3	2	1	2	3	2	1	1	3	2	1	2	2	2	2	2	3	2	1	2	3
Tb927.11.12360	5	5	5	>Tb927.11.12360 | organism=Trypanosoma_brucei_TREU927 | product=ankyrin repeat protein, putative | location=Tb927_11_v5.1:3302247-3302726(+) | length=159 | sequence_SO=chromosome | SO=protein_coding	1	5	5	5	3	3	4	4	2	3	4	2	3	4	4	4	3	5	4	4	3	3	4	4	2	3	4	2	3	4	4	4	3	5	4	4	3	3	4	4	2	3	4	2	3
Tb927.11.12380	4	4	4	>Tb927.11.12380 | organism=Trypanosoma_brucei_TREU927 | product=hypothetical protein, conserved | location=Tb927_11_v5.1:3304808-3306052(+) | length=414 | sequence_SO=chromosome | SO=protein_coding	1	4	4	4	3	3	3	3	2	2	3	1	4	3	2	2	3	3	2	3	3	3	3	3	2	2	3	1	4	3	2	2	3	3	2	3	3	3	3	3	2	2	3	1	4
Tb927.11.12410	18	18	5	>Tb927.11.12410 | organism=Trypanosoma_brucei_TREU927 | product=protein kinase, putative | location=Tb927_11_v5.1:3314634-3316716(+) | length=465 | sequence_SO=chromosome | SO=protein_coding	1	18	18	5	15	13	15	15	14	16	14	15	15	14	13	12	16	16	15	14	15	13	15	15	14	16	14	15	15	14	13	12	16	16	15	14	4	4	5	5	4	5	4	4	5
Tb927.11.12420	15	2	2	>Tb927.11.12420 | organism=Trypanosoma_brucei_TREU927 | product=protein kinase, putative | location=Tb927_11_v5.1:3321965-3324016(+) | length=484 | sequence_SO=chromosome | SO=protein_coding	1	15	2	2	13	11	12	12	12	13	12	13	12	12	11	10	14	13	12	12	2	2	2	2	2	2	2	2	2	2	2	2	2	2	2	2	2	2	2	2	2	2	2	2	2
Tb927.11.12440	6	6	6	>Tb927.11.12440 | organism=Trypanosoma_brucei_TREU927 | product=hypothetical protein, conserved | location=Tb927_11_v5.1:3330769-3331953(+) | length=394 | sequence_SO=chromosome | SO=protein_coding	1	6	6	6	4	3	4	5	5	4	4	2	3	5	4	2	3	4	3	3	4	3	4	5	5	4	4	2	3	5	4	2	3	4	3	3	4	3	4	5	5	4	4	2	3
Tb927.11.12470	13	13	13	>Tb927.11.12470 | organism=Trypanosoma_brucei_TREU927 | product=hypothetical protein, conserved | location=Tb927_11_v5.1:3339362-3345949(+) | length=2195 | sequence_SO=chromosome | SO=protein_coding	1	13	13	13	6	5	6	6	5	7	5	11	4	5	5	3	7	5	6	5	6	5	6	6	5	7	5	11	4	5	5	3	7	5	6	5	6	5	6	6	5	7	5	11	4
Tb927.11.12480	18	18	18	>Tb927.11.12480 | organism=Trypanosoma_brucei_TREU927 | product=kinetoplastid-specific phospho-protein phosphatase, putative | location=Tb927_11_v5.1:3346414-3348327(+) | length=637 | sequence_SO=chromosome | SO=protein_coding	1	18	18	18	12	12	14	10	12	12	11	10	12	11	11	9	11	11	15	11	12	12	14	10	12	12	11	10	12	11	11	9	11	11	15	11	12	12	14	10	12	12	11	10	12
Tb927.11.12500	8	8	8	>Tb927.11.12500 | organism=Trypanosoma_brucei_TREU927 | product=hypothetical protein, conserved | location=Tb927_11_v5.1:3352205-3353260(+) | length=351 | sequence_SO=chromosome | SO=protein_coding	1	8	8	8	6	6	5	6	5	6	4	6	6	6	4	5	6	4	6	6	6	6	5	6	5	6	4	6	6	6	4	5	6	4	6	6	6	6	5	6	5	6	4	6	6
Tb927.11.12530	46	46	46	>Tb927.11.12530 | organism=Trypanosoma_brucei_TREU927 | product=hypothetical protein, conserved | location=Tb927_11_v5.1:3358894-3361314(+) | length=806 | sequence_SO=chromosome | SO=protein_coding	1	46	46	46	36	33	34	33	31	39	35	33	37	36	36	33	36	37	33	32	36	33	34	33	31	39	35	33	37	36	36	33	36	37	33	32	36	33	34	33	31	39	35	33	37
Tb927.11.12540	27	27	27	>Tb927.11.12540 | organism=Trypanosoma_brucei_TREU927 | product=leucine-rich repeat protein (LRRP), putative | location=Tb927_11_v5.1:3362614-3365772(+) | length=1052 | sequence_SO=chromosome | SO=protein_coding	1	27	27	27	17	17	21	18	19	20	17	14	15	18	20	19	19	17	20	14	17	17	21	18	19	20	17	14	15	18	20	19	19	17	20	14	17	17	21	18	19	20	17	14	15
Tb927.11.12560	11	11	11	>Tb927.11.12560 | organism=Trypanosoma_brucei_TREU927 | product=hypothetical protein | location=Tb927_11_v5.1:3367293-3369647(+) | length=784 | sequence_SO=chromosome | SO=protein_coding	1	11	11	11	10	9	8	11	8	6	9	7	9	9	10	9	8	9	10	9	10	9	8	11	8	6	9	7	9	9	10	9	8	9	10	9	10	9	8	11	8	6	9	7	9
Tb927.11.12590	8	8	8	>Tb927.11.12590 | organism=Trypanosoma_brucei_TREU927 | product=hypothetical protein, conserved | location=Tb927_11_v5.1:3373803-3375485(+) | length=253 | sequence_SO=chromosome | SO=protein_coding	1	8	8	8	7	5	4	7	7	7	5	6	7	7	6	6	8	7	6	6	7	5	4	7	7	7	5	6	7	7	6	6	8	7	6	6	7	5	4	7	7	7	5	6	7
Tb927.11.12600	11	11	11	>Tb927.11.12600 | organism=Trypanosoma_brucei_TREU927 | product=ATP-dependent DNA helicase, putative | location=Tb927_11_v5.1:3375979-3378510(+) | length=843 | sequence_SO=chromosome | SO=protein_coding	1	11	11	11	5	8	7	7	7	5	7	3	7	7	6	2	5	3	7	6	5	8	7	7	7	5	7	3	7	7	6	2	5	3	7	6	5	8	7	7	7	5	7	3	7
Tb927.11.12610	8	8	8	>Tb927.11.12610 | organism=Trypanosoma_brucei_TREU927 | product=cyclin 1,serine peptidase family S51, peptidase E, putative | location=Tb927_11_v5.1:3379231-3380235(+) | length=334 | sequence_SO=chromosome | SO=protein_coding	1	8	8	8	7	6	6	6	5	6	4	5	3	5	7	6	4	6	6	5	7	6	6	6	5	6	4	5	3	5	7	6	4	6	6	5	7	6	6	6	5	6	4	5	3
Tb927.11.12630	10	10	10	>Tb927.11.12630 | organism=Trypanosoma_brucei_TREU927 | product=hypothetical protein, conserved | location=Tb927_11_v5.1:3384411-3385991(+) | length=526 | sequence_SO=chromosome | SO=protein_coding	1	10	10	10	6	8	7	7	7	5	3	6	5	7	7	7	7	7	7	5	6	8	7	7	7	5	3	6	5	7	7	7	7	7	7	5	6	8	7	7	7	5	3	6	5
Tb927.11.12640	10	10	10	>Tb927.11.12640 | organism=Trypanosoma_brucei_TREU927 | product=hypothetical protein, conserved | location=Tb927_11_v5.1:3386421-3389345(+) | length=974 | sequence_SO=chromosome | SO=protein_coding	1	10	10	10	4	4	5	7	5	4	6	6	6	3	6	5	4	4	6	5	4	4	5	7	5	4	6	6	6	3	6	5	4	4	6	5	4	4	5	7	5	4	6	6	6
Tb927.11.12680	6	6	6	>Tb927.11.12680 | organism=Trypanosoma_brucei_TREU927 | product=prefoldin subunit 2, putative | location=Tb927_11_v5.1:3396629-3397066(+) | length=145 | sequence_SO=chromosome | SO=protein_coding	1	6	6	6	3	2	3	3	3	3	5	2	3	4	4	2	3	2	3	3	3	2	3	3	3	3	5	2	3	4	4	2	3	2	3	3	3	2	3	3	3	3	5	2	3
Tb927.11.1270	8	8	8	>Tb927.11.1270 | organism=Trypanosoma_brucei_TREU927 | product=hypothetical protein, conserved | location=Tb927_11_v5.1:371334-371843(+) | length=169 | sequence_SO=chromosome | SO=protein_coding	1	8	8	8	6	7	7	6	7	4	6	5	5	6	5	6	5	6	5	4	6	7	7	6	7	4	6	5	5	6	5	6	5	6	5	4	6	7	7	6	7	4	6	5	5
Tb927.11.12720;Tb11.v5.0433	10;8	10;8	10;8	>Tb927.11.12720 | organism=Trypanosoma_brucei_TREU927 | product=hypothetical protein, conserved | location=Tb927_11_v5.1:3406802-3408280(-) | length=492 | sequence_SO=chromosome | SO=protein_coding;>Tb11.v5.0433 | organism=Trypanosoma_brucei_TREU927 | prod	2	10	10	10	7	6	7	8	7	7	7	6	7	7	6	5	6	7	6	7	7	6	7	8	7	7	7	6	7	7	6	5	6	7	6	7	7	6	7	8	7	7	7	6	7
Tb927.11.12800;Tb927.11.12790;Tb927.11.12780;Tb927.11.12820;Tb927.11.12810;Tb11.v5.0288	16;16;16;15;15;14	16;16;16;15;15;14	16;16;16;15;15;14	>Tb927.11.12800 | organism=Trypanosoma_brucei_TREU927 | product=ribonucleoside-diphosphate reductase small chain (RNR2) | location=Tb927_11_v5.1:3425555-3426592(-) | length=337 | sequence_SO=chromosome | SO=protein_coding;>Tb927.11.12790 | organism=Trypano	6	16	16	16	13	11	9	11	13	11	12	13	15	12	12	10	14	13	13	11	13	11	9	11	13	11	12	13	15	12	12	10	14	13	13	11	13	11	9	11	13	11	12	13	15
Tb927.11.12830	6	6	6	>Tb927.11.12830 | organism=Trypanosoma_brucei_TREU927 | product=acyl-CoA binding protein, putative | location=Tb927_11_v5.1:3430977-3433313(-) | length=778 | sequence_SO=chromosome | SO=protein_coding	1	6	6	6	2	3	3	3	2	2	4	2	3	2	2	2	2	2	3	2	2	3	3	3	2	2	4	2	3	2	2	2	2	2	3	2	2	3	3	3	2	2	4	2	3
Tb927.11.12840	24	24	24	>Tb927.11.12840 | organism=Trypanosoma_brucei_TREU927 | product=hypothetical protein, conserved | location=Tb927_11_v5.1:3435054-3446945(-) | length=3963 | sequence_SO=chromosome | SO=protein_coding	1	24	24	24	10	7	6	6	9	11	11	15	10	8	12	7	10	9	11	6	10	7	6	6	9	11	11	15	10	8	12	7	10	9	11	6	10	7	6	6	9	11	11	15	10
Tb927.11.12850	30	30	30	>Tb927.11.12850 | organism=Trypanosoma_brucei_TREU927 | product=oligopeptidase b,serine peptidase, clan SC, family S9A-like protein (OPB) | location=Tb927_11_v5.1:3447968-3450115(-) | length=715 | sequence_SO=chromosome | SO=protein_coding	1	30	30	30	25	23	27	24	28	22	24	22	27	25	26	24	23	24	25	23	25	23	27	24	28	22	24	22	27	25	26	24	23	24	25	23	25	23	27	24	28	22	24	22	27
Tb927.11.12860.2;Tb927.11.12860.1	5;5	5;5	5;5	>Tb927.11.12860.2 | organism=Trypanosoma_brucei_TREU927 | product=unspecified product | location=Tb927_11_v5.1:3450403-3451314(-) | length=235 | sequence_SO=chromosome | SO=protein_coding;>Tb927.11.12860.1 | organism=Trypanosoma_brucei_TREU927 | product=un	2	5	5	5	5	4	4	4	5	5	4	3	4	5	4	3	5	4	4	3	5	4	4	4	5	5	4	3	4	5	4	3	5	4	4	3	5	4	4	4	5	5	4	3	4
Tb927.11.1290	6	6	6	>Tb927.11.1290 | organism=Trypanosoma_brucei_TREU927 | product=hypothetical protein, conserved | location=Tb927_11_v5.1:379002-380198(+) | length=398 | sequence_SO=chromosome | SO=protein_coding	1	6	6	6	3	4	3	4	3	5	6	4	3	4	5	3	3	4	5	6	3	4	3	4	3	5	6	4	3	4	5	3	3	4	5	6	3	4	3	4	3	5	6	4	3
Tb927.11.12910	3	3	3	>Tb927.11.12910 | organism=Trypanosoma_brucei_TREU927 | product=hypothetical protein, conserved | location=Tb927_11_v5.1:3461372-3462013(-) | length=213 | sequence_SO=chromosome | SO=protein_coding	1	3	3	3	2	2	2	2	2	2	2	2	2	3	3	2	2	3	3	2	2	2	2	2	2	2	2	2	2	3	3	2	2	3	3	2	2	2	2	2	2	2	2	2	2
Tb927.11.12920	8	8	8	>Tb927.11.12920 | organism=Trypanosoma_brucei_TREU927 | product=hypothetical protein, conserved | location=Tb927_11_v5.1:3462938-3464230(-) | length=430 | sequence_SO=chromosome | SO=protein_coding	1	8	8	8	5	5	5	6	6	4	4	4	4	6	6	5	6	4	5	5	5	5	5	6	6	4	4	4	4	6	6	5	6	4	5	5	5	5	5	6	6	4	4	4	4
Tb927.11.12940	9	9	9	>Tb927.11.12940 | organism=Trypanosoma_brucei_TREU927 | product=hypothetical protein, conserved | location=Tb927_11_v5.1:3467066-3468250(-) | length=394 | sequence_SO=chromosome | SO=protein_coding	1	9	9	9	9	8	7	8	9	8	9	8	9	7	8	8	8	8	8	9	9	8	7	8	9	8	9	8	9	7	8	8	8	8	8	9	9	8	7	8	9	8	9	8	9
Tb927.11.12950	4	4	4	>Tb927.11.12950 | organism=Trypanosoma_brucei_TREU927 | product=ras-like small GTPase, putative (TbRLJ) | location=Tb927_11_v5.1:3468992-3469642(-) | length=216 | sequence_SO=chromosome | SO=protein_coding	1	4	4	4	2	3	3	3	2	4	3	3	3	3	3	3	3	3	3	3	2	3	3	3	2	4	3	3	3	3	3	3	3	3	3	3	2	3	3	3	2	4	3	3	3
Tb927.11.12970	6	6	6	>Tb927.11.12970 | organism=Trypanosoma_brucei_TREU927 | product=hypothetical protein, conserved | location=Tb927_11_v5.1:3471391-3472728(-) | length=445 | sequence_SO=chromosome | SO=protein_coding	1	6	6	6	2	3	4	2	3	3	2	2	3	4	2	3	2	3	3	2	2	3	4	2	3	3	2	2	3	4	2	3	2	3	3	2	2	3	4	2	3	3	2	2	3
Tb927.11.13000	9	9	9	>Tb927.11.13000 | organism=Trypanosoma_brucei_TREU927 | product=phospholipid-transporting ATPase, putative | location=Tb927_11_v5.1:3478575-3483284(-) | length=1569 | sequence_SO=chromosome | SO=protein_coding	1	9	9	9	5	2	2	1	3	3	1	2	6	4	3	2	5	6	1	4	5	2	2	1	3	3	1	2	6	4	3	2	5	6	1	4	5	2	2	1	3	3	1	2	6
Tb927.11.13010	5	5	5	>Tb927.11.13010 | organism=Trypanosoma_brucei_TREU927 | product=hypothetical protein | location=Tb927_11_v5.1:3482393-3482983(-) | length=196 | sequence_SO=chromosome | SO=protein_coding	1	5	5	5	3	3	3	3	4	3	4	3	4	3	3	4	4	3	3	3	3	3	3	3	4	3	4	3	4	3	3	4	4	3	3	3	3	3	3	3	4	3	4	3	4
Tb927.11.13050;Tb927.11.13040;Tb927.11.13030;Tb927.11.13020	14;14;14;14	14;14;14;14	14;14;14;14	>Tb927.11.13050 | organism=Trypanosoma_brucei_TREU927 | product=calmodulin | location=Tb927_11_v5.1:3487807-3488256(-) | length=149 | sequence_SO=chromosome | SO=protein_coding;>Tb927.11.13040 | organism=Trypanosoma_brucei_TREU927 | product=calmodulin | lo	4	14	14	14	12	11	11	12	12	11	12	14	12	12	11	13	13	12	12	12	12	11	11	12	12	11	12	14	12	12	11	13	13	12	12	12	12	11	11	12	12	11	12	14	12
Tb927.11.13060	13	13	13	>Tb927.11.13060 | organism=Trypanosoma_brucei_TREU927 | product=translation-associated element 2, putative | location=Tb927_11_v5.1:3488888-3492190(-) | length=1100 | sequence_SO=chromosome | SO=protein_coding	1	13	13	13	4	6	5	9	1	4	5	7	3	5	4	4	4	3	10	5	4	6	5	9	1	4	5	7	3	5	4	4	4	3	10	5	4	6	5	9	1	4	5	7	3
Tb927.11.13080	9	9	9	>Tb927.11.13080 | organism=Trypanosoma_brucei_TREU927 | product=hypothetical protein, conserved | location=Tb927_11_v5.1:3494463-3496043(-) | length=526 | sequence_SO=chromosome | SO=protein_coding	1	9	9	9	4	8	5	3	4	2	3	2	4	3	4	2	6	4	7	7	4	8	5	3	4	2	3	2	4	3	4	2	6	4	7	7	4	8	5	3	4	2	3	2	4
Tb927.11.13130	16	16	16	>Tb927.11.13130 | organism=Trypanosoma_brucei_TREU927 | product=membrane-bound acid phosphatase 1 precursor (MBAP1) | location=Tb927_11_v5.1:3516306-3517880(-) | length=524 | sequence_SO=chromosome | SO=protein_coding	1	16	16	16	14	12	13	12	12	10	10	10	12	9	14	11	9	11	12	10	14	12	13	12	12	10	10	10	12	9	14	11	9	11	12	10	14	12	13	12	12	10	10	10	12
Tb927.11.13150	2	2	2	>Tb927.11.13150 | organism=Trypanosoma_brucei_TREU927 | product=hypothetical protein, conserved | location=Tb927_11_v5.1:3521376-3522101(-) | length=241 | sequence_SO=chromosome | SO=protein_coding	1	2	2	2	1	0	2	2	1	1	0	2	2	0	1	1	2	1	1	2	1	0	2	2	1	1	0	2	2	0	1	1	2	1	1	2	1	0	2	2	1	1	0	2	2
Tb927.11.13180	25	25	25	>Tb927.11.13180 | organism=Trypanosoma_brucei_TREU927 | product=hypothetical protein conserved | location=Tb927_11_v5.1:3534820-3536717(-) | length=560 | sequence_SO=chromosome | SO=protein_coding	1	25	25	25	20	20	20	21	20	22	18	16	20	21	20	16	20	22	20	21	20	20	20	21	20	22	18	16	20	21	20	16	20	22	20	21	20	20	20	21	20	22	18	16	20
Tb927.11.13190;Tb927.11.13090	38;37	38;37	38;37	>Tb927.11.13190 | organism=Trypanosoma_brucei_TREU927 | product=elongation factor 1 gamma, putative | location=Tb927_11_v5.1:3538113-3539406(-) | length=404 | sequence_SO=chromosome | SO=protein_coding;>Tb927.11.13090 | organism=Trypanosoma_brucei_TREU927	2	38	38	38	35	30	33	33	34	34	33	34	34	36	34	33	34	35	34	34	35	30	33	33	34	34	33	34	34	36	34	33	34	35	34	34	35	30	33	33	34	34	33	34	34
Tb927.11.13200	6	6	6	>Tb927.11.13200 | organism=Trypanosoma_brucei_TREU927 | product=hypothetical protein, conserved | location=Tb927_11_v5.1:3541234-3542646(-) | length=470 | sequence_SO=chromosome | SO=protein_coding	1	6	6	6	5	5	4	4	2	4	3	2	4	5	4	3	5	4	3	5	5	5	4	4	2	4	3	2	4	5	4	3	5	4	3	5	5	5	4	4	2	4	3	2	4
Tb927.11.13230	14	14	14	>Tb927.11.13230 | organism=Trypanosoma_brucei_TREU927 | product=hypothetical protein, conserved | location=Tb927_11_v5.1:3548093-3548743(-) | length=216 | sequence_SO=chromosome | SO=protein_coding	1	14	14	14	13	13	12	11	11	11	13	9	13	13	12	11	11	13	13	12	13	13	12	11	11	11	13	9	13	13	12	11	11	13	13	12	13	13	12	11	11	11	13	9	13
Tb927.11.13240	2	2	2	>Tb927.11.13240 | organism=Trypanosoma_brucei_TREU927 | product=RNA polymerase subunit, putative (RPC25) | location=Tb927_11_v5.1:3550489-3552403(-) | length=247 | sequence_SO=chromosome | SO=protein_coding	1	2	2	2	2	0	1	1	1	0	0	1	2	2	0	2	1	1	1	1	2	0	1	1	1	0	0	1	2	2	0	2	1	1	1	1	2	0	1	1	1	0	0	1	2
Tb927.11.13250	20	20	20	>Tb927.11.13250 | organism=Trypanosoma_brucei_TREU927 | product=eukaryotic translation initiation factor 2 gamma, putative (eIF-2-gamma) | location=Tb927_11_v5.1:3552393-3553826(-) | length=477 | sequence_SO=chromosome | SO=protein_coding	1	20	20	20	16	13	16	15	16	17	16	16	16	15	17	17	17	16	15	14	16	13	16	15	16	17	16	16	16	15	17	17	17	16	15	14	16	13	16	15	16	17	16	16	16
Tb927.11.13270	6	6	6	>Tb927.11.13270 | organism=Trypanosoma_brucei_TREU927 | product=hypothetical protein, conserved | location=Tb927_11_v5.1:3559065-3559877(-) | length=270 | sequence_SO=chromosome | SO=protein_coding	1	6	6	6	5	6	4	5	6	4	5	4	5	6	5	6	4	6	5	6	5	6	4	5	6	4	5	4	5	6	5	6	4	6	5	6	5	6	4	5	6	4	5	4	5
Tb927.11.13280	12	12	12	>Tb927.11.13280 | organism=Trypanosoma_brucei_TREU927 | product=mitochondrial RNA binding protein 2 (GBP25) | location=Tb927_11_v5.1:3562194-3562868(-) | length=224 | sequence_SO=chromosome | SO=protein_coding	1	12	12	12	10	11	10	11	11	11	11	10	11	11	11	10	11	11	11	11	10	11	10	11	11	11	11	10	11	11	11	10	11	11	11	11	10	11	10	11	11	11	11	10	11
Tb927.11.13290	4	4	4	>Tb927.11.13290 | organism=Trypanosoma_brucei_TREU927 | product=mitochondrial import inner membrane translocase subunit tim17 (Tim17) | location=Tb927_11_v5.1:3563635-3564093(-) | length=152 | sequence_SO=chromosome | SO=protein_coding	1	4	4	4	4	4	3	3	1	2	3	3	3	2	3	1	3	3	2	2	4	4	3	3	1	2	3	3	3	2	3	1	3	3	2	2	4	4	3	3	1	2	3	3	3
Tb927.11.1330	4	4	4	>Tb927.11.1330 | organism=Trypanosoma_brucei_TREU927 | product=hypothetical protein, conserved | location=Tb927_11_v5.1:385812-386147(+) | length=111 | sequence_SO=chromosome | SO=protein_coding	1	4	4	4	4	4	4	4	4	4	4	3	4	4	4	4	4	3	4	4	4	4	4	4	4	4	4	3	4	4	4	4	4	3	4	4	4	4	4	4	4	4	4	3	4
Tb927.11.13300	3	3	3	>Tb927.11.13300 | organism=Trypanosoma_brucei_TREU927 | product=hypothetical protein, conserved | location=Tb927_11_v5.1:3564685-3565155(-) | length=156 | sequence_SO=chromosome | SO=protein_coding	1	3	3	3	3	3	3	3	3	3	3	3	3	3	3	3	2	3	3	2	3	3	3	3	3	3	3	3	3	3	3	3	2	3	3	2	3	3	3	3	3	3	3	3	3
Tb927.11.13340	6	6	6	>Tb927.11.13340 | organism=Trypanosoma_brucei_TREU927 | product=hypothetical protein, conserved | location=Tb927_11_v5.1:3572851-3575310(-) | length=819 | sequence_SO=chromosome | SO=protein_coding	1	6	6	6	4	4	4	4	2	4	2	2	3	3	3	4	3	4	4	3	4	4	4	4	2	4	2	2	3	3	3	4	3	4	4	3	4	4	4	4	2	4	2	2	3
Tb927.11.13360	36	36	36	>Tb927.11.13360 | organism=Trypanosoma_brucei_TREU927 | product=AAA ATPase, putative | location=Tb927_11_v5.1:3579889-3583734(-) | length=1281 | sequence_SO=chromosome | SO=protein_coding	1	36	36	36	22	19	24	23	23	27	20	19	21	22	23	19	20	19	23	21	22	19	24	23	23	27	20	19	21	22	23	19	20	19	23	21	22	19	24	23	23	27	20	19	21
Tb927.11.13380	20	20	20	>Tb927.11.13380 | organism=Trypanosoma_brucei_TREU927 | product=regulator of nonsense transcripts 1, putative | location=Tb927_11_v5.1:3585269-3591349(-) | length=2026 | sequence_SO=chromosome | SO=protein_coding	1	20	20	20	8	3	7	9	7	11	9	14	8	8	8	6	12	7	8	8	8	3	7	9	7	11	9	14	8	8	8	6	12	7	8	8	8	3	7	9	7	11	9	14	8
Tb927.11.13400	14	14	14	>Tb927.11.13400 | organism=Trypanosoma_brucei_TREU927 | product=hypothetical protein, conserved | location=Tb927_11_v5.1:3593699-3595681(-) | length=660 | sequence_SO=chromosome | SO=protein_coding	1	14	14	14	12	11	11	12	12	13	9	11	10	11	12	12	11	9	11	12	12	11	11	12	12	13	9	11	10	11	12	12	11	9	11	12	12	11	11	12	12	13	9	11	10
Tb927.11.13460	7	7	7	>Tb927.11.13460 | organism=Trypanosoma_brucei_TREU927 | product=hypothetical protein, conserved | location=Tb927_11_v5.1:3602632-3604191(-) | length=519 | sequence_SO=chromosome | SO=protein_coding	1	7	7	7	6	4	6	6	6	6	4	5	6	6	6	6	5	6	5	5	6	4	6	6	6	6	4	5	6	6	6	6	5	6	5	5	6	4	6	6	6	6	4	5	6
Tb927.11.13470	7	7	7	>Tb927.11.13470 | organism=Trypanosoma_brucei_TREU927 | product=hypothetical protein, conserved | location=Tb927_11_v5.1:3605054-3605764(-) | length=236 | sequence_SO=chromosome | SO=protein_coding	1	7	7	7	5	2	1	2	3	5	4	3	3	3	3	3	5	2	2	1	5	2	1	2	3	5	4	3	3	3	3	3	5	2	2	1	5	2	1	2	3	5	4	3	3
Tb927.11.13490	6	6	6	>Tb927.11.13490 | organism=Trypanosoma_brucei_TREU927 | product=hypothetical protein, conserved | location=Tb927_11_v5.1:3607898-3609976(-) | length=371 | sequence_SO=chromosome | SO=protein_coding	1	6	6	6	4	4	4	5	3	3	4	4	4	4	3	4	3	2	4	4	4	4	4	5	3	3	4	4	4	4	3	4	3	2	4	4	4	4	4	5	3	3	4	4	4
Tb927.11.13500	53	53	53	>Tb927.11.13500 | organism=Trypanosoma_brucei_TREU927 | product=par1 | location=Tb927_11_v5.1:3609631-3611713(-) | length=592 | sequence_SO=chromosome | SO=protein_coding	1	53	53	53	48	49	48	50	50	49	49	49	52	48	51	49	51	50	51	51	48	49	48	50	50	49	49	49	52	48	51	49	51	50	51	51	48	49	48	50	50	49	49	49	52
Tb927.11.13520	38	38	38	>Tb927.11.13520 | organism=Trypanosoma_brucei_TREU927 | product=hypothetical protein, conserved | location=Tb927_11_v5.1:3614758-3617607(-) | length=949 | sequence_SO=chromosome | SO=protein_coding	1	38	38	38	26	21	24	26	25	23	24	18	23	20	22	23	24	22	26	23	26	21	24	26	25	23	24	18	23	20	22	23	24	22	26	23	26	21	24	26	25	23	24	18	23
Tb927.11.13580	3	3	3	>Tb927.11.13580 | organism=Trypanosoma_brucei_TREU927 | product=ubiquinone biosynthesis protein-like protein | location=Tb927_11_v5.1:3627923-3628672(-) | length=249 | sequence_SO=chromosome | SO=protein_coding	1	3	3	3	3	3	3	3	3	3	2	3	3	3	2	2	3	2	2	2	3	3	3	3	3	3	2	3	3	3	2	2	3	2	2	2	3	3	3	3	3	3	2	3	3
Tb927.11.1360	11	11	11	>Tb927.11.1360 | organism=Trypanosoma_brucei_TREU927 | product=hypothetical protein, conserved | location=Tb927_11_v5.1:394933-396639(+) | length=568 | sequence_SO=chromosome | SO=protein_coding	1	11	11	11	6	2	4	4	6	7	4	7	6	6	5	7	7	5	4	5	6	2	4	4	6	7	4	7	6	6	5	7	7	5	4	5	6	2	4	4	6	7	4	7	6
Tb927.11.13610	6	6	6	>Tb927.11.13610 | organism=Trypanosoma_brucei_TREU927 | product=hypothetical protein, conserved | location=Tb927_11_v5.1:3631696-3632152(-) | length=137 | sequence_SO=chromosome | SO=protein_coding	1	6	6	6	5	5	6	6	5	6	4	3	6	5	6	6	6	5	5	5	5	5	6	6	5	6	4	3	6	5	6	6	6	5	5	5	5	5	6	6	5	6	4	3	6
Tb927.11.13640	13	13	13	>Tb927.11.13640 | organism=Trypanosoma_brucei_TREU927 | product=J-binding protein (JBP1) | location=Tb927_11_v5.1:3635538-3638057(-) | length=839 | sequence_SO=chromosome | SO=protein_coding	1	13	13	13	4	4	4	4	3	8	5	6	8	8	6	5	8	7	5	6	4	4	4	4	3	8	5	6	8	8	6	5	8	7	5	6	4	4	4	4	3	8	5	6	8
Tb927.11.13660	2	2	2	>Tb927.11.13660 | organism=Trypanosoma_brucei_TREU927 | product=hypothetical protein, conserved | location=Tb927_11_v5.1:3639296-3639703(-) | length=135 | sequence_SO=chromosome | SO=protein_coding	1	2	2	2	2	2	2	2	2	1	2	1	2	2	1	1	2	2	2	2	2	2	2	2	2	1	2	1	2	2	1	1	2	2	2	2	2	2	2	2	2	1	2	1	2
Tb927.11.13670	52	52	52	>Tb927.11.13670 | organism=Trypanosoma_brucei_TREU927 | product=hypothetical protein, conserved | location=Tb927_11_v5.1:3640046-3644920(-) | length=1624 | sequence_SO=chromosome | SO=protein_coding	1	52	52	52	34	33	27	25	32	32	21	36	30	26	32	31	32	32	34	30	34	33	27	25	32	32	21	36	30	26	32	31	32	32	34	30	34	33	27	25	32	32	21	36	30
Tb927.11.13680	9	9	9	>Tb927.11.13680 | organism=Trypanosoma_brucei_TREU927 | product=hypothetical protein, conserved | location=Tb927_11_v5.1:3645493-3646512(-) | length=339 | sequence_SO=chromosome | SO=protein_coding	1	9	9	9	6	4	1	4	4	3	5	4	3	5	0	2	5	3	4	6	6	4	1	4	4	3	5	4	3	5	0	2	5	3	4	6	6	4	1	4	4	3	5	4	3
Tb927.11.13690.1;Tb927.11.13690.2	4;4	4;4	4;4	>Tb927.11.13690.1 | organism=Trypanosoma_brucei_TREU927 | product=unspecified product | location=Tb927_11_v5.1:3646822-3648295(-) | length=169 | sequence_SO=chromosome | SO=protein_coding;>Tb927.11.13690.2 | organism=Trypanosoma_brucei_TREU927 | product=un	2	4	4	4	3	4	3	3	4	3	4	1	4	4	4	4	3	3	4	3	3	4	3	3	4	3	4	1	4	4	4	4	3	3	4	3	3	4	3	3	4	3	4	1	4
Tb927.11.1370	6	6	6	>Tb927.11.1370 | organism=Trypanosoma_brucei_TREU927 | product=glutaredoxin, putative | location=Tb927_11_v5.1:397850-398137(+) | length=95 | sequence_SO=chromosome | SO=protein_coding	1	6	6	6	3	4	5	5	3	3	4	3	2	4	3	3	3	2	3	4	3	4	5	5	3	3	4	3	2	4	3	3	3	2	3	4	3	4	5	5	3	3	4	3	2
Tb927.11.13750	10	9	9	>Tb927.11.13750 | organism=Trypanosoma_brucei_TREU927 | product=small GTPase, putative,ras-related rab-4 (RAB4) | location=Tb927_11_v5.1:3668958-3670113(+) | length=198 | sequence_SO=chromosome | SO=protein_coding	1	10	9	9	7	6	8	7	8	8	6	6	7	7	7	8	6	7	8	6	6	5	7	6	7	7	5	5	6	6	6	7	5	6	7	5	6	5	7	6	7	7	5	5	6
Tb927.11.13770	3	3	3	>Tb927.11.13770 | organism=Trypanosoma_brucei_TREU927 | product=hypothetical protein, conserved | location=Tb927_11_v5.1:3671442-3672540(+) | length=357 | sequence_SO=chromosome | SO=protein_coding	1	3	3	3	3	2	1	1	3	1	2	1	1	1	1	2	1	1	1	2	3	2	1	1	3	1	2	1	1	1	1	2	1	1	1	2	3	2	1	1	3	1	2	1	1
Tb927.11.13780	9	9	9	>Tb927.11.13780 | organism=Trypanosoma_brucei_TREU927 | product=profilin | location=Tb927_11_v5.1:3673050-3673502(+) | length=150 | sequence_SO=chromosome | SO=protein_coding	1	9	9	9	9	9	9	9	9	9	9	9	9	9	9	9	9	9	9	9	9	9	9	9	9	9	9	9	9	9	9	9	9	9	9	9	9	9	9	9	9	9	9	9	9
[truncated: 2,528 more rows]
[truncated: 160 more columns]

## Sheet: BSF 427 vs AAC DKO_all 
Protein.IDs	Fasta.headers	log10.pvalue_BSF 427_AAC DKO	log2 fold change difference_BSF 427_AAC DKO	fold change BSF 427 vs AAC DKO	fold change AAC DKO vs BSF 427
[truncated: 3,654 more rows]

[truncated: 3 more sheets: AAC DKO vs BSF 427_p>0.05 , SCoAS DKO vs BSF 427_all, SCoAS DKO vs BSF 427_p>0.05]
