# Supplementary material for: Mitochondrion of the Trypanosoma brucei long slender bloodstream form is capable of ATP production by substrate-level phosphorylation
Source: PLoS Pathog. 2023 Oct 11;19(10):e1011699. doi: 10.1371/journal.ppat.1011699 (PMC10593219; doi:10.1371/journal.ppat.1011699)
Supplement: S2 Table — LC-MS metabolomic data. (XLSX) [file ppat.1011699.s004.xlsx]

## Sheet: SUMMARY
Table S2_MX AAC DKO						Metabolite Identification						Metabolic trends
						Accurate mass	Spectrum	Separation	Chemical	Spectrum	Library	AAC-DKO/BF-WT
Metabolite Name	Biochemical Pathway	KEGG ID	RT [min]	Chemical formula	Ionization Mode	[M+H]+ or [M-H]-	ESI HRMS	RT	Standard	MS/MS	Online Reference	log2FoldCh.*	Welch's T-Test (pValue)	-log10 pValue*
METABOLITES of GLYCOLYSIS, GLUCONEOGENESIS, and PENTOSE PHOSPHATE PATHWAY
Trehalose	Glycolysis-PPP	C01083	11.1	C12H22O11	negESI	341.109	y	y	y	y	y	0.227576	0.0494171	1.30612
UDP-glucose and UDP-galactose	Glycolysis-PPP	C00029; C00052	11.5	C15H22N2O17P2	negESI	563.032	y	y	n	n	n	0.210039	0.00114877	2.93977
Glucose	Glycolysis-PPP	C00267	10.3	C6H12O6	negESI	179.056	y	y	y	y	y	0.183421	0.376294	0.424473
Glucose-6-phosphate	Glycolysis-PPP	C00668	12.1	C6H13O9P	negESI	259.022	y	y	y	y	y	-0.245153	0.302403	0.519414
Fructose-6-phosphate and Glucose-1-phosphate	Glycolysis-PPP	C00103; C00085	11.4	C6H13O9P	negESI	259.022	y	y	y	y	y	-0.0144932	0.416767	0.380106
Fructose-1,6-diphosphate and Inositol-bisphosphate	Glycolysis-PPP	C00354; C01220	12.9	C6H14O12P2	negESI	338.989	y	y	y	y	y	0.713885	0.0295297	1.52974
Glyceraldehyde-3-phosphate	Glycolysis-PPP	C00118	11.2	C3H7O6P	negESI	168.991	y	y	y	y	y	0.215953	0.0340257	1.46819
2- and 3-phosphoglyceric acid	Glycolysis-PPP	C00631; C00197	11.9	C3H7O7P	negESI	184.986	y	y	n	n	y	0.112334	0.370365	0.43137
Glyceric acid	Glycolysis-PPP	C00258	8	C3H6O4	negESI	105.019	y	y	y	y	y	0.395937	0.0113694	1.94426
Phosphoenolpyruvic acid	Glycolysis-PPP	C00074	12.5	C3H5O6P	negESI	166.975	y	y	y	y	y	0.0752898	0.477993	0.320579
Pyruvic acid	Glycolysis-PPP	C00022	5.5	C3H4O3	negESI	87.0088	y	y	y	y	y	0.082017	0.355548	0.449102
Lactic acid	Glycolysis-PPP	C00186	6.3	C3H6O3	negESI	89.0244	y	y	y	y	y	0.104717	0.310001	0.508637
Acetyl-CoA	Glycolysis-PPP	C00024	8.5	C23H38N7O17P3S	posESI	810.133	y	y	y	y	y	0.161497	0.524455	0.280292
Glucono-1,5,-lactone	Glycolysis-PPP	C00198	7.3	C6H10O6	negESI	177.041	y	y	y	y	y	0.432698	0.0550226	1.25946
Gluconic acid	Glycolysis-PPP	C00257	9.8	C6H12O7	negESI	195.051	y	y	y	y	y	0.0428622	0.369938	0.431871
Glucono-1,5-lactone-6-phosphate	Glycolysis-PPP	C01236	11	C6H11O9P	negESI	257.007	y	y	y	y	y	0.453061	0.00486437	2.31297
6-Phosphogluconic acid	Glycolysis-PPP	C00345	12.5	C6H13O10P	negESI	275.017	y	y	y	y	y	-0.0483917	0.678453	0.16848
Ribulose-5-phosphate	Glycolysis-PPP	C00199	11.2	C5H11O8P	negESI	229.012	y	y	y	y	y	-0.0921824	0.415073	0.381876
Ribose-5-phosphate	Glycolysis-PPP	C00117	11.3	C5H11O8P	negESI	229.012	y	y	y	y	y	-0.152669	0.330967	0.480215
Erythrose-4-phosphate	Glycolysis-PPP	C00279	11.6	C4H9O7P	negESI	199.001	y	y	y	y	y	-0.310462	0.234657	0.629566
Sedoheptulose-7-phosphate	Glycolysis-PPP	C05382	11.4	C7H15O10P	negESI	289.033	y	y	y	y	y	0.0213423	0.968556	0.0138754
Sedoheptulose	Glycolysis-PPP	C08355	12.6	C7H14O7	negESI	209.067	y	y	n	n	n	0.294407	0.270255	0.568226
Octulose-8-phosphate	Glycolysis-PPP	NA	11.5	C8H17O11P	negESI	319.044	y	y	n	n	n	0.203578	0.315551	0.500931
Nonulose-9-phosphate	Glycolysis-PPP	NA	11.54	C9H19O12P	negESI	349.054	y	y	n	n	n	0.363568	0.00874415	2.05828
Octulose-1,8-bisphosphate	Glycolysis-PPP	NA	13.2	C8H18O14P2	negESI	399.01	y	y	n	n	n	0.198097	0.380951	0.419131
Nonulose-1,9-bisphosphate	Glycolysis-PPP	NA	11.1	C9H20O15P2	negESI	429.02	y	y	n	n	n	-0.120239	0.512281	0.290492
Ribose	Glycolysis-PPP	C00121	7.8	C5H10O5	negESI	149.046	y	y	y	y	y	-2.74378	0.000982963	3.00746
Ribulose	Glycolysis-PPP	C00309	7.3	C5H10O5	negESI	149.046	y	y	y	y	y	-1.02397	0.33659	0.472898
Fructose-1-phosphate	Glycolysis-PPP	C01094	11.4	C6H13O9P	negESI	259.022	y	y	y	y	y	-0.454632	0.359881	0.443841
Glycerol-3-phosphate nad Glycerol-1-phosphate	Glycolysis-PPP	C00093; C00623	10.4	C3H9O6P	negESI	171.006	y	y	y	y	y	-0.205096	0.114839	0.93991
Fructose	Glycolysis-PPP	C00095	9.2	C6H12O6	negESI	179.056	y	y	y	y	y	0.136635	0.554708	0.255936
UDP (Uridine 5'-diphosphate)	Glycolysis-PPP	C00015	11.5	C9H14N2O12P2	negESI	402.995	y	y	y	y	y	0.279156	0.061086	1.21406
UTP (Uridine 5'-triphosphate)	Glycolysis-PPP	C00075	12.6	C9H15N2O15P3	negESI	482.961	y	y	n	n	n	0.544582	0.0350813	1.45492
METABOLITES of the TCA CYCLE
Malic acid	TCA Cycle	C00149	11.3	C4H6O5	negESI	133.014	y	y	y	y	y	-0.311321	0.0414364	1.38262
Fumaric acid	TCA Cycle	C00122	11.4	C4H4O4	negESI	115.004	y	y	y	y	y	-0.352596	0.129831	0.886622
Succinic acid	TCA Cycle	C00042	10.8	C4H4O4	negESI	117.019	y	y	y	y	y	-0.290117	0.206837	0.684371
Citric acid and Isocitric acid	TCA Cycle	C00158; C00311	12.8	C6H8O7	negESI	191.02	y	y	y	y	y	0.0164858	0.727653	0.138076
cis-Aconitic acid	TCA Cycle	C00417	12.6	C6H6O6	negESI	173.009	y	y	y	y	y	0.171449	0.231524	0.635403
L-Phenylalanine	TCA Cycle	C00079	6	C9H11NO2	negESI	164.072	y	y	y	y	y	-0.303882	0.0118717	1.92549
Acetoacetic acid	TCA Cycle	C00164	5.3	C4H6O3	negESI	101.024	y	y	y	y	y	-0.0818766	0.44059	0.355965
Itaconic acid	TCA Cycle	C00490	10.7	C5H6O4	negESI	129.019	y	y	y	y	y	0.000526171	0.649164	0.187645
(R and S)-2-Hydroxyglutaric acid and 3-Hydroxyglutaric acid	TCA Cycle	C01087; C03196	10.8	C5H8O5	negESI	147.03	y	y	y	y	y	0.00817521	0.653295	0.184891
2-Amino-3-oxoadipic acid	TCA Cycle	C05520	10.3	C6H9NO5	negESI	174.041	y	y	n	n	n	0.0383614	0.605572	0.217834
Phosphoric acid (Phosphate)	TCA Cycle	C00009	10.7	H3PO4	negESI	96.9696	y	y	y	y	y	0.139133	0.821644	0.0853161
Sulfuric acid (Sulfate)	TCA Cycle	C00059	12.5	H2SO4	negESI	96.9601	y	y	y	y	y	-0.394047	0.987825	0.00532013
Coenzyme A	TCA Cycle	C00010	9	C21H36N7O16P3S	negESI	766.108	y	y	n	n	n	0.627669	0.457668	0.339449
COFACTORS and VITAMINS
NAD+ (Nicotinamide adenine dinucleotide)	Cofactors	C00003	9.5	C21H27N7O14P2	posESI	665.124	y	y	y	y	y	0.18818	0.29406	0.531564
NADH (Reduced nicotinamide adenine dinucleotide)	Cofactors	C00004	9.2	C21H29N7O14P2	negESI	664.117	y	y	y	y	y	0.52726	0.718053	0.143844
NADP+ (Nicotinamide adenine dinucleotide phosphate)	Cofactors	C00006	11.6	C21H29N7O17P3	negESI	742.068	y	y	y	y	y	0.612381	0.0135836	1.86699
NADPH (Reduced nicotinamide adenine dinucleotide phosphate)	Cofactors	C00005	12.1	C21H30N7O17P3	negESI	744.084	y	y	y	y	y	-0.0406065	0.952615	0.0210827
FAD (Flavin adenine dinucleotide)	Cofactors	C00016	7.7	C27H35N9O15P2	negESI	784.15	y	y	y	y	y	0.170149	0.0508442	1.29376
Nicotinamide	Cofactors	C00153	4.5	C6H6N2O	posESI	123.055	y	y	n	n	y	0.288916	0.312423	0.505256
Riboflavin, Vitamin B2	Cofactors	C00255	5.2	C17H20N4O6	posESI	377.146	y	y	y	y	y	-0.464233	0.0216821	1.6639
Nicotinic acid, Niacin, Vitamin B3	Cofactors	C00253	4.8	C6H5NO2	negESI	124.039	y	y	y	y	y	0.153806	0.107996	0.966594
Pantothenic acid, Vitamin B5	Cofactors	C00864	5.4	C9H17NO5	negESI	218.103	y	y	y	y	y	0.495008	0.0318319	1.49714
N-(4-Aminobenzoyl)-L-glutamic acid, pABG	Cofactors	NA	10.1	C12H14N2O5	negESI	265.083	y	y	y	y	y	0.19983	0.555087	0.255639
4-Aminobenzoic acid	Cofactors	C00568	7.5	C7H7NO2	posESI	138.055	y	y	y	y	y	-0.181308	0.548689	0.260674
GLUTAMINE and GLUTAMIC ACID METABOLISM
L-Glutamine	Gln-Glu metabolism	C00064	9.9	C5H10N2O3	negESI	145.062	y	y	y	y	y	-0.236235	0.0485935	1.31342
5-Aminolevulinic acid	Gln-Glu metabolism	C00430	8.8	C5H9NO3	negESI	130.051	y	y	y	y	y	-0.133663	0.359819	0.443915
2-Oxoglutaric acid	Gln-Glu metabolism	C00026	11	C5H6O5	negESI	145.014	y	y	y	y	y	-0.085718	0.405734	0.391758
L-Glutamic acid	Gln-Glu metabolism	C00025	10	C5H9NO4	negESI	146.046	y	y	y	y	y	-0.0645567	0.403705	0.393936
N-Acetylglutamic acid	Gln-Glu metabolism	C00624	9.8	C7H11NO5	negESI	188.056	y	y	y	y	y	0.218513	0.194937	0.710106
Glutaminylhydroxyproline	Gln-Glu metabolism	NA	6.2	C10H17N3O5	negESI	258.11	y	y	n	n	y	1.62218	0.25811	0.588196
LEUCINE (ISOLEUCINE) and VALINE METABOLISM
L-Leucine	Leu-Val metabolism	C00123	6.8	C6H13NO2	negESI	130.087	y	y	y	y	y	0.37885	0.0304942	1.51578
L-Isoleucine	Leu-Val metabolism	C00407	7.2	C6H13NO2	negESI	130.087	y	y	y	y	y	0.613905	0.000295673	3.52919
L-Valine	Leu-Val metabolism	C00183	8.4	C5H11NO2	negESI	116.072	y	y	y	y	y	0.363835	0.0154431	1.81127
2-Isopropylmalic acid	Leu-Val metabolism	C02504	8.2	C7H12O5	negESI	175.061	y	y	n	n	n	-0.153729	0.79365	0.100371
4-Aminobutyric_acid	Leu-Val metabolism	C00334	10.7	C4H9NO2	negESI	102.056	y	y	y	y	y	0.0621097	0.794482	0.0999157
Betaine	Leu-Val metabolism	C00719	7.2	C5H11NO2	negESI	116.072	y	y	y	y	y	0.111547	0.379025	0.421332
(2S)-3-hydroxy-2-methylpropanoic acid	Leu-Val metabolism	C06001	10.7	C4H8O3	negESI	103.04	y	y	n	n	n	0.131594	0.245924	0.609199
(3S)-3-Methyl-2-oxopentanoic acid	Leu-Val metabolism	C00671	3	C6H10O3	negESI	129.056	y	y	n	n	n	0.230824	0.201566	0.695582
2-Oxoisovaleric acid	Leu-Val metabolism	C00141	3.2	C5H8O3	negESI	115.04	y	y	n	n	n	0.285217	0.134489	0.871312
(S)-2-Acetyl-2-hydroxybutyric acid	Leu-Val metabolism	C06006	5.2	C6H10O4	negESI	145.051	y	y	n	n	n	0.872298	0.0291946	1.5347
PROLINE METABOLISM
L-Proline	Proline metabolism	C00148	8.5	C5H9NO2	negESI	114.056	y	y	y	y	y	0.0818424	0.0918933	1.03672
L-Arginine	Proline metabolism	C00062	16.9	C6H14N4O2	negESI	173.104	y	y	y	y	y	0.0653497	0.344788	0.462448
L-Ornithine	Proline metabolism	C00077	15.2	C5H12N2O2	negESI	131.083	y	y	y	y	y	-0.37193	0.0360674	1.44289
Prolyl-leucine	Proline metabolism	C02186	4.4	C11H20N2O3	negESI	227.14	y	y	y	y	y	-0.520982	0.0792191	1.10117
Citraconic, 2-Methylmaleic acid	Proline metabolism	C02226	7.8	C5H6O4	negESI	129.019	y	y	y	y	y	-0.0506583	0.955334	0.0198446
Pyrroline-3-OH-5-carboxylic acid	Proline metabolism	C04281	10	C5H7NO3	negESI	128.035	y	y	n	n	n	-0.0202655	0.914987	0.0385852
Glutaconic acid	Proline metabolism	C02214	11	C5H6O4	negESI	129.019	y	y	y	y	y	-0.00630575	0.740408	0.130529
5-Amino-2-oxopentanoic acid	Proline metabolism	C01110	10	C5H9NO3	negESI	130.051	y	y	n	n	n	0.083368	0.912184	0.0399175
cis and trans-4-Hydroxy-L-proline	Proline metabolism	C01015; C01157	9.6	C5H9NO3	negESI	130.051	y	y	y	y	y	0.161711	0.480807	0.318029
Pyroglutamic acid	Proline metabolism	C01879	6.8	C5H7NO3	negESI	128.035	y	y	y	y	y	0.216478	0.320776	0.493798
Acetylpyruvic acid	Proline metabolism	C02132	7.8	C5H6O4	negESI	129.019	y	y	n	n	n	0.30837	0.0070392	2.15248
Pyrroline-5-carboxylic acid	Proline metabolism	C04322	10.5	C5H7NO5	negESI	112.04	y	y	n	n	n	0.560234	0.122914	0.910397
SERINE, THREONINE, ALANINE and ASPARTIC ACID METABOLISM
L-Serine	Ser-Thr-Ala-Asp metabolism	C00065	10.6	C3H7NO3	negESI	104.035	y	y	y	y	y	0.0901455	0.232886	0.632856
L-Threonine	Ser-Thr-Ala-Asp metabolism	C00188	9.8	C4H9NO3	negESI	118.051	y	y	y	y	y	-0.0499519	0.923579	0.034526
L-Aspartic acid	Ser-Thr-Ala-Asp metabolism	C00049	10.6	C4H7NO4	negESI	132.03	y	y	y	y	y	0.146355	0.279871	0.553042
L-Asparagine	Ser-Thr-Ala-Asp metabolism	C00152	10.2	C4H8N2O3	negESI	131.046	y	y	y	y	y	0.0363168	0.262668	0.580593
L-Cystathionine	Ser-Thr-Ala-Asp metabolism	C02291	11.5	C7H14N2O4S	negESI	221.06	y	y	y	y	y	0.387023	0.000572183	3.24247
L-Homoserine	Ser-Thr-Ala-Asp metabolism	C00263	10.4	C4H9NO3	negESI	118.051	y	y	y	y	y	-0.0507893	0.91714	0.0375643
2-Oxosuccinamic acid	Ser-Thr-Ala-Asp metabolism	C02362	6.9	C4H5NO4	negESI	130.015	y	y	n	n	n	-0.198262	0.631147	0.199869
3-Phosphohydroxypyruvic acid	Ser-Thr-Ala-Asp metabolism	C03232	11.2	C3H5O7P	negESI	182.97	y	y	n	n	n	-0.189013	0.294901	0.530323
Adenylosuccinic acid	Ser-Thr-Ala-Asp metabolism	C03794	13.1	C14H18N5O11P	negESI	462.067	y	y	n	n	n	-0.146076	0.531019	0.27489
Alanylglycine	Ser-Thr-Ala-Asp metabolism	NA	7.8	C5H10N2O3	negESI	145.062	y	y	y	y	y	-0.115019	0.54757	0.26156
Dihydrouracil	Ser-Thr-Ala-Asp metabolism	C00429	10.3	C4H6N2O2	negESI	113.036	y	y	n	n	n	0.028558	0.243848	0.612881
3-Phosphoglyceric acid	Ser-Thr-Ala-Asp metabolism	C00197	11.9	C3H7O7P	negESI	184.986	y	y	y	y	y	0.058056	0.496992	0.303651
Carbamoyl-3-alanine	Ser-Thr-Ala-Asp metabolism	C02642	8.6	C4H8N2O3	negESI	131.046	y	y	n	n	n	0.0590056	0.540565	0.267152
N-Acetyl-L-aspartic acid	Ser-Thr-Ala-Asp metabolism	C01042	10.3	C6H9NO5	negESI	174.041	y	y	y	y	y	0.150074	0.177198	0.751541
N2 and N4-Acetyl-L-2,4-diaminobutanoic acid	Ser-Thr-Ala-Asp metabolism	C06442; C19929	4.2	C6H12N2O3	negESI	159.077	y	y	n	n	n	0.259975	0.0819095	1.08667
Malonic semialdehyde	Ser-Thr-Ala-Asp metabolism	C00222	4.2	C3H4O3	negESI	87.0088	y	y	n	n	n	0.508655	0.344857	0.462361
TYROSINE METABOLISM
L-Tyrosine	Tyr metabolism	C00082	8.2	C9H11NO3	negESI	180.067	y	y	y	y	y	-0.122784	0.558605	0.252895
Hordenine	Tyr metabolism	C06199	27.4	C10H15NO	posESI	166.123	y	y	y	y	y	-0.0264119	0.516599	0.286846
Tyramine	Tyr metabolism	C00483	27.4	C8H11NO	posESI	138.091	y	y	y	y	y	-0.0137259	0.540255	0.267402
N-Methyltyramine	Tyr metabolism	C02442	27.4	C9H13NO	posESI	152.107	y	y	n	n	n	0.00244369	0.789631	0.102576
Noradrenaline	Tyr metabolism	C00547	15.7	C8H11NO3	posESI	170.081	y	y	y	y	y	0.102272	0.205767	0.686624
L-Dihydroxyphenylalanine	Tyr metabolism	C00355	10.8	C9H11NO4	posESI	198.076	y	y	y	y	y	0.481724	0.0233997	1.63079
Homovanillic acid	Tyr metabolism	C05582	9	C9H10O4	negESI	181.051	y	y	n	n	n	0.881965	0.0265796	1.57545
ADDITIONAL METABOLITES
L-Glutathione oxidized (GSSG)	Other metabolites	C00127	12.1	C20H32N6O12S2	negESI	611.145	y	y	y	y	y	-0.166631	0.421361	0.375346
L-Glutathione reduced (GSH)	Other metabolites	C00051	10	C10H17N3O6S	negESI	306.077	y	y	y	y	y	0.305573	0.68075	0.167013
Thiamine diphosphate (Thiamine pyrophosphate)	Other metabolites	C00068	10	C12H19N4O7P2S	posESI	425.044	y	y	n	n	n	-0.0203109	0.628034	0.202017
L-Arginine phosphate (Phosphoarginine)	Other metabolites	C05945	12	C6H15N4O5P	posESI	255.085	y	y	y	y	y	0.110071	0.338226	0.470793
L-Cystine	Other metabolites	C00491	11	C6H12N2O4S2	negESI	239.017	y	y	y	y	y	0.18118	0.455327	0.341676
L-Cysteine	Other metabolites	C00097	11	C3H7NO2S	negESI	120.013	y	y	y	y	y	0.231046	0.304788	0.516002
L-Glycine	Other metabolites	C00037	10.6	C2H5NO2	posESI	76.0393	y	y	y	y	y	0.200635	0.183829	0.735587
Uracil	Other metabolites	C00106	6.1	C4H4N2O2	negESI	111.02	y	y	y	y	y	0.23517	0.112837	0.947549
Trypanothione disulfide (Oxidized trypanothione)	Other metabolites	C03170	12.8	C27H47N9O10S2	posESI	724.312	y	y	n	n	n	0.251262	0.132376	0.878189
ADP (Adenosine 5'-diphosphate)	Other metabolites	C00008	11	C10H15N5O10P2	negESI	426.022	y	y	y	y	y	0.142261	0.340789	0.467515
ATP (Adenosine 5'-triphosphate)	Other metabolites	C00002	11.9	C10H16N5O13P3	negESI	505.988	y	y	y	y	y	0.439727	0.0201833	1.69501
GDP (Guanosine 5'-diphosphate)	Other metabolites	C00035	12.8	C10H15N5O11P2	negESI	442.017	y	y	y	y	y	0.279297	0.0220941	1.65572
GTP (Guanosine 5'-triphosphate)	Other metabolites	C00044	13.7	C10H16N5O14P3	negESI	521.983	y	y	y	y	y	0.681434	0.00870112	2.06042
2-Hydroxyethylthiamin diphosphate	Other metabolites	C05125	9.2	C14H23N4O8P2S	posESI	469.071	y	y	n	n	y	0.534325	0.0187133	1.72785
Notes
*Log2 Fold-change and significance cutoffs for differential expression were |2| and -log10 (0.05), respectively												1	log2FoldCh. value ≥ 1; A statistically significant increase (>50% change)
NA - Not Available												0.151	log2FoldCh. value between 0.15 to 1; A mild increase (10 % to 50 %)
RT- Retention time												0	log2FoldCh. value between -0.15 to 0.15; A mild increase/decrease (< 10%) or no-change
Area 4500 are the instruments threshold (electronic noise limit)												-0.1523	log2FoldCh. value between -0.15 to -1; A mild decrease (10 % to 50 %)
												-1.0001	log2FoldCh. value ≤ -1; A statistically significant decrease (>50% change)
												0.0099	p-Value ≤ 0.01
												0.0499	p-Value ≤ 0.05
												0.51	p-Value ≥ 0.05

## Sheet: Glycolysis-PPP
Erythrose-4-phosphate			KEGG:	C00279	HMDB:	1321			Uridine diphosphate glucose			KEGG:	C00029	HMDB:	62573			Uridine 5'-diphosphate			KEGG:	C00015	HMDB:	295			Uridine 5'-triphosphate			KEGG:	C00075	HMDB:	285			Trehalose			KEGG:	C01083	HMDB:	975			Glucose			KEGG:	C00267
									Uridine diphosphate galactose			KEGG:	C00052	HMDB:	302
[M-H]-:	199.001				RT:	11.7386			[M-H]-:	563.032				RT:	11.4318			[M-H]-:	402.995				RT:	11.5286			[M-H]-:	482.961				RT:	12.4299			[M-H]-:	341.109				RT:	10.7851			[M-H]-:	179.056
Standard:	Yes								Standard:	No								Standard:									Standard:	No								Standard:	Yes								Standard:	Yes
	Blank	QC	BF-WT	AAC-DKO						Blank	QC	BF-WT	AAC-DKO						Blank	QC	BF-WT	AAC-DKO						Blank	QC	BF-WT	AAC-DKO						Blank	QC	BF-WT	AAC-DKO						Blank	QC	BF-WT	AAC-DKO
Min	4500	1.39959e+06	1.03564e+06	1.01339e+06					Min	4500	1.56232e+09	1.3472e+09	1.56142e+09					Min	4500	2.34537e+08	1.83286e+08	2.12814e+08					Min	4500	2.62393e+07	1.48074e+07	2.76755e+07					Min	4500	1.11853e+06	1.07111e+06	1.25854e+06					Min	4500	9.8591e+06	8.01461e+06	8.26652e+06
To Q1	0	28884.3	195376	92891.7					To Q1	0	2.5387e+07	1.41992e+07	3.29639e+07					To Q1	0	1.75679e+07	1.86714e+07	2.26722e+07					To Q1	0	5.37186e+06	7.99895e+06	6.6489e+06					To Q1	0	89545.4	61243.5	29517.5					To Q1	0	367332	244583	291443
To Q2	0	44528.4	181717	32922.3					To Q2	0	1.89855e+07	3.9231e+07	2.57599e+07					To Q2	0	6.44498e+06	9.40748e+06	2.10017e+07					To Q2	0	3.85365e+06	2.77793e+06	2.99274e+06					To Q2	0	104622	37262.5	81409.8					To Q2	0	475694	260556	1.11684e+06
To Q3	0	35491.6	233221	52523.3					To Q3	0	1.39115e+07	4.03759e+07	1.48538e+07					To Q3	0	829454	5.57015e+06	1.80075e+07					To Q3	0	2.46789e+06	773860	3.01494e+06					To Q3	0	130786	37144.3	109211					To Q3	0	455949	730981	2.10658e+06
To Max	0	1773.94	349890	151695					To Max	0	1.01652e+07	1.7634e+07	245410					To Max	0	721316	7.15945e+06	1.36896e+07					To Max	0	1.21456e+06	1.98675e+06	6.71551e+06					To Max	0	168038	60888.9	112921					To Max	0	308098	1.65586e+06	3.26065e+06
	Blank	QC	BF-WT	AAC-DKO						Blank	QC	BF-WT	AAC-DKO						Blank	QC	BF-WT	AAC-DKO						Blank	QC	BF-WT	AAC-DKO						Blank	QC	BF-WT	AAC-DKO						Blank	QC	BF-WT	AAC-DKO
Fold Change(log2) (AAC-DKO/BF-WT):				-0.310462					Fold Change(log2) (AAC-DKO/BF-WT):				0.210039					Fold Change(log2) (AAC-DKO/BF-WT):				0.279156					Fold Change(log2) (AAC-DKO/BF-WT):				0.544582					Fold Change(log2) (AAC-DKO/BF-WT):				0.227576					Fold Change(log2) (AAC-DKO/BF-WT):				0.183421
Welch's T-Test (AAC-DKO/BF-WT):				0.234657					Welch's T-Test (AAC-DKO/BF-WT):				0.00114877					Welch's T-Test (AAC-DKO/BF-WT):				0.061086					Welch's T-Test (AAC-DKO/BF-WT):				0.0350813					Welch's T-Test (AAC-DKO/BF-WT):				0.0494171					Welch's T-Test (AAC-DKO/BF-WT):				0.376294
	Blank	QC	BF-WT	AAC-DKO						Blank	QC	BF-WT	AAC-DKO						Blank	QC	BF-WT	AAC-DKO						Blank	QC	BF-WT	AAC-DKO						Blank	QC	BF-WT	AAC-DKO						Blank	QC	BF-WT	AAC-DKO
Average: Median									Average: Median									Average: Median									Average: Median									Average: Median									Average: Median
	4500	1.47301e+06	1.41273e+06	1.1392e+06						4500	1.60669e+09	1.40063e+09	1.62014e+09						4500	2.5855e+08	2.11365e+08	2.56488e+08						4500	3.54648e+07	2.55843e+07	3.73171e+07						4500	1.31269e+06	1.16962e+06	1.36947e+06						4500	1.07021e+07	8.51975e+06	9.6748e+06
Relative Standard Deviation									Relative Standard Deviation									Relative Standard Deviation									Relative Standard Deviation									Relative Standard Deviation									Relative Standard Deviation
	0	0.0371791	0.278477	0.117908						0	0.0186166	0.0381839	0.0216371						0	0.0486137	0.0840085	0.129597						0	0.168992	0.254123	0.212484						0	0.158701	0.0696087	0.108382						0	0.0671244	0.145471	0.291296
Raw data: linear									Raw data: linear									Raw data: linear									Raw data: linear									Raw data: linear									Raw data: linear
	Blank	QC	BF-WT	AAC-DKO						Blank	QC	BF-WT	AAC-DKO						Blank	QC	BF-WT	AAC-DKO						Blank	QC	BF-WT	AAC-DKO						Blank	QC	BF-WT	AAC-DKO						Blank	QC	BF-WT	AAC-DKO
	4500	1.39959e+06	1.03564e+06	1.01339e+06						4500	1.56232e+09	1.3472e+09	1.56142e+09						4500	2.34537e+08	1.83286e+08	2.12814e+08						4500	2.62393e+07	1.48074e+07	2.76755e+07						4500	1.11853e+06	1.07111e+06	1.25854e+06						4500	1.03489e+07	1.09066e+07	1.06945e+07
	4500	1.4381e+06	1.29614e+06	1.13724e+06						4500	1.59617e+09	1.36613e+09	1.60537e+09						4500	2.57961e+08	2.08181e+08	2.43044e+08						4500	3.34018e+07	2.54727e+07	3.65407e+07						4500	1.23792e+06	1.15277e+06	1.2979e+06						4500	1.10554e+07	8.01461e+06	1.5042e+07
	4500	1.50791e+06	1.52932e+06	1.14116e+06						4500	1.61722e+09	1.43513e+09	1.63491e+09						4500	2.59139e+08	2.14548e+08	2.69932e+08						4500	3.75279e+07	2.56959e+07	3.80936e+07						4500	1.38747e+06	1.18647e+06	1.44104e+06						4500	1.14662e+07	8.34072e+06	8.26652e+06
		1.51027e+06	1.99584e+06	1.34342e+06							1.63077e+09	1.45864e+09	1.63524e+09							2.60101e+08	2.24094e+08	2.88185e+08							3.91473e+07	2.83449e+07	4.70476e+07							1.61152e+06	1.26765e+06	1.5916e+06							9.8591e+06	8.69878e+06	8.65511e+06
[truncated: 137 more columns]

## Sheet: TCA
Citric acid			KEGG:	C00158	HMDB:	94			cis-Aconitic acid			KEGG:	C00417	HMDB:	72			Itaconic acid			KEGG:	C00490	HMDB:	2092			Succinic acid			KEGG:	C00042	HMDB:	254			Fumaric acid			KEGG:	C00122	HMDB:	134			Malic acid			KEGG:	C00149
Isocitric acid			KEGG:	C00311	HMDB:	193
[M-H]-:	191.02				RT:	12.8568			[M-H]-:	173.009				RT:	12.6404			[M-H]-:	129.019				RT:	10.6891			[M-H]-:	117.019				RT:	10.6596			[M-H]-:	115.004				RT:	11.2961			[M-H]-:	133.014
Standard:	Yes								Standard:	Yes								Standard:	Yes								Standard:	Yes								Standard:	Yes								Standard:	Yes
	Blank	QC	BF-WT	AAC-DKO						Blank	QC	BF-WT	AAC-DKO						Blank	QC	BF-WT	AAC-DKO						Blank	QC	BF-WT	AAC-DKO						Blank	QC	BF-WT	AAC-DKO						Blank	QC	BF-WT	AAC-DKO
Min	4500	3.29101e+08	2.84055e+08	2.7604e+08					Min	1.16288e+07	1.32435e+07	1.37073e+07	1.48732e+07					Min	4500	4.2901e+08	3.23978e+08	3.88966e+08					Min	4500	2.05262e+09	1.67774e+09	1.68367e+09					Min	4500	1.33295e+08	1.28581e+08	4500					Min	4500	1.74767e+09	1.62572e+09	1.44003e+09
To Q1	0	2.27872e+07	2.30209e+07	3.51679e+07					To Q1	1.32459e+06	1.10857e+06	1.57663e+06	2.35803e+06					To Q1	0	3.05633e+06	3.92133e+07	1.15786e+07					To Q1	0	8.43049e+06	3.04156e+08	2.83758e+07					To Q1	0	3.5458e+06	1.99954e+06	8.05234e+07					To Q1	0	3.52031e+07	4.08892e+07	2.05397e+07
To Q2	0	9.75314e+06	1.35812e+07	1.31335e+07					To Q2	1.32459e+06	1.62265e+06	939926	1.03988e+06					To Q2	0	2.30357e+06	4.48084e+07	7.60423e+06					To Q2	0	2.69473e+07	1.41642e+08	2.4659e+07					To Q2	0	3.32958e+06	9.76991e+06	2.93905e+07					To Q2	0	6.55737e+07	1.6371e+08	1.44898e+07
To Q3	0	2.43718e+06	2.16609e+07	3.39959e+07					To Q3	250853	1.47436e+06	730861	730897					To Q3	0	2.18681e+06	3.32552e+07	1.10892e+07					To Q3	0	3.14822e+07	5.27943e+07	1.01718e+08					To Q3	0	3.68601e+06	1.09015e+07	3.35075e+06					To Q3	0	5.42206e+07	1.56512e+08	4.62481e+07
To Max	0	839330	4.72602e+07	9.77551e+07					To Max	250853	663689	949439	1.43108e+06					To Max	0	2.70604e+06	4.55372e+06	2.20336e+07					To Max	0	2.20353e+07	3.76125e+07	2.59554e+08					To Max	0	4.6151e+06	5.39431e+06	2.40405e+06					To Max	0	1.14372e+06	1.92962e+07	1.15815e+08
	Blank	QC	BF-WT	AAC-DKO						Blank	QC	BF-WT	AAC-DKO						Blank	QC	BF-WT	AAC-DKO						Blank	QC	BF-WT	AAC-DKO						Blank	QC	BF-WT	AAC-DKO						Blank	QC	BF-WT	AAC-DKO
Fold Change(log2) (AAC-DKO/BF-WT):				0.0164858					Fold Change(log2) (AAC-DKO/BF-WT):				0.171449					Fold Change(log2) (AAC-DKO/BF-WT):				0.000526171					Fold Change(log2) (AAC-DKO/BF-WT):				-0.290117					Fold Change(log2) (AAC-DKO/BF-WT):				-0.352596					Fold Change(log2) (AAC-DKO/BF-WT):				-0.311321
Welch's T-Test (AAC-DKO/BF-WT):				0.727653					Welch's T-Test (AAC-DKO/BF-WT):				0.231524					Welch's T-Test (AAC-DKO/BF-WT):				0.649164					Welch's T-Test (AAC-DKO/BF-WT):				0.206837					Welch's T-Test (AAC-DKO/BF-WT):				0.129831					Welch's T-Test (AAC-DKO/BF-WT):				0.0414364
	Blank	QC	BF-WT	AAC-DKO						Blank	QC	BF-WT	AAC-DKO						Blank	QC	BF-WT	AAC-DKO						Blank	QC	BF-WT	AAC-DKO						Blank	QC	BF-WT	AAC-DKO						Blank	QC	BF-WT	AAC-DKO
Average: Median									Average: Median									Average: Median									Average: Median									Average: Median									Average: Median
	4500	3.61641e+08	3.20657e+08	3.24342e+08						1.4278e+07	1.59747e+07	1.62238e+07	1.82711e+07						4500	4.3437e+08	4.08e+08	4.08149e+08						4500	2.088e+09	2.12354e+09	1.73671e+09						4500	1.40171e+08	1.4035e+08	1.09918e+08						4500	1.84844e+09	1.83032e+09	1.47506e+09
Relative Standard Deviation									Relative Standard Deviation									Relative Standard Deviation									Relative Standard Deviation									Relative Standard Deviation									Relative Standard Deviation
	0	0.0479183	0.134885	0.224103						0.124834	0.14168	0.110089	0.128438						0	0.00994173	0.145411	0.0533086						0	0.0198936	0.119909	0.105593						0	0.0459149	0.096972	0.667876						0	0.0427493	0.108604	0.0588293
Raw data: linear									Raw data: linear									Raw data: linear									Raw data: linear									Raw data: linear									Raw data: linear
	Blank	QC	BF-WT	AAC-DKO						Blank	QC	BF-WT	AAC-DKO						Blank	QC	BF-WT	AAC-DKO						Blank	QC	BF-WT	AAC-DKO						Blank	QC	BF-WT	AAC-DKO						Blank	QC	BF-WT	AAC-DKO
	4500	3.29101e+08	2.84055e+08	2.7604e+08						1.16288e+07	1.32435e+07	1.37073e+07	1.48732e+07						4500	4.2901e+08	3.23978e+08	3.88966e+08						4500	2.05262e+09	1.67774e+09	1.68367e+09						4500	1.33295e+08	1.28581e+08	1.07369e+08						4500	1.74767e+09	1.62572e+09	1.44003e+09
	4500	3.59484e+08	3.14749e+08	3.22931e+08						1.4278e+07	1.47216e+07	1.58094e+07	1.80172e+07						4500	4.33085e+08	3.76263e+08	4.04404e+08						4500	2.06386e+09	2.08328e+09	1.72151e+09						4500	1.38023e+08	1.31247e+08	1.12468e+08						4500	1.79461e+09	1.68024e+09	1.46742e+09
	4500	3.63799e+08	3.26564e+08	3.25753e+08						1.47797e+07	1.72279e+07	1.66382e+07	1.8525e+07						4500	4.35655e+08	4.39737e+08	4.11893e+08						4500	2.11213e+09	2.1638e+09	1.75191e+09						4500	1.42318e+08	1.49453e+08	1.15673e+08						4500	1.90228e+09	1.9804e+09	1.4827e+09
		3.64918e+08	3.89578e+08	4.56093e+08							1.81128e+07	1.79041e+07	2.04331e+07							4.39263e+08	4.45809e+08	4.41271e+08							2.14151e+09	2.21395e+09	2.09798e+09							1.48472e+08	1.56646e+08	4500							1.90381e+09	2.00613e+09	1.63712e+09
[truncated: 37 more columns]

## Sheet: Cofactors
Riboflavin, Vitamin B2			KEGG:	C00255	HMDB:	244			Flavin adenine dinucleotide (FAD)			KEGG:	C00016	HMDB:	1248			NAD+ (Nicotinamide adenine dinucleotide)			KEGG:	C00003	HMDB:	902			NADH (Reduced nicotinamide adenine dinucleotide)			KEGG:	C00004	HMDB:	1487			NADP+ (Nicotinamide adenine dinucleotide phosphate)			KEGG:	C00006	HMDB:	217			NADPH (Reduced nicotinamide adenine dinucleotide phosphate)			KEGG:	C00005
[M+H]+:	377.146				RT:	5.22772			[M-H]-:	784.15				RT:	7.67569			[M+H]+:	665.124				RT:	9.46617			[M-H]-:	664.117				RT:	9.19002			[M-H]-:	742.068				RT:	11.5838			[M-H]-:	744.084
Standard:	Yes								Standard:	Yes								Standard:	Yes								Standard:	Yes								Standard:	Yes								Standard:	Yes
	Blank	QC	BF-WT	AAC-DKO						Blank	QC	BF-WT	AAC-DKO						Blank	QC	BF-WT	AAC-DKO						Blank	QC	BF-WT	AAC-DKO						Blank	QC	BF-WT	AAC-DKO						Blank	QC	BF-WT	AAC-DKO
Min	4500	73423.9	480152	355847					Min	4500	1.83957e+06	1.38136e+06	1.66018e+06					Min	4500	2.52803e+07	3.80261e+07	4.47844e+07					Min	4500	2.10738e+06	1.3284e+06	999215					Min	4500	1.12601e+06	798931	1.10189e+06					Min	4500	3.41841e+06	2.76707e+06	2.50938e+06
To Q1	0	177448	53268.2	25442.8					To Q1	0	9385.35	132588	21370.6					To Q1	0	1.0321e+07	2.25891e+06	2.82721e+06					To Q1	0	3951.48	93960	490451					To Q1	0	75290.8	57764.5	115912					To Q1	0	34623.4	54259.8	339416
To Q2	0	177448	51357	42589.9					To Q2	0	13707.3	57635.8	86753.6					To Q2	0	1.0321e+07	3.01545e+06	1.7217e+06					To Q2	0	24269.3	60770.5	647809					To Q2	0	80931.9	33294.2	142801					To Q2	0	77340.7	246325	133718
To Q3	0	19343.3	34778.5	43847					To Q3	0	10936.1	40019.5	111928					To Q3	0	974664	2.30675e+06	1.94173e+07					To Q3	0	44932.6	543039	784443					To Q3	0	75355.4	30199.7	118367					To Q3	0	70411.6	305103	302530
To Max	0	19343.3	3532.86	29214.1					To Max	0	1071.96	79739.6	96893.1					To Max	0	974664	132791	5.5914e+07					To Max	0	65941.3	1.54076e+06	900353					To Max	0	58561.3	48481.2	42610					To Max	0	13836.2	230593	845850
	Blank	QC	BF-WT	AAC-DKO						Blank	QC	BF-WT	AAC-DKO						Blank	QC	BF-WT	AAC-DKO						Blank	QC	BF-WT	AAC-DKO						Blank	QC	BF-WT	AAC-DKO						Blank	QC	BF-WT	AAC-DKO
Fold Change(log2) (AAC-DKO/BF-WT):				-0.464233					Fold Change(log2) (AAC-DKO/BF-WT):				0.170149					Fold Change(log2) (AAC-DKO/BF-WT):				0.18818					Fold Change(log2) (AAC-DKO/BF-WT):				0.52726					Fold Change(log2) (AAC-DKO/BF-WT):				0.612381					Fold Change(log2) (AAC-DKO/BF-WT):				-0.0406065
Welch's T-Test (AAC-DKO/BF-WT):				0.0216821					Welch's T-Test (AAC-DKO/BF-WT):				0.0508442					Welch's T-Test (AAC-DKO/BF-WT):				0.29406					Welch's T-Test (AAC-DKO/BF-WT):				0.718053					Welch's T-Test (AAC-DKO/BF-WT):				0.0135836					Welch's T-Test (AAC-DKO/BF-WT):				0.952615
	Blank	QC	BF-WT	AAC-DKO						Blank	QC	BF-WT	AAC-DKO						Blank	QC	BF-WT	AAC-DKO						Blank	QC	BF-WT	AAC-DKO						Blank	QC	BF-WT	AAC-DKO						Blank	QC	BF-WT	AAC-DKO
Average: Median									Average: Median									Average: Median									Average: Median									Average: Median									Average: Median
	4500	428319	584778	423880						4500	1.86266e+06	1.57158e+06	1.76831e+06						4500	4.59223e+07	4.33005e+07	4.93333e+07						4500	2.1356e+06	1.48313e+06	2.13747e+06						4500	1.28223e+06	889990	1.3606e+06						4500	3.53037e+06	3.06766e+06	2.98252e+06
Relative Standard Deviation									Relative Standard Deviation									Relative Standard Deviation									Relative Standard Deviation									Relative Standard Deviation									Relative Standard Deviation
	0	0.671787	0.118379	0.150533						0	0.0091591	0.0827838	0.0823526						0	0.315394	0.0878481	0.574213						0	0.0298581	0.544647	0.540271						0	0.0995435	0.0792974	0.144709						0	0.0274683	0.12629	0.219047
Raw data: linear									Raw data: linear									Raw data: linear									Raw data: linear									Raw data: linear									Raw data: linear
	Blank	QC	BF-WT	AAC-DKO						Blank	QC	BF-WT	AAC-DKO						Blank	QC	BF-WT	AAC-DKO						Blank	QC	BF-WT	AAC-DKO						Blank	QC	BF-WT	AAC-DKO						Blank	QC	BF-WT	AAC-DKO
	4500	428319	480152	355847						4500	1.83957e+06	1.38136e+06	1.66018e+06						4500	2.52803e+07	3.80261e+07	1.24665e+08						4500	2.10738e+06	1.3284e+06	1.65315e+06						4500	1.12601e+06	798931	1.10189e+06						4500	3.41841e+06	2.76707e+06	2.50938e+06
	4500	467006	551177	389771						4500	1.85209e+06	1.55814e+06	1.68868e+06						4500	4.59223e+07	4.1038e+07	4.47844e+07						4500	2.11265e+06	1.45368e+06	2.6218e+06						4500	1.22639e+06	875951	1.25643e+06						4500	3.46457e+06	2.83942e+06	2.96194e+06
	4500	73423.9	618378	457989						4500	1.87324e+06	1.58502e+06	1.84794e+06						4500	4.78716e+07	4.55629e+07	4.8554e+07						4500	2.15856e+06	1.51258e+06	3.82227e+06						4500	1.33806e+06	904029	1.46476e+06						4500	3.59617e+06	3.29589e+06	3.0031e+06
	4500		623089	496941							1.87467e+06	1.69134e+06	1.97713e+06						4500		4.574e+07	5.01126e+07							2.24648e+06	3.56694e+06	999215							1.41615e+06	968671	1.52158e+06							3.61462e+06	3.60335e+06	4.1309e+06
[truncated: 27 more columns]

## Sheet: GlnGlu
Glutaminylhydroxyproline			KEGG:	NA	HMDB:	28798, 29150			5-Aminolevulinic acid			KEGG:	C00430	HMDB:	1149			N-Acetylglutamic acid			KEGG:	C00624	HMDB:	1138			L-Glutamic acid			KEGG:	C00025	HMDB:	148			L-Glutamine			KEGG:	C00064	HMDB:	641			2-Oxoglutaric acid			KEGG:	C00026
[M-H]-:	258.11				RT:	6.18616			[M-H]-:	130.051				RT:	9.59696			[M-H]-:	188.056				RT:	9.80995			[M-H]-:	146.046				RT:	10.0251			[M-H]-:	145.062				RT:	9.94581			[M-H]-:	145.014
Standard:	No								Standard:	Yes								Standard:	No								Standard:	Yes								Standard:	Yes								Standard:	Yes
	Blank	QC	BF-WT	AAC-DKO						Blank	QC	BF-WT	AAC-DKO						Blank	QC	BF-WT	AAC-DKO						Blank	QC	BF-WT	AAC-DKO						Blank	QC	BF-WT	AAC-DKO						Blank	QC	BF-WT	AAC-DKO
Min	4500	388954	53868.8	168315					Min	4500	4.01482e+07	3.46896e+07	4500					Min	4500	1.52111e+07	1.0207e+07	1.23046e+07					Min	4500	2.85615e+09	3.65644e+09	4500					Min	866963	2.73358e+08	2.66269e+08	2.43659e+08					Min	4500	2.48663e+09	2.24352e+09	2.13863e+09
To Q1	0	9819.31	53777.1	62121.5					To Q1	0	1.00046e+06	1.92706e+06	2.18761e+07					To Q1	0	877071	1.54695e+06	1.74424e+06					To Q1	0	1.23777e+09	5.80639e+08	3.22437e+09					To Q1	324703	2.88128e+06	2.30836e+07	221187					To Q1	0	1.28497e+07	1.17209e+08	1.81056e+08
To Q2	0	12050.1	39297.8	221915					To Q2	0	715163	1.60981e+06	1.29633e+07					To Q2	0	513889	1.37089e+06	1.22237e+06					To Q2	0	4.42403e+08	2.78918e+08	1.09401e+09					To Q2	324703	2.97089e+06	9.87057e+06	1.01472e+07					To Q2	0	2.82638e+07	2.02892e+08	9.60499e+07
To Q3	0	12048	93214.6	461855					To Q3	0	910657	2.24546e+06	6.27753e+06					To Q3	0	455538	1.12954e+06	1.22969e+06					To Q3	0	9.01011e+07	1.64698e+08	9.04735e+07					To Q3	91265.7	5.01975e+06	2.81317e+06	1.54295e+07					To Q3	0	4.29504e+07	2.01434e+08	8.1683e+07
To Max	0	9812.91	215527	781943					To Max	0	1.58694e+06	3.83403e+06	1.8188e+06					To Max	0	702018	822894	1.76619e+06					To Max	0	1.80867e+08	2.37977e+08	2.13767e+08					To Max	91265.7	9.02784e+06	1.91142e+06	1.60682e+07					To Max	0	5.69095e+07	1.12836e+08	1.37956e+08
	Blank	QC	BF-WT	AAC-DKO						Blank	QC	BF-WT	AAC-DKO						Blank	QC	BF-WT	AAC-DKO						Blank	QC	BF-WT	AAC-DKO						Blank	QC	BF-WT	AAC-DKO						Blank	QC	BF-WT	AAC-DKO
Fold Change(log2) (AAC-DKO/BF-WT):				1.62218					Fold Change(log2) (AAC-DKO/BF-WT):				-0.133663					Fold Change(log2) (AAC-DKO/BF-WT):				0.218513					Fold Change(log2) (AAC-DKO/BF-WT):				-0.0645567					Fold Change(log2) (AAC-DKO/BF-WT):				-0.236235					Fold Change(log2) (AAC-DKO/BF-WT):				-0.085718
Welch's T-Test (AAC-DKO/BF-WT):				0.25811					Welch's T-Test (AAC-DKO/BF-WT):				0.359819					Welch's T-Test (AAC-DKO/BF-WT):				0.194937					Welch's T-Test (AAC-DKO/BF-WT):				0.403705					Welch's T-Test (AAC-DKO/BF-WT):				0.0485935					Welch's T-Test (AAC-DKO/BF-WT):				0.405734
	Blank	QC	BF-WT	AAC-DKO						Blank	QC	BF-WT	AAC-DKO						Blank	QC	BF-WT	AAC-DKO						Blank	QC	BF-WT	AAC-DKO						Blank	QC	BF-WT	AAC-DKO						Blank	QC	BF-WT	AAC-DKO
Average: Median									Average: Median									Average: Median									Average: Median									Average: Median									Average: Median
	4500	410824	146944	452351						4500	4.18638e+07	3.82264e+07	3.48439e+07						4500	1.66021e+07	1.31249e+07	1.52712e+07						4500	4.53633e+09	4.516e+09	4.31838e+09						1.51637e+06	2.79211e+08	2.99223e+08	2.54027e+08						4500	2.52774e+09	2.56362e+09	2.41574e+09
Relative Standard Deviation									Relative Standard Deviation									Relative Standard Deviation									Relative Standard Deviation									Relative Standard Deviation									Relative Standard Deviation
	0	0.0468268	0.877841	1.01402						0	0.0419064	0.104762	0.699798						0	0.0639627	0.164993	0.162961						0	0.213849	0.121874	0.668085						0.321337	0.0306453	0.0598909	0.0768361						0	0.0248238	0.113767	0.0855969
Raw data: linear									Raw data: linear									Raw data: linear									Raw data: linear									Raw data: linear									Raw data: linear
	Blank	QC	BF-WT	AAC-DKO						Blank	QC	BF-WT	AAC-DKO						Blank	QC	BF-WT	AAC-DKO						Blank	QC	BF-WT	AAC-DKO						Blank	QC	BF-WT	AAC-DKO						Blank	QC	BF-WT	AAC-DKO
	4500	388954	125572	168315						4500	4.01482e+07	3.46896e+07	2.91727e+07						4500	1.52111e+07	1.0207e+07	1.23046e+07						4500	2.85615e+09	3.65644e+09	4.29916e+09						1.51637e+06	2.73358e+08	2.66269e+08	2.43659e+08						4500	2.48663e+09	2.24352e+09	2.13863e+09
	4500	402047	168316	1.69615e+06						4500	4.14822e+07	3.7259e+07	4.05152e+07						4500	1.63805e+07	1.22696e+07	1.46303e+07						4500	4.50651e+09	4.43063e+09	4.33759e+09						1.6989e+06	2.772e+08	2.97047e+08	2.43954e+08						4500	2.50376e+09	2.3998e+09	2.38004e+09
	4500	419601	455686	251144						4500	4.22455e+07	3.91939e+07	4.29403e+07						4500	1.68236e+07	1.39801e+07	1.59122e+07						4500	4.56614e+09	4.60137e+09	4.62262e+09						866963	2.81221e+08	3.01399e+08	2.64101e+08						4500	2.55172e+09	2.72744e+09	2.45143e+09
		432685	53868.8	653559							4.43614e+07	4.43059e+07	4500							1.77596e+07	1.50773e+07	1.82671e+07							4.80729e+09	4.91867e+09	4500							2.93258e+08	3.03947e+08	2.85525e+08							2.6276e+09	2.87789e+09	2.63538e+09
[truncated: 2 more columns]

## Sheet: LeuVal
(R)-3-Hydroxy-3-methyl-2-oxopentanoic acid			KEGG:	C14463	HMDB:	NA			(3S)-3-Methyl-2-oxopentanoic acid			KEGG:	C00671	HMDB:	491			L-Leucine			KEGG:	C00123	HMDB:	687			L-Isoleucine			KEGG:	C00407	HMDB:	172			Betaine			KEGG:	C00719	HMDB:	43			L-Valine			KEGG:	C00183
									(3R)-3-Methyl-2-oxopentanoic acid			KEGG:	C06008	HMDB:	491
[M-H]-:	145.051				RT:	9.82571			[M-H]-:	129.056				RT:	2.99593			[M-H]-:	130.087				RT:	6.81701			[M-H]-:	130.087				RT:	7.13626			[M-H]-:	116.072				RT:	7.11912			[M-H]-:	116.072
Standard:	No								Standard:	No								Standard:	Yes								Standard:	Yes								Standard:	Yes								Standard:	Yes
	Blank	QC	BF-WT	AAC-DKO						Blank	QC	BF-WT	AAC-DKO						Blank	QC	BF-WT	AAC-DKO						Blank	QC	BF-WT	AAC-DKO						Blank	QC	BF-WT	AAC-DKO						Blank	QC	BF-WT	AAC-DKO
Min	4500	1.67789e+08	8.97377e+07	1.09588e+08					Min	4500	9.26958e+07	7.35307e+07	8.43646e+07					Min	4500	8.48949e+07	6.8215e+07	8.46246e+07					Min	4500	5.72102e+07	3.73108e+07	6.39867e+07					Min	4500	6.19841e+06	4.76446e+06	5.11082e+06					Min	4500	9.67855e+07	7.66043e+07	9.00633e+07
To Q1	0	2.42833e+06	4.86811e+06	3.73631e+07					To Q1	0	2.09059e+06	7.49539e+06	1.38979e+07					To Q1	0	1.05858e+07	4.89679e+06	2.90354e+06					To Q1	0	3.33485e+06	5.07139e+06	3.86566e+06					To Q1	0	315417	682747	741331					To Q1	0	4.3288e+06	2.70893e+06	1.10706e+07
To Q2	0	1.66782e+06	2.2373e+07	2.94977e+07					To Q2	0	2.08857e+06	6.89544e+06	4.91393e+06					To Q2	0	4.21485e+06	2.29853e+06	1.05283e+07					To Q2	0	1.20089e+06	3.04084e+06	1.66278e+06					To Q2	0	223210	256027	309544					To Q2	0	2.36993e+06	2.58825e+06	4.26042e+06
To Q3	0	2.66304e+06	2.33592e+07	2.05563e+07					To Q3	0	2.30845e+06	7.3973e+06	7.45637e+06					To Q3	0	1.44077e+06	1.32209e+06	1.00473e+07					To Q3	0	470761	1.83392e+06	1.22433e+06					To Q3	0	168839	128223	113975					To Q3	0	1.41341e+06	3.6391e+06	2.35991e+06
To Max	0	5.414e+06	7.8267e+06	1.05388e+07					To Max	0	2.75021e+06	9.00095e+06	2.15252e+07					To Max	0	2.26354e+06	1.96748e+06	1.46038e+06					To Max	0	1.14447e+06	1.45064e+06	2.55033e+06					To Max	0	152303	299334	154625					To Max	0	1.45922e+06	5.86149e+06	5.36903e+06
	Blank	QC	BF-WT	AAC-DKO						Blank	QC	BF-WT	AAC-DKO						Blank	QC	BF-WT	AAC-DKO						Blank	QC	BF-WT	AAC-DKO						Blank	QC	BF-WT	AAC-DKO						Blank	QC	BF-WT	AAC-DKO
Fold Change(log2) (AAC-DKO/BF-WT):				0.593004					Fold Change(log2) (AAC-DKO/BF-WT):				0.230824					Fold Change(log2) (AAC-DKO/BF-WT):				0.37885					Fold Change(log2) (AAC-DKO/BF-WT):				0.613905					Fold Change(log2) (AAC-DKO/BF-WT):				0.111547					Fold Change(log2) (AAC-DKO/BF-WT):				0.363835
Welch's T-Test (AAC-DKO/BF-WT):				0.115025					Welch's T-Test (AAC-DKO/BF-WT):				0.201566					Welch's T-Test (AAC-DKO/BF-WT):				0.0304942					Welch's T-Test (AAC-DKO/BF-WT):				0.000295673					Welch's T-Test (AAC-DKO/BF-WT):				0.379025					Welch's T-Test (AAC-DKO/BF-WT):				0.0154431
	Blank	QC	BF-WT	AAC-DKO						Blank	QC	BF-WT	AAC-DKO						Blank	QC	BF-WT	AAC-DKO						Blank	QC	BF-WT	AAC-DKO						Blank	QC	BF-WT	AAC-DKO						Blank	QC	BF-WT	AAC-DKO
Average: Median									Average: Median									Average: Median									Average: Median									Average: Median									Average: Median
	4500	1.71885e+08	1.16979e+08	1.76449e+08						4500	9.6875e+07	8.79215e+07	1.03176e+08						4500	9.96955e+07	7.54103e+07	9.80564e+07						4500	6.1746e+07	4.5423e+07	6.95151e+07						4500	6.73703e+06	5.70323e+06	6.16169e+06						4500	1.03484e+08	8.19015e+07	1.05394e+08
Relative Standard Deviation									Relative Standard Deviation									Relative Standard Deviation									Relative Standard Deviation									Relative Standard Deviation									Relative Standard Deviation
	0	0.0297821	0.248206	0.260185						0	0.0406507	0.147982	0.186651						0	0.0848601	0.0599155	0.131607						0	0.0434293	0.112641	0.0556444						0	0.0552732	0.103573	0.0982738						0	0.040287	0.0761112	0.0935107
Raw data: linear									Raw data: linear									Raw data: linear									Raw data: linear									Raw data: linear									Raw data: linear
	Blank	QC	BF-WT	AAC-DKO						Blank	QC	BF-WT	AAC-DKO						Blank	QC	BF-WT	AAC-DKO						Blank	QC	BF-WT	AAC-DKO						Blank	QC	BF-WT	AAC-DKO						Blank	QC	BF-WT	AAC-DKO
	4500	1.67789e+08	1.37729e+08	1.09588e+08						4500	1.01934e+08	1.0432e+08	1.02895e+08						4500	1.00382e+08	6.8215e+07	1.07617e+08						4500	5.72102e+07	3.73108e+07	6.39867e+07						4500	6.19841e+06	4.76446e+06	5.11082e+06						4500	1.02557e+08	7.66043e+07	1.04824e+08
	4500	1.71027e+08	1.48165e+08	1.59406e+08						4500	9.26958e+07	7.35307e+07	1.03458e+08						4500	1.034e+08	7.47441e+07	1.09564e+08						4500	6.16567e+07	4.40726e+07	6.91409e+07						4500	6.61896e+06	5.67479e+06	6.09926e+06						4500	1.04411e+08	8.02162e+07	1.05965e+08
	4500	1.72744e+08	8.97377e+07	1.93492e+08						4500	9.54833e+07	8.35246e+07	1.32158e+08						4500	8.48949e+07	7.60766e+07	8.46246e+07						4500	6.18352e+07	4.67734e+07	6.98894e+07						4500	6.8551e+06	5.73168e+06	6.22413e+06						4500	1.06357e+08	8.35867e+07	1.13123e+08
		1.79962e+08	9.62285e+07	2.07544e+08							9.82667e+07	9.23185e+07	8.43646e+07							9.90093e+07	7.86999e+07	8.84959e+07							6.33612e+07	4.87075e+07	7.32898e+07							7.05817e+06	6.13079e+06	6.43029e+06							9.67855e+07	9.14021e+07	9.00633e+07
[truncated: 22 more columns]

## Sheet: Pro
Prolyl-leucine			KEGG:	NA	HMDB:	NA			L-Ornithine			KEGG:	C00077	HMDB:	214			L-Arginine			KEGG:	C00062	HMDB:	517			Pyrroline-5-carboxylic acid			KEGG:	C04322	HMDB:	1301			Pyrroline-3-OH-5-carboxylic acid			KEGG:	C04281	HMDB:	62585			Pyroglutamic acid			KEGG:	C01879
[M-H]-:	G				RT:	4.44141			[M-H]-:	131.083				RT:	14.9437			[M-H]-:	173.104				RT:	16.8611			[M-H]-:	112.04				RT:	10.524			[M-H]-:	128.035				RT:	10.0236			[M-H]-:	128.035
Standard:	Yes								Standard:	Yes								Standard:	Yes								Standard:	No								Standard:	No								Standard:	Yes
	Blank	QC	BF-WT	AAC-DKO						Blank	QC	BF-WT	AAC-DKO						Blank	QC	BF-WT	AAC-DKO						Blank	QC	BF-WT	AAC-DKO						Blank	QC	BF-WT	AAC-DKO						Blank	QC	BF-WT	AAC-DKO
Min	4500	500157	452721	394006					Min	4500	2.79678e+07	2.51816e+07	1.72026e+07					Min	4500	3.2171e+08	2.63506e+08	2.81364e+08					Min	4500	6.29949e+07	4.07735e+07	6.83878e+07					Min	4500	6.11945e+08	4.98861e+08	5.81707e+08					Min	8.50208e+06	7.68075e+08	6.45144e+08	6.90391e+08
To Q1	0	49312.3	80433.8	7325.13					To Q1	0	102208	2.27227e+06	3.3577e+06					To Q1	0	1.28692e+06	3.35865e+07	2.89323e+07					To Q1	0	5.44433e+06	4.24915e+06	2.78408e+06					To Q1	0	8.98748e+06	7.70362e+07	2.26579e+06					To Q1	236400	1.25355e+07	1.49122e+07	6.34187e+07
To Q2	0	20856.6	64612.8	15251.3					To Q2	0	405408	1.14731e+06	1.54117e+06					To Q2	0	3.96036e+06	1.18463e+07	1.29585e+07					To Q2	0	8.18509e+06	8.18372e+06	7.28131e+06					To Q2	0	3.89141e+06	3.59886e+07	1.9378e+07					To Q2	236400	1.74561e+07	8.75936e+06	2.32822e+07
To Q3	0	6098.5	41488.2	46330.8					To Q3	0	970538	2.29443e+06	1.01119e+06					To Q3	0	4.5518e+06	1.63342e+06	5.68016e+06					To Q3	0	7.99959e+06	9.43323e+06	2.19264e+07					To Q3	0	8.22496e+06	2.41638e+07	2.05894e+07					To Q3	734484	1.83388e+07	4.43044e+07	5.84172e+06
To Max	0	5037.94	11060.1	100564					To Max	0	1.7976e+06	5.71362e+06	1.76777e+06					To Max	0	3.06124e+06	2.94793e+06	7.09729e+06					To Max	0	4.88784e+06	7.99769e+06	4.67195e+07					To Max	0	2.19881e+07	4.15618e+07	5.90001e+06					To Max	734484	1.51835e+07	1.21547e+08	1.10972e+07
	Blank	QC	BF-WT	AAC-DKO						Blank	QC	BF-WT	AAC-DKO						Blank	QC	BF-WT	AAC-DKO						Blank	QC	BF-WT	AAC-DKO						Blank	QC	BF-WT	AAC-DKO						Blank	QC	BF-WT	AAC-DKO
Fold Change(log2) (AAC-DKO/BF-WT):				-0.520982					Fold Change(log2) (AAC-DKO/BF-WT):				-0.37193					Fold Change(log2) (AAC-DKO/BF-WT):				0.0653497					Fold Change(log2) (AAC-DKO/BF-WT):				0.560234					Fold Change(log2) (AAC-DKO/BF-WT):				-0.0202655					Fold Change(log2) (AAC-DKO/BF-WT):				0.216478
Welch's T-Test (AAC-DKO/BF-WT):				0.0792191					Welch's T-Test (AAC-DKO/BF-WT):				0.0360674					Welch's T-Test (AAC-DKO/BF-WT):				0.344788					Welch's T-Test (AAC-DKO/BF-WT):				0.122914					Welch's T-Test (AAC-DKO/BF-WT):				0.914987					Welch's T-Test (AAC-DKO/BF-WT):				0.320776
	Blank	QC	BF-WT	AAC-DKO						Blank	QC	BF-WT	AAC-DKO						Blank	QC	BF-WT	AAC-DKO						Blank	QC	BF-WT	AAC-DKO						Blank	QC	BF-WT	AAC-DKO						Blank	QC	BF-WT	AAC-DKO
Average: Median									Average: Median									Average: Median									Average: Median									Average: Median									Average: Median
	4500	570326	597768	416583						4500	2.84754e+07	2.86011e+07	2.21015e+07						4500	3.26957e+08	3.08939e+08	3.23255e+08						4500	7.66243e+07	5.32064e+07	7.84532e+07						4500	6.24824e+08	6.11886e+08	6.03351e+08						8.97488e+06	7.98067e+08	6.68816e+08	7.77092e+08
Relative Standard Deviation									Relative Standard Deviation									Relative Standard Deviation									Relative Standard Deviation									Relative Standard Deviation									Relative Standard Deviation
	0	0.0674729	0.157322	0.175665						0	0.0522928	0.163376	0.148908						0	0.0184054	0.078952	0.0759589						0	0.157146	0.247229	0.393998						0	0.0290939	0.124515	0.0411631						0.108798	0.0352	0.124424	0.0617278
Raw data: linear									Raw data: linear									Raw data: linear									Raw data: linear									Raw data: linear									Raw data: linear
	Blank	QC	BF-WT	AAC-DKO						Blank	QC	BF-WT	AAC-DKO						Blank	QC	BF-WT	AAC-DKO						Blank	QC	BF-WT	AAC-DKO						Blank	QC	BF-WT	AAC-DKO						Blank	QC	BF-WT	AAC-DKO
	4500	500157	452721	394006						4500	2.79678e+07	2.51816e+07	1.72026e+07						4500	3.2171e+08	2.63506e+08	2.81364e+08						4500	6.29949e+07	4.07735e+07	1.47099e+08						4500	6.11945e+08	4.98861e+08	5.81707e+08						1.04439e+07	7.68075e+08	6.45144e+08	6.90391e+08
	4500	565907	559966	403773						4500	2.81041e+07	2.82112e+07	2.16795e+07						4500	3.23425e+08	3.08288e+08	3.19941e+08						4500	7.0254e+07	4.6439e+07	6.83878e+07						4500	6.23928e+08	6.01576e+08	5.84728e+08						8.50208e+06	7.84789e+08	6.65027e+08	7.7495e+08
	4500	574745	635569	429392						4500	2.88468e+07	2.8991e+07	2.25234e+07						4500	3.30488e+08	3.0959e+08	3.26569e+08						4500	8.29946e+07	5.99737e+07	7.20999e+07						4500	6.25719e+08	6.22196e+08	6.21973e+08						8.97488e+06	8.11345e+08	6.72604e+08	7.79235e+08
		581463	650316	563477							3.12436e+07	3.66092e+07	2.48804e+07							3.3457e+08	3.13521e+08	3.36032e+08							8.95118e+07	7.06373e+07	8.48065e+07							6.55037e+08	6.77611e+08	6.2984e+08							8.31589e+08	8.34667e+08	7.94031e+08
[truncated: 32 more columns]

## Sheet: SerThrAlaAsp
L-Serine			KEGG:	C00065	HMDB:	187			3-Phosphohydroxypyruvic acid			KEGG:	C03232	HMDB:	1024			3-Phosphoglyceric acid			KEGG:	C00197	HMDB:	807			L-Cystathionine			KEGG:	C02291	HMDB:	99			L-Threonine			KEGG:	C00188	HMDB:	167			L-Homoserine			KEGG:	C00263
[M-H]-:	104.035				RT:	10.529			[M-H]-:	182.97				RT:	10.9795			[M-H]-:	184.986				RT:	11.9607			[M-H]-:	221.06				RT:	11.5874			[M-H]-:	118.051				RT:	9.47181			[M-H]-:	118.051
Standard:	Yes								Standard:	No								Standard:	No								Standard:	Yes								Standard:	Yes								Standard:	Yes
	Blank	QC	BF-WT	AAC-DKO						Blank	QC	BF-WT	AAC-DKO						Blank	QC	BF-WT	AAC-DKO						Blank	QC	BF-WT	AAC-DKO						Blank	QC	BF-WT	AAC-DKO						Blank	QC	BF-WT	AAC-DKO
Min	4500	4.83129e+08	4.34162e+08	4.62018e+08					Min	4500	3.67969e+06	3.88144e+06	2.85149e+06					Min	4500	4.84786e+08	4.51879e+08	4.38958e+08					Min	4500	7.80761e+06	5.84632e+06	7.94328e+06					Min	4500	1.57308e+09	1.44781e+09	1.50384e+09					Min	4500	1.57308e+09	1.44781e+09	1.50384e+09
To Q1	0	5.81396e+06	1.638e+07	1.2508e+07					To Q1	0	444267	851075	969980					To Q1	0	4.45675e+07	8.24072e+06	5.60713e+06					To Q1	0	62947.9	529472	495106					To Q1	0	3.4807e+07	1.18896e+08	3.38398e+07					To Q1	0	3.4807e+07	1.18896e+08	3.38398e+07
To Q2	0	1.41568e+07	9.91612e+06	1.5621e+07					To Q2	0	156754	333311	622310					To Q2	0	2.80088e+07	1.13211e+07	4.62338e+07					To Q2	0	63778.8	240428	213594					To Q2	0	1.91286e+07	4.3473e+07	1.7703e+07					To Q2	0	1.91286e+07	4.3473e+07	1.68004e+07
To Q3	0	1.40995e+07	1.48408e+07	2.58878e+07					To Q3	0	184834	108882	352032					To Q3	0	1.49648e+07	1.98199e+07	7.71746e+07					To Q3	0	200579	116882	97296.3					To Q3	0	1.97521e+07	6.53721e+06	3.02553e+07					To Q3	0	1.97521e+07	6.53721e+06	2.9804e+07
To Max	0	5.64209e+06	3.1154e+07	4.33082e+07					To Max	0	528510	177789	159147					To Max	0	5.43543e+06	3.37373e+07	9.84296e+07					To Max	0	473348	158834	146214					To Max	0	3.66775e+07	8.08851e+06	7.14965e+07					To Max	0	3.66775e+07	8.08851e+06	7.28504e+07
	Blank	QC	BF-WT	AAC-DKO						Blank	QC	BF-WT	AAC-DKO						Blank	QC	BF-WT	AAC-DKO						Blank	QC	BF-WT	AAC-DKO						Blank	QC	BF-WT	AAC-DKO						Blank	QC	BF-WT	AAC-DKO
Fold Change(log2) (AAC-DKO/BF-WT):				0.0901455					Fold Change(log2) (AAC-DKO/BF-WT):				-0.189013					Fold Change(log2) (AAC-DKO/BF-WT):				0.058056					Fold Change(log2) (AAC-DKO/BF-WT):				0.387023					Fold Change(log2) (AAC-DKO/BF-WT):				-0.0499519					Fold Change(log2) (AAC-DKO/BF-WT):				-0.0507893
Welch's T-Test (AAC-DKO/BF-WT):				0.232886					Welch's T-Test (AAC-DKO/BF-WT):				0.294901					Welch's T-Test (AAC-DKO/BF-WT):				0.496992					Welch's T-Test (AAC-DKO/BF-WT):				0.000572183					Welch's T-Test (AAC-DKO/BF-WT):				0.923579					Welch's T-Test (AAC-DKO/BF-WT):				0.91714
	Blank	QC	BF-WT	AAC-DKO						Blank	QC	BF-WT	AAC-DKO						Blank	QC	BF-WT	AAC-DKO						Blank	QC	BF-WT	AAC-DKO						Blank	QC	BF-WT	AAC-DKO						Blank	QC	BF-WT	AAC-DKO
Average: Median									Average: Median									Average: Median									Average: Median									Average: Median									Average: Median
	4500	5.031e+08	4.60458e+08	4.90147e+08						4500	4.28071e+06	5.06583e+06	4.44378e+06						4500	5.57362e+08	4.71441e+08	4.90799e+08						4500	7.93434e+06	6.61622e+06	8.65198e+06						4500	1.62702e+09	1.61018e+09	1.55539e+09						4500	1.62702e+09	1.61018e+09	1.55448e+09
Relative Standard Deviation									Relative Standard Deviation									Relative Standard Deviation									Relative Standard Deviation									Relative Standard Deviation									Relative Standard Deviation
	0	0.0378423	0.0650538	0.0849393						0	0.124771	0.135361	0.226606						0	0.0775746	0.067077	0.202936						0	0.0451871	0.0697856	0.0484069						0	0.0279419	0.0533701	0.0411065						0	0.0279419	0.0533701	0.0411588
Raw data: linear									Raw data: linear									Raw data: linear									Raw data: linear									Raw data: linear									Raw data: linear
	Blank	QC	BF-WT	AAC-DKO						Blank	QC	BF-WT	AAC-DKO						Blank	QC	BF-WT	AAC-DKO						Blank	QC	BF-WT	AAC-DKO						Blank	QC	BF-WT	AAC-DKO						Blank	QC	BF-WT	AAC-DKO
	4500	4.83129e+08	4.34162e+08	4.62018e+08						4500	3.67969e+06	3.88144e+06	2.85149e+06						4500	4.84786e+08	4.51879e+08	4.38958e+08						4500	7.80761e+06	5.84632e+06	7.94328e+06						4500	1.57308e+09	1.44781e+09	1.50384e+09						4500	1.57308e+09	1.44781e+09	1.50384e+09
	4500	4.90881e+08	4.56002e+08	4.78696e+08						4500	4.27204e+06	5.01621e+06	4.14479e+06						4500	5.44209e+08	4.62866e+08	4.46434e+08						4500	7.89155e+06	6.55229e+06	8.60342e+06						4500	1.61949e+09	1.60634e+09	1.54896e+09						4500	1.61949e+09	1.60634e+09	1.54896e+09
	4500	5.15319e+08	4.64914e+08	5.01599e+08						4500	4.28937e+06	5.11545e+06	4.74276e+06						4500	5.70515e+08	4.80015e+08	5.35164e+08						4500	7.97714e+06	6.68016e+06	8.70054e+06						4500	1.63454e+09	1.61402e+09	1.56181e+09						4500	1.63454e+09	1.61402e+09	1.56e+09
		5.22842e+08	5.06453e+08	5.59343e+08							4.99405e+06	5.3525e+06	4.95495e+06							5.77762e+08	5.24998e+08	6.66403e+08							8.60827e+06	6.89194e+06	8.89549e+06							1.68344e+09	1.62481e+09	1.65714e+09							1.68344e+09	1.62481e+09	1.65714e+09
[truncated: 52 more columns]

## Sheet: Tyr
Tyramine			KEGG:	C00483	HMDB:	306			N-Methyltyramine			KEGG:	C02442	HMDB:	3633			Hordenine			KEGG:	C06199	HMDB:	4366			L-Dihydroxyphenylalanine			KEGG:	C00355	HMDB:	181			Noradrenaline			KEGG:	C00547	HMDB:	216			L-Tyrosine			KEGG:	C00082
[M+H]+:	138.091				RT:	27.3808			[M+H]+:	152.107				RT:	27.3746			[M+H]+:	166.123				RT:	27.3915			[M+H]+:	198.076				RT:	9.04158			[M+H]+:	170.081				RT:	4.84225			[M-H]-:	180.067
Standard:	Yes								Standard:	No								Standard:	No								Standard:	Yes								Standard:	Yes								Standard:	Yes
	Blank	QC	BF-WT	AAC-DKO						Blank	QC	BF-WT	AAC-DKO						Blank	QC	BF-WT	AAC-DKO						Blank	QC	BF-WT	AAC-DKO						Blank	QC	BF-WT	AAC-DKO						Blank	QC	BF-WT	AAC-DKO
Min	8.41328e+08	8.45651e+08	8.25696e+08	7.8664e+08					Min	4.76545e+07	4.75949e+07	4.75048e+07	4.49561e+07					Min	2.06595e+07	2.16228e+07	2.09122e+07	2.04027e+07					Min	4500	2.017e+06	2.07158e+06	3.39547e+06					Min	4500	1.47014e+06	1.50321e+06	1.49693e+06					Min	4500	8.62554e+07	6.68332e+07	7.1574e+07
To Q1	4.96519e+06	4.27051e+06	1.69632e+07	3.31819e+07					To Q1	1.82007e+06	1.83641e+06	2.16838e+06	3.30795e+06					To Q1	707427	9876.7	460088	671259					To Q1	0	687511	354602	155251					To Q1	0	368293	7993.07	92806.2					To Q1	0	3.40762e+06	3.62312e+06	3.31942e+06
To Q2	1.45016e+07	4.27051e+06	1.27757e+07	2.75136e+07					To Q2	940223	1.83641e+06	1.04439e+06	2.53948e+06					To Q2	350849	9876.7	425265	328182					To Q2	0	687511	280678	229178					To Q2	0	368293	19015.6	52893.6					To Q2	0	1.48783e+06	1.29492e+07	1.70741e+06
To Q3	1.54325e+07	312425	1.35594e+07	2.04074e+07					To Q3	1.0302e+06	664876	1.04353e+06	1.79826e+06					To Q3	210091	516181	275676	260877					To Q3	0	26631.9	199511	443698					To Q3	0	932.224	27766.5	70849.2					To Q3	0	838718	1.34039e+07	3.08123e+06
To Max	7.75784e+06	312425	1.93141e+07	1.18631e+07					To Max	2.09001e+06	664876	2.16579e+06	1.0843e+06					To Max	285153	516181	11319.7	469343					To Max	0	26631.9	111101	798809					To Max	0	932.224	34246	146673					To Max	0	1.4603e+06	4.98717e+06	7.44089e+06
	Blank	QC	BF-WT	AAC-DKO						Blank	QC	BF-WT	AAC-DKO						Blank	QC	BF-WT	AAC-DKO						Blank	QC	BF-WT	AAC-DKO						Blank	QC	BF-WT	AAC-DKO						Blank	QC	BF-WT	AAC-DKO
Fold Change(log2) (AAC-DKO/BF-WT):				-0.0137259					Fold Change(log2) (AAC-DKO/BF-WT):				0.00244369					Fold Change(log2) (AAC-DKO/BF-WT):				-0.0264119					Fold Change(log2) (AAC-DKO/BF-WT):				0.481724					Fold Change(log2) (AAC-DKO/BF-WT):				0.102272					Fold Change(log2) (AAC-DKO/BF-WT):				-0.122784
Welch's T-Test (AAC-DKO/BF-WT):				0.540255					Welch's T-Test (AAC-DKO/BF-WT):				0.789631					Welch's T-Test (AAC-DKO/BF-WT):				0.516599					Welch's T-Test (AAC-DKO/BF-WT):				0.0233997					Welch's T-Test (AAC-DKO/BF-WT):				0.205767					Welch's T-Test (AAC-DKO/BF-WT):				0.558605
	Blank	QC	BF-WT	AAC-DKO						Blank	QC	BF-WT	AAC-DKO						Blank	QC	BF-WT	AAC-DKO						Blank	QC	BF-WT	AAC-DKO						Blank	QC	BF-WT	AAC-DKO						Blank	QC	BF-WT	AAC-DKO
Average: Median									Average: Median									Average: Median									Average: Median									Average: Median									Average: Median
	8.60795e+08	8.54192e+08	8.55435e+08	8.47335e+08						5.04148e+07	5.12677e+07	5.07176e+07	5.08036e+07						2.17178e+07	2.16425e+07	2.17976e+07	2.14021e+07						4500	3.39202e+06	2.70686e+06	3.7799e+06						4500	2.20673e+06	1.53021e+06	1.64263e+06						4500	9.11509e+07	8.34056e+07	7.66008e+07
Relative Standard Deviation									Relative Standard Deviation									Relative Standard Deviation									Relative Standard Deviation									Relative Standard Deviation									Relative Standard Deviation
	0.0236248	0.00601381	0.0306348	0.0489013						0.0478833	0.051323	0.0519538	0.0768743						0.0306539	0.0273802	0.0256444	0.0335364						0	0.274336	0.15955	0.181136						0	0.217047	0.0260008	0.0908096						0	0.033644	0.205132	0.0841482
Raw data: linear									Raw data: linear									Raw data: linear									Raw data: linear									Raw data: linear									Raw data: linear
	Blank	QC	BF-WT	AAC-DKO						Blank	QC	BF-WT	AAC-DKO						Blank	QC	BF-WT	AAC-DKO						Blank	QC	BF-WT	AAC-DKO						Blank	QC	BF-WT	AAC-DKO						Blank	QC	BF-WT	AAC-DKO
	8.41328e+08	8.45651e+08	8.25696e+08	7.8664e+08						4.76545e+07	4.75949e+07	4.75048e+07	4.49561e+07						2.06595e+07	2.16228e+07	2.09122e+07	2.04027e+07						4500	2.017e+06	2.07158e+06	3.39547e+06						4500	1.47014e+06	1.50321e+06	1.49693e+06						4500	8.62554e+07	1.01797e+08	7.1574e+07
	8.47948e+08	8.54192e+08	8.48314e+08	8.30882e+08						5.00813e+07	5.12677e+07	5.0396e+07	4.93667e+07						2.16028e+07	2.16425e+07	2.15257e+07	2.12977e+07						4500	3.39202e+06	2.54439e+06	3.60247e+06						4500	2.20673e+06	1.51386e+06	1.62067e+06						4500	9.07989e+07	6.68332e+07	7.59999e+07
	8.73642e+08	8.54817e+08	8.62557e+08	8.63788e+08						5.07483e+07	5.25974e+07	5.10392e+07	5.22404e+07						2.18328e+07	2.26749e+07	2.20695e+07	2.15066e+07						4500	3.44528e+06	2.86934e+06	3.95733e+06						4500	2.20859e+06	1.54657e+06	1.66459e+06						4500	9.15028e+07	7.1664e+07	7.72017e+07
	8.83985e+08		8.88309e+08	8.79606e+08						5.3535e+07		5.39269e+07	5.36861e+07						2.2213e+07		2.20846e+07	2.21324e+07						4500		3.01748e+06	5.0224e+06						4500		1.59223e+06	1.86015e+06							9.34499e+07	9.51471e+07	8.71229e+07
[truncated: 7 more columns]

## Sheet: Others
GSH (L-Glutathione reduced)			KEGG:	C00051	HMDB:	125			GSSG (L-Glutathione oxidized)			KEGG:	C00127	HMDB:	3337			L-Cysteine			KEGG:	C00097	HMDB:	574			L-Cystine			KEGG:	C00491	HMDB:	192			L-Glycine			KEGG:	C00037	HMDB:	123			Uracil			KEGG:	C00106
[M-H]-:	306.077				RT:	9.7307			[M-H]-:	611.145				RT:	11.9882			[M-H]-:	120.012				RT:	10.8577			[M-H]-:	239.017				RT:	10.8552			[M-H]-:	74.0248				RT:	10.4946			[M-H]-:	111.02
Standard:	Yes								Standard:	Yes								Standard:	Yes								Standard:	Yes								Standard:	Yes								Standard:	Yes
	Blank	QC	BF-WT	AAC-DKO						Blank	QC	BF-WT	AAC-DKO						Blank	QC	BF-WT	AAC-DKO						Blank	QC	BF-WT	AAC-DKO						Blank	QC	BF-WT	AAC-DKO						Blank	QC	BF-WT	AAC-DKO
Min	4500	1.55588e+08	1.02713e+08	5.36342e+07					Min	4500	329491	169428	130721					Min	4500	225310	211859	245295					Min	4500	3.4167e+06	2.85831e+06	2.65578e+06					Min	4500	2.16366e+08	1.90756e+08	2.1517e+08					Min	4500	6.82355e+06	4.92161e+06	7.00307e+06
To Q1	0	9.41666e+06	2.13427e+07	7.57661e+07					To Q1	0	7532.13	111292	94825.5					To Q1	0	18762.8	8557.58	2194.21					To Q1	0	2354.13	77081.9	638251					To Q1	0	7.01434e+06	2.74289e+07	2.22598e+07					To Q1	0	47995	922606	297574
To Q2	0	1.03783e+07	9.70415e+06	3.59149e+07					To Q2	0	4045.19	40178.8	60349					To Q2	0	10567.2	24216.8	39634					To Q2	0	53489.5	174840	232382					To Q2	0	8.89137e+06	1.03194e+07	2.51683e+07					To Q2	0	228735	869104	601235
To Q3	0	7.99688e+06	6.47859e+06	1.6067e+07					To Q3	0	5500.91	25959.1	1.04741e+06					To Q3	0	6753.9	32484.1	92670.8					To Q3	0	279146	368580	723706					To Q3	0	1.83271e+07	4.57886e+06	3.41883e+07					To Q3	0	840453	645897	584020
To Max	0	2.27255e+06	1.1666e+07	1.62225e+07					To Max	0	11899.3	68633.3	3.05602e+06					To Max	0	7322.81	33359.5	161305					To Max	0	679323	658300	2.11222e+06					To Max	0	3.53214e+07	1.02073e+07	4.93196e+07					To Max	0	1.88315e+06	252986	245927
	Blank	QC	BF-WT	AAC-DKO						Blank	QC	BF-WT	AAC-DKO						Blank	QC	BF-WT	AAC-DKO						Blank	QC	BF-WT	AAC-DKO						Blank	QC	BF-WT	AAC-DKO						Blank	QC	BF-WT	AAC-DKO
Fold Change(log2) (AAC-DKO/BF-WT):				0.305573					Fold Change(log2) (AAC-DKO/BF-WT):				-0.166631					Fold Change(log2) (AAC-DKO/BF-WT):				0.231046					Fold Change(log2) (AAC-DKO/BF-WT):				0.18118					Fold Change(log2) (AAC-DKO/BF-WT):				0.200635					Fold Change(log2) (AAC-DKO/BF-WT):				0.23517
Welch's T-Test (AAC-DKO/BF-WT):				0.68075					Welch's T-Test (AAC-DKO/BF-WT):				0.421361					Welch's T-Test (AAC-DKO/BF-WT):				0.304788					Welch's T-Test (AAC-DKO/BF-WT):				0.455327					Welch's T-Test (AAC-DKO/BF-WT):				0.183829					Welch's T-Test (AAC-DKO/BF-WT):				0.112837
	Blank	QC	BF-WT	AAC-DKO						Blank	QC	BF-WT	AAC-DKO						Blank	QC	BF-WT	AAC-DKO						Blank	QC	BF-WT	AAC-DKO						Blank	QC	BF-WT	AAC-DKO						Blank	QC	BF-WT	AAC-DKO
Average: Median									Average: Median									Average: Median									Average: Median									Average: Median									Average: Median
	4500	1.75383e+08	1.3376e+08	1.65315e+08						4500	341068	320899	285896						4500	254640	244633	287123						4500	3.47255e+06	3.11023e+06	3.52642e+06						4500	2.32272e+08	2.28504e+08	2.62598e+08						4500	7.10028e+06	6.71332e+06	7.90188e+06
Relative Standard Deviation									Relative Standard Deviation									Relative Standard Deviation									Relative Standard Deviation									Relative Standard Deviation									Relative Standard Deviation
	0	0.0803325	0.157307	0.437785						0	0.0350759	0.332005	1.6332						0	0.0741391	0.177554	0.408862						0	0.132805	0.175815	0.40225						0	0.127762	0.100863	0.207478						0	0.184723	0.187651	0.103544
Raw data: linear									Raw data: linear									Raw data: linear									Raw data: linear									Raw data: linear									Raw data: linear
	Blank	QC	BF-WT	AAC-DKO						Blank	QC	BF-WT	AAC-DKO						Blank	QC	BF-WT	AAC-DKO						Blank	QC	BF-WT	AAC-DKO						Blank	QC	BF-WT	AAC-DKO						Blank	QC	BF-WT	AAC-DKO
	4500	1.55588e+08	1.02713e+08	1.54656e+08						4500	329491	169428	130721						4500	225310	211859	245295						4500	3.4167e+06	2.85831e+06	2.65578e+06						4500	2.16366e+08	1.90756e+08	2.1517e+08						4500	6.82355e+06	4.92161e+06	7.00307e+06
	4500	1.68143e+08	1.3117e+08	1.75975e+08						4500	339534	317818	257155						4500	250327	223269	248220						4500	3.41984e+06	2.96109e+06	3.50678e+06						4500	2.25718e+08	2.27328e+08	2.4485e+08						4500	6.88755e+06	6.15175e+06	7.39984e+06
	4500	1.82622e+08	1.3635e+08	1.97605e+08						4500	342603	323980	314636						4500	258953	265998	326025						4500	3.52525e+06	3.25938e+06	3.54605e+06						4500	2.38825e+08	2.29681e+08	2.80346e+08						4500	7.31302e+06	7.27489e+06	8.40392e+06
		1.85652e+08	1.51905e+08	5.36342e+07							358469	415491	4.38933e+06							268717	310477	541098							4.43102e+06	4.13711e+06	6.36234e+06							2.8592e+08	2.4329e+08	3.46106e+08							9.82388e+06	7.6122e+06	8.73183e+06
[truncated: 42 more columns]
